# Supplementary material for: Bis(2,4,6-tri­amino­pyrimidin-1-ium) sulfate penta­hydrate
Source: Acta Crystallogr Sect E Struct Rep Online. 2013 Jul 17;69(Pt 8):o1266–7. doi: 10.1107/S1600536813019223 (PMC3793762; doi:10.1107/S1600536813019223)
Supplement: Supplementary file 1 [file e-69-o1266-sup1.cif]

##############################################################################
#                                                                            #
# This CIF contains the data in a paper accepted for publication in          #
# Acta Crystallographica Section E. It conforms to the requirements of       #
# Notes for Authors for Acta Crystallographica Section E, and has been       #
# peer reviewed under the auspices of the IUCr Commission on Journals.       #
#                                                                            #
# Full details of the Crystallographic Information File format               #
# are given in the paper "The Crystallographic Information File (CIF):       #
# a New Standard Archive File for Crystallography" by S. R. Hall, F. H.      #
# Allen and I. D. Brown [Acta Cryst. (1991), A47, 655-685].                  #
#                                                                            #
# The current version of the core CIF dictionary is obtainable from          #
# ftp://ftp.iucr.org/pub/cif_core.dic.                                       #
#                                                                            #
# Software is freely available for graphical display of the structure(s)     #
# in this CIF. For information consult the CIF software page                 #
# http://www.iucr.org/resources/cif/software.                                #
#                                                                            #
# This file may be used for bona fide research purposes within the           #
# scientific community so long as proper attribution is given to the journal # 
# article from which it was obtained.                                        #
#                                                                            #
##############################################################################
data_I
_audit_creation_method     SHELXL-2012
_chemical_name_systematic
;
Bis(2,4,6-triaminopyrimidin-1-ium) sulfate pentahydrate
;
_chemical_name_common     ?
_chemical_formula_moiety     '2(C4 H8 N5 +), O4 S 2-, 5(H2 O)'
_chemical_formula_sum     'C8 H26 N10 O9 S'
_chemical_formula_iupac     '2C4 H8 N5 +, S O4 2-, 5H2 O'
_chemical_formula_weight     438.45
_chemical_melting_point     ?
_symmetry_space_group_name_hall     '-P 1'
_shelx_space_group_comment
;
The symmetry employed for this shelxl refinement is uniquely defined
by the following loop, which should always be used as a source of
symmetry information in preference to the above space-group names.
They are only intended as comments.
;
_space_group_crystal_system     triclinic
_space_group_name_H-M_alt     'P -1'
_space_group_name_Hall     '-P 1'
loop_
    _space_group_symop_operation_xyz
    'x, y, z'
    '-x, -y, -z'
_cell_length_a     10.6571(7)
_cell_length_b     13.2482(9)
_cell_length_c     15.0132(10)
_cell_angle_alpha     100.843(2)
_cell_angle_beta     110.596(2)
_cell_angle_gamma     92.096(2)
_cell_volume     1936.6(2)
_cell_formula_units_Z     4
_cell_measurement_reflns_used     1991
_cell_measurement_theta_min     2.9283
_cell_measurement_theta_max     22.1166
_cell_measurement_temperature     293(2)
_exptl_crystal_description     block
_exptl_crystal_colour     yellow
_exptl_crystal_size_max     0.218
_exptl_crystal_size_mid     0.105
_exptl_crystal_size_min     0.028
_exptl_crystal_density_diffrn     1.504
_exptl_crystal_density_meas     ?
_exptl_crystal_density_method     ?
_exptl_crystal_F_000     928
_exptl_absorpt_coefficient_mu     0.233
_exptl_absorpt_correction_type     multi-scan
_exptl_absorpt_process_details     '(<i>SADABS</i>; Bruker, 2003)'
_shelx_estimated_absorpt_T_min     ?
_shelx_estimated_absorpt_T_max     ?
_exptl_absorpt_correction_T_min     0.7623
_exptl_absorpt_correction_T_max     1
_exptl_special_details     ?
_diffrn_ambient_temperature     293(2)
_diffrn_radiation_type     MoK\a
_diffrn_radiation_wavelength     0.71073
_diffrn_measurement_device_type     'Bruker APEX CCD'
_diffrn_measurement_method     'Phi and Omega scans'
_diffrn_detector_area_resol_mean     ?
_diffrn_reflns_number     22960
_diffrn_reflns_av_R_equivalents     0.0517
_diffrn_reflns_theta_min     1.484
_diffrn_reflns_theta_max     28.066
_diffrn_reflns_theta_full     25.242
_diffrn_measured_fraction_theta_max     0.993
_diffrn_measured_fraction_theta_full     0.999
_diffrn_reflns_limit_h_min     -14
_diffrn_reflns_limit_h_max     14
_diffrn_reflns_limit_k_min     -17
_diffrn_reflns_limit_k_max     17
_diffrn_reflns_limit_l_min     -19
_diffrn_reflns_limit_l_max     18
_refine_special_details     ?
_reflns_number_total     9354
_reflns_number_gt     5782
_reflns_threshold_expression     I>2\s(I)
_refine_ls_structure_factor_coef     Fsqd
_refine_ls_matrix_type     full
_refine_ls_R_factor_all     0.1300
_refine_ls_R_factor_gt     0.0772
_refine_ls_wR_factor_gt     0.1478
_refine_ls_wR_factor_ref     0.1695
_refine_ls_goodness_of_fit_ref     1.075
_refine_ls_restrained_S_all     1.074
_refine_ls_number_reflns     9354
_refine_ls_number_parameters     601
_refine_ls_number_restraints     40
_refine_ls_hydrogen_treatment     mixed
_refine_ls_weighting_scheme     calc
_refine_ls_weighting_details
;
 w=1/[\s^2^(Fo^2^)+(0.0614P)^2^+0.4094P]
 where P=(Fo^2^+2Fc^2^)/3
;
_atom_sites_solution_hydrogens     geom
_atom_sites_solution_primary     direct
_atom_sites_solution_secondary     difmap
_refine_ls_shift/su_max     0.000
_refine_ls_shift/su_mean     0.000
_refine_diff_density_max     0.367
_refine_diff_density_min     -0.284
_refine_ls_extinction_method     none
_refine_ls_extinction_coef     .
loop_
    _atom_type_symbol
    _atom_type_description
    _atom_type_scat_dispersion_real
    _atom_type_scat_dispersion_imag
    _atom_type_scat_source
    'C' 'C' 0.0033 0.0016
                         'International Tables Vol C Tables 4.2.6.8 and 6.1.1.4'
    'H' 'H' 0.0000 0.0000
                         'International Tables Vol C Tables 4.2.6.8 and 6.1.1.4'
    'N' 'N' 0.0061 0.0033
                         'International Tables Vol C Tables 4.2.6.8 and 6.1.1.4'
    'S' 'S' 0.1246 0.1234
                         'International Tables Vol C Tables 4.2.6.8 and 6.1.1.4'
    'O' 'O' 0.0106 0.0060
                         'International Tables Vol C Tables 4.2.6.8 and 6.1.1.4'
_computing_data_collection     'SMART (Bruker, 2003)'
_computing_cell_refinement     'SAINT (Bruker, 2003)'
_computing_data_reduction     'SAINT (Bruker, 2003)'
_computing_structure_solution     'SHELXS2013 (Sheldrick, 2008)'
_computing_structure_refinement
;
SHELXL2013 (Sheldrick, 2008) and SHELXLE (H\"ubschle <i>et al.</i>,
2011)
;
_computing_molecular_graphics     'Mercury (Macrae <i>et al.</i>, 2008)'
_computing_publication_material
;
SHELXL2013 (Sheldrick, 2008) and publCIF (Westrip, 2010)
;
loop_
    _atom_site_type_symbol
    _atom_site_label
    _atom_site_fract_x
    _atom_site_fract_y
    _atom_site_fract_z
    _atom_site_U_iso_or_equiv
    _atom_site_adp_type
    _atom_site_calc_flag
    _atom_site_occupancy
    _atom_site_disorder_assembly
    _atom_site_disorder_group
    S S1 0.31694(8) 0.31861(6) 0.75524(5) 0.0316(2) Uani d 1 . .
    O O1 0.3919(2) 0.3087(2) 0.85473(16) 0.0523(7) Uani d 1 . .
    O O2 0.2346(2) 0.22044(18) 0.69832(18) 0.0550(7) Uani d 1 . .
    C C2C 0.7573(3) 0.3707(2) 0.8800(2) 0.0293(7) Uani d 1 . .
    O O3 0.2280(3) 0.39993(18) 0.75571(17) 0.0530(7) Uani d 1 . .
    O O4 0.4109(2) 0.3429(2) 0.70841(16) 0.0488(6) Uani d 1 . .
    C C4C 0.9531(3) 0.3724(2) 0.8494(2) 0.0315(7) Uani d 1 . .
    S S2 0.7903(3) 0.1546(2) 0.2933(2) 0.0342(2) Uani d 0.927(3) A 1
    O O5 0.8248(4) 0.2552(3) 0.2780(3) 0.0894(12) Uani d 0.927(3) A 1
    O O6 0.7184(6) 0.1688(5) 0.3602(4) 0.0617(9) Uani d 0.927(3) A 1
    O O7 0.9162(3) 0.1100(2) 0.33715(18) 0.0483(7) Uani d 0.927(3) A 1
    O O8 0.7067(3) 0.0885(2) 0.20102(19) 0.0627(9) Uani d 0.927(3) A 1
    S S2B 0.790(3) 0.150(2) 0.293(3) 0.0342(2) Uani d 0.073(3) A 2
    O O5B 0.743(4) 0.205(3) 0.214(3) 0.0894(12) Uani d 0.073(3) A 2
    O O6B 0.717(6) 0.177(6) 0.358(5) 0.0617(9) Uani d 0.073(3) A 2
    O O7B 0.935(3) 0.181(3) 0.345(2) 0.0483(7) Uani d 0.073(3) A 2
    O O8B 0.765(3) 0.040(2) 0.253(2) 0.0627(9) Uani d 0.073(3) A 2
    N N3B 0.2310(2) 0.13336(18) 0.15229(17) 0.0290(6) Uani d 1 . .
    C C2B 0.3628(3) 0.1343(2) 0.1830(2) 0.0280(6) Uani d 1 . .
    C C2A 0.1864(3) 0.3781(2) 0.1557(2) 0.0306(7) Uani d 1 . .
    N N3A 0.2487(2) 0.37711(19) 0.09404(17) 0.0327(6) Uani d 1 . .
    C C2D 0.9274(3) 0.1235(2) 0.9110(2) 0.0324(7) Uani d 1 . .
    N N4B 0.4275(3) 0.1298(2) 0.12153(19) 0.0406(7) Uani d 1 . .
    H H4BA 0.3832 0.1262 0.0606 0.049 Uiso calc 1 . .
    H H4BB 0.5138 0.1305 0.1426 0.049 Uiso calc 1 . .
    C C4B 0.1731(3) 0.1369(2) 0.2198(2) 0.0290(7) Uani d 1 . .
    N N4A 0.0528(3) 0.3711(2) 0.12353(19) 0.0405(7) Uani d 1 . .
    H H4AA 0.0074 0.3660 0.0625 0.049 Uiso calc 1 . .
    H H4AB 0.0116 0.3717 0.1636 0.049 Uiso calc 1 . .
    N N3D 0.8648(3) 0.12722(19) 0.97309(18) 0.0344(6) Uani d 1 . .
    N N3C 0.8900(2) 0.37463(18) 0.91433(17) 0.0308(6) Uani d 1 . .
    C C4A 0.3854(3) 0.3852(2) 0.1309(2) 0.0335(7) Uani d 1 . .
    N N5B 0.0394(3) 0.1343(2) 0.1869(2) 0.0426(7) Uani d 1 . .
    H H5BA -0.0049 0.1305 0.1260 0.051 Uiso calc 1 . .
    H H5BB -0.0026 0.1363 0.2266 0.051 Uiso calc 1 . .
    C C5B 0.2473(3) 0.1422(2) 0.3185(2) 0.0324(7) Uani d 1 . .
    H H5B 0.2047 0.1442 0.3632 0.039 Uiso calc 1 . .
    N N5A 0.4473(3) 0.3823(2) 0.0675(2) 0.0488(8) Uani d 1 . .
    H H5AA 0.4007 0.3755 0.0065 0.059 Uiso calc 1 . .
    H H5AB 0.5339 0.3871 0.0875 0.059 Uiso calc 1 . .
    C C4D 0.7289(3) 0.1243(2) 0.9359(2) 0.0334(7) Uani d 1 . .
    N N4D 1.0610(3) 0.1265(2) 0.9424(2) 0.0458(7) Uani d 1 . .
    H H4DA 1.1066 0.1308 1.0033 0.055 Uiso calc 1 . .
    H H4DB 1.1018 0.1241 0.9019 0.055 Uiso calc 1 . .
    N N4C 0.6882(3) 0.3737(2) 0.93852(19) 0.0380(6) Uani d 1 . .
    H H4CA 0.7299 0.3783 0.9999 0.046 Uiso calc 1 . .
    H H4CB 0.6017 0.3710 0.9150 0.046 Uiso calc 1 . .
    C C5A 0.4596(3) 0.3952(2) 0.2307(2) 0.0353(7) Uani d 1 . .
    H H5A 0.5533 0.4012 0.2544 0.042 Uiso calc 1 . .
    N N1D 0.8612(3) 0.11725(18) 0.81367(18) 0.0328(6) Uani d 1 . .
    H H1D 0.9064 0.1151 0.7760 0.036(9) Uiso calc 1 . .
    N N1C 0.6842(3) 0.36454(18) 0.78397(18) 0.0328(6) Uani d 1 . .
    H H1CB 0.5978 0.3625 0.7648 0.034(9) Uiso calc 1 . .
    N N1B 0.4407(3) 0.14033(19) 0.27794(17) 0.0326(6) Uani d 1 . .
    H H1B 0.5267 0.1416 0.2946 0.034(9) Uiso calc 1 . .
    N N1A 0.2526(3) 0.38643(18) 0.25311(18) 0.0320(6) Uani d 1 . .
    H H1A 0.2073 0.3857 0.2904 0.050(11) Uiso calc 1 . .
    C C6A 0.3906(3) 0.3959(2) 0.2921(2) 0.0312(7) Uani d 1 . .
    C C5D 0.6560(3) 0.1176(2) 0.8379(2) 0.0342(7) Uani d 1 . .
    H H5D 0.5625 0.1154 0.8151 0.041 Uiso calc 1 . .
    N N5D 0.6668(3) 0.1283(2) 1.0000(2) 0.0488(8) Uani d 1 . .
    H H5DA 0.7134 0.1324 1.0606 0.059 Uiso calc 1 . .
    H H5DB 0.5805 0.1267 0.9804 0.059 Uiso calc 1 . .
    N N5C 1.0869(3) 0.3771(2) 0.8860(2) 0.0480(8) Uani d 1 . .
    H H5CA 1.1284 0.3813 0.9473 0.058 Uiso calc 1 . .
    H H5CB 1.1319 0.3760 0.8483 0.058 Uiso calc 1 . .
    N N6A 0.4492(3) 0.4047(2) 0.38832(18) 0.0436(7) Uani d 1 . .
    H H6AA 0.5357 0.4104 0.4151 0.052 Uiso calc 1 . .
    H H6AB 0.4004 0.4047 0.4234 0.052 Uiso calc 1 . .
    O O9 0.0270(3) 0.0924(2) 0.7016(2) 0.0576(7) Uani d 1 . .
    C C6C 0.7456(3) 0.3616(2) 0.7173(2) 0.0314(7) Uani d 1 . .
    C C5C 0.8827(3) 0.3658(2) 0.7500(2) 0.0341(7) Uani d 1 . .
    H H5C 0.9284 0.3642 0.7073 0.041 Uiso calc 1 . .
    H H9C 0.048(4) 0.0364(17) 0.687(3) 0.051 Uiso d 1 . .
    C C6D 0.7236(3) 0.1144(2) 0.7752(2) 0.0306(7) Uani d 1 . .
    N N6D 0.6658(3) 0.10910(19) 0.68015(18) 0.0393(7) Uani d 1 . .
    H H6DA 0.5797 0.1075 0.6538 0.047 Uiso calc 1 . .
    H H6DB 0.7146 0.1073 0.6449 0.047 Uiso calc 1 . .
    N N6C 0.6642(3) 0.3551(2) 0.62472(19) 0.0445(7) Uani d 1 . .
    H H6CA 0.6977 0.3533 0.5801 0.053 Uiso calc 1 . .
    H H6CB 0.5783 0.3528 0.6099 0.053 Uiso calc 1 . .
    C C6B 0.3847(3) 0.1444(2) 0.3472(2) 0.0292(7) Uani d 1 . .
    N N6B 0.4690(3) 0.1497(2) 0.43876(19) 0.0444(7) Uani d 1 . .
    H H6BA 0.5544 0.1503 0.4516 0.053 Uiso calc 1 . .
    H H6BB 0.4379 0.1524 0.4847 0.053 Uiso calc 1 . .
    H H9D 0.087(3) 0.135(2) 0.703(3) 0.067 Uiso d 1 . .
    O O10 0.3179(3) 0.3727(4) 0.5185(2) 0.0917(11) Uani d 1 . .
    H H10C 0.340(6) 0.359(5) 0.573(2) 0.138 Uiso d 1 . .
    H H10D 0.241(3) 0.345(4) 0.495(4) 0.138 Uiso d 1 . .
    O O11 0.0766(4) 0.4674(3) 0.5928(2) 0.0791(9) Uani d 1 . .
    H H11C 0.023(5) 0.411(3) 0.568(4) 0.119 Uiso d 1 . .
    H H11D 0.130(5) 0.445(4) 0.641(3) 0.119 Uiso d 1 . .
    O O12 0.7554(3) 0.3892(2) 0.14932(19) 0.0575(7) Uani d 1 . .
    H H12A 0.769(5) 0.346(3) 0.183(3) 0.086 Uiso d 1 . .
    H H12B 0.773(5) 0.447(2) 0.185(3) 0.086 Uiso d 1 . .
    O O13 0.7446(3) 0.3873(2) 0.4608(2) 0.0624(8) Uani d 1 . .
    H H13C 0.750(5) 0.329(2) 0.434(3) 0.094 Uiso d 1 . .
    H H13D 0.795(4) 0.426(3) 0.450(4) 0.094 Uiso d 1 . .
    O O14 0.0675(3) 0.3836(2) 0.3461(2) 0.0635(8) Uani d 1 . .
    H H14C 0.016(4) 0.332(2) 0.333(4) 0.095 Uiso d 1 . .
    H H14D 0.032(5) 0.430(3) 0.369(3) 0.095 Uiso d 1 . .
    O O15 0.7919(3) 0.0860(3) 0.5281(2) 0.0716(9) Uani d 1 . .
    H H15C 0.871(3) 0.087(4) 0.567(3) 0.107 Uiso d 1 . .
    H H15D 0.792(5) 0.115(4) 0.484(3) 0.107 Uiso d 1 . .
    O O16 0.3718(3) 0.1016(2) 0.5870(2) 0.0604(7) Uani d 1 . .
    H H16C 0.327(4) 0.047(2) 0.560(3) 0.091 Uiso d 1 . .
    H H16D 0.338(4) 0.136(3) 0.621(3) 0.091 Uiso d 1 . .
    O O17 0.3458(3) 0.1177(2) 0.90904(19) 0.0591(7) Uani d 1 . .
    H H17A 0.355(5) 0.164(3) 0.882(3) 0.089 Uiso d 1 . .
    H H17B 0.314(4) 0.064(2) 0.870(3) 0.089 Uiso d 1 . .
    O O18 1.086(4) 0.250(3) 0.5021(19) 0.078(8) Uani d 0.36(7) B 1
    H H18C 1.057(17) 0.192(7) 0.464(11) 0.117 Uiso d 0.36(7) B 1
    H H18D 1.138(15) 0.220(10) 0.542(2) 0.117 Uiso d 0.36(7) B 1
    O O18B 1.031(4) 0.2505(15) 0.5241(19) 0.117(8) Uani d 0.64(7) B 2
    H H18E 1.001(13) 0.198(7) 0.478(7) 0.175 Uiso d 0.64(7) B 2
    H H18F 1.096(10) 0.227(8) 0.561(3) 0.175 Uiso d 0.64(7) B 2
loop_
    _atom_site_aniso_label
    _atom_site_aniso_U_11
    _atom_site_aniso_U_22
    _atom_site_aniso_U_33
    _atom_site_aniso_U_12
    _atom_site_aniso_U_13
    _atom_site_aniso_U_23
    S1 0.0261(4) 0.0418(4) 0.0255(4) 0.0006(3) 0.0080(3) 0.0074(3)
    O1 0.0445(15) 0.0786(18) 0.0312(13) 0.0040(13) 0.0073(11) 0.0193(12)
    O2 0.0492(16) 0.0530(15) 0.0542(16) -0.0132(12) 0.0171(13) -0.0020(12)
    C2C 0.0329(17) 0.0253(15) 0.0291(16) 0.0034(13) 0.0099(14) 0.0072(12)
    O3 0.0605(17) 0.0584(16) 0.0480(15) 0.0228(13) 0.0249(13) 0.0176(12)
    O4 0.0277(13) 0.0814(17) 0.0383(14) -0.0022(12) 0.0110(11) 0.0190(12)
    C4C 0.0313(17) 0.0338(16) 0.0319(17) 0.0028(13) 0.0128(14) 0.0109(13)
    S2 0.0249(4) 0.0470(5) 0.0300(4) 0.0049(4) 0.0083(3) 0.0099(4)
    O5 0.066(2) 0.076(2) 0.121(3) -0.0015(18) 0.010(2) 0.058(2)
    O6 0.0360(14) 0.112(3) 0.0366(14) 0.0129(15) 0.0156(12) 0.0096(15)
    O7 0.0368(15) 0.0607(19) 0.0434(15) 0.0175(14) 0.0090(12) 0.0106(14)
    O8 0.0495(18) 0.083(2) 0.0342(16) 0.0150(16) -0.0005(14) -0.0084(14)
    S2B 0.0249(4) 0.0470(5) 0.0300(4) 0.0049(4) 0.0083(3) 0.0099(4)
    O5B 0.066(2) 0.076(2) 0.121(3) -0.0015(18) 0.010(2) 0.058(2)
    O6B 0.0360(14) 0.112(3) 0.0366(14) 0.0129(15) 0.0156(12) 0.0096(15)
    O7B 0.0368(15) 0.0607(19) 0.0434(15) 0.0175(14) 0.0090(12) 0.0106(14)
    O8B 0.0495(18) 0.083(2) 0.0342(16) 0.0150(16) -0.0005(14) -0.0084(14)
    N3B 0.0254(14) 0.0342(14) 0.0264(13) 0.0032(11) 0.0085(11) 0.0059(11)
    C2B 0.0278(16) 0.0286(15) 0.0258(15) 0.0013(12) 0.0086(13) 0.0047(12)
    C2A 0.0333(18) 0.0265(15) 0.0300(17) 0.0010(13) 0.0092(14) 0.0065(12)
    N3A 0.0299(15) 0.0394(15) 0.0262(14) 0.0021(12) 0.0066(12) 0.0081(11)
    C2D 0.0339(18) 0.0295(16) 0.0289(17) 0.0006(13) 0.0062(14) 0.0055(13)
    N4B 0.0296(15) 0.0653(19) 0.0290(14) 0.0063(13) 0.0115(12) 0.0132(13)
    C4B 0.0270(16) 0.0278(15) 0.0323(17) 0.0035(12) 0.0107(14) 0.0064(13)
    N4A 0.0290(15) 0.0587(18) 0.0313(15) 0.0011(13) 0.0086(12) 0.0092(13)
    N3D 0.0366(15) 0.0377(14) 0.0267(14) 0.0009(12) 0.0089(12) 0.0078(11)
    N3C 0.0268(14) 0.0371(14) 0.0276(13) 0.0025(11) 0.0079(11) 0.0088(11)
    C4A 0.0328(18) 0.0368(17) 0.0315(17) 0.0076(14) 0.0117(15) 0.0082(14)
    N5B 0.0251(15) 0.0682(19) 0.0378(16) 0.0084(13) 0.0135(13) 0.0151(14)
    C5B 0.0281(17) 0.0400(17) 0.0302(17) 0.0011(14) 0.0130(14) 0.0063(13)
    N5A 0.0343(16) 0.083(2) 0.0296(15) 0.0075(15) 0.0110(13) 0.0155(15)
    C4D 0.0343(18) 0.0340(17) 0.0318(17) 0.0015(14) 0.0111(15) 0.0095(13)
    N4D 0.0305(16) 0.072(2) 0.0323(15) 0.0026(14) 0.0081(13) 0.0125(14)
    N4C 0.0272(14) 0.0567(17) 0.0313(15) 0.0043(13) 0.0108(12) 0.0120(13)
    C5A 0.0278(17) 0.0456(19) 0.0311(17) 0.0024(14) 0.0081(14) 0.0103(14)
    N1D 0.0328(15) 0.0397(15) 0.0274(14) 0.0041(12) 0.0126(12) 0.0077(11)
    N1C 0.0250(15) 0.0385(15) 0.0326(15) 0.0026(11) 0.0068(12) 0.0097(11)
    N1B 0.0224(14) 0.0432(15) 0.0297(14) 0.0029(11) 0.0078(11) 0.0055(11)
    N1A 0.0342(15) 0.0360(14) 0.0265(13) 0.0005(11) 0.0123(12) 0.0069(11)
    C6A 0.0349(18) 0.0291(16) 0.0254(16) 0.0030(13) 0.0070(14) 0.0043(12)
    C5D 0.0318(17) 0.0385(17) 0.0312(17) 0.0036(14) 0.0084(14) 0.0108(14)
    N5D 0.0394(17) 0.078(2) 0.0328(16) 0.0070(16) 0.0145(14) 0.0170(15)
    N5C 0.0271(15) 0.087(2) 0.0361(16) 0.0097(15) 0.0136(13) 0.0226(15)
    N6A 0.0393(16) 0.0636(19) 0.0244(14) 0.0059(14) 0.0079(13) 0.0080(13)
    O9 0.0556(18) 0.0478(16) 0.082(2) 0.0062(14) 0.0410(16) 0.0139(16)
    C6C 0.0383(19) 0.0264(15) 0.0272(16) 0.0030(14) 0.0093(14) 0.0054(12)
    C5C 0.0335(18) 0.0437(18) 0.0284(17) 0.0058(14) 0.0140(14) 0.0104(14)
    C6D 0.0349(18) 0.0231(15) 0.0301(16) 0.0026(13) 0.0078(14) 0.0054(12)
    N6D 0.0400(16) 0.0504(17) 0.0263(14) 0.0070(13) 0.0088(13) 0.0113(12)
    N6C 0.0390(17) 0.0605(18) 0.0306(15) 0.0060(14) 0.0082(13) 0.0107(13)
    C6B 0.0315(17) 0.0306(16) 0.0239(15) 0.0032(13) 0.0081(13) 0.0058(12)
    N6B 0.0312(15) 0.072(2) 0.0280(15) 0.0078(14) 0.0077(13) 0.0110(14)
    O10 0.063(2) 0.162(3) 0.057(2) -0.007(2) 0.0246(18) 0.038(2)
    O11 0.086(3) 0.085(2) 0.058(2) 0.0325(19) 0.0139(18) 0.0153(18)
    O12 0.0738(19) 0.0545(17) 0.0404(16) 0.0049(16) 0.0163(15) 0.0102(12)
    O13 0.065(2) 0.0629(19) 0.0613(19) 0.0083(16) 0.0290(16) 0.0058(15)
    O14 0.0565(19) 0.0651(19) 0.081(2) 0.0056(15) 0.0421(17) 0.0123(17)
    O15 0.0555(18) 0.104(2) 0.060(2) -0.0010(18) 0.0215(16) 0.0299(18)
    O16 0.0509(18) 0.0678(19) 0.0597(19) 0.0098(14) 0.0239(15) -0.0009(15)
    O17 0.085(2) 0.0526(17) 0.0372(15) -0.0002(16) 0.0191(15) 0.0127(12)
    O18 0.077(13) 0.081(10) 0.052(9) -0.021(8) -0.009(8) 0.025(7)
    O18B 0.117(14) 0.095(6) 0.077(8) 0.010(8) -0.028(9) -0.002(5)
_geom_special_details
;
All e.s.d.'s (except the e.s.d. in the dihedral angle between two l.s. planes)
are estimated using the full covariance matrix. The cell e.s.d.'s are taken
into account individually in the estimation of e.s.d.'s in distances, angles
and torsion angles; correlations between e.s.d.'s in cell parameters are only
used when they are defined by crystal symmetry. An approximate (isotropic)
treatment of cell e.s.d.'s is used for estimating e.s.d.'s involving l.s.
planes.
;
loop_
    _geom_bond_atom_site_label_1
    _geom_bond_atom_site_label_2
    _geom_bond_site_symmetry_2
    _geom_bond_distance
    _geom_bond_publ_flag
    S1 O1 . 1.459(2) ?
    S1 O3 . 1.461(2) ?
    S1 O4 . 1.469(2) ?
    S1 O2 . 1.471(2) ?
    C2C N3C . 1.319(4) ?
    C2C N4C . 1.327(4) ?
    C2C N1C . 1.362(4) ?
    C4C N5C . 1.330(4) ?
    C4C N3C . 1.361(4) ?
    C4C C5C . 1.399(4) ?
    S2 O8 . 1.449(4) ?
    S2 O5 . 1.450(4) ?
    S2 O6 . 1.453(3) ?
    S2 O7 . 1.471(3) ?
    S2B O8B . 1.447(18) ?
    S2B O5B . 1.449(19) ?
    S2B O6B . 1.452(18) ?
    S2B O7B . 1.469(18) ?
    N3B C2B . 1.315(4) ?
    N3B C4B . 1.354(4) ?
    C2B N4B . 1.326(4) ?
    C2B N1B . 1.360(4) ?
    C2A N3A . 1.314(4) ?
    C2A N4A . 1.326(4) ?
    C2A N1A . 1.362(4) ?
    N3A C4A . 1.356(4) ?
    C2D N3D . 1.319(4) ?
    C2D N4D . 1.329(4) ?
    C2D N1D . 1.366(4) ?
    N4B H4BA . 0.8600 ?
    N4B H4BB . 0.8600 ?
    C4B N5B . 1.330(4) ?
    C4B C5B . 1.400(4) ?
    N4A H4AA . 0.8600 ?
    N4A H4AB . 0.8600 ?
    N3D C4D . 1.353(4) ?
    C4A N5A . 1.332(4) ?
    C4A C5A . 1.404(4) ?
    N5B H5BA . 0.8600 ?
    N5B H5BB . 0.8600 ?
    C5B C6B . 1.371(4) ?
    C5B H5B . 0.9300 ?
    N5A H5AA . 0.8600 ?
    N5A H5AB . 0.8600 ?
    C4D N5D . 1.341(4) ?
    C4D C5D . 1.384(4) ?
    N4D H4DA . 0.8600 ?
    N4D H4DB . 0.8600 ?
    N4C H4CA . 0.8600 ?
    N4C H4CB . 0.8600 ?
    C5A C6A . 1.366(4) ?
    C5A H5A . 0.9300 ?
    N1D C6D . 1.371(4) ?
    N1D H1D . 0.8600 ?
    N1C C6C . 1.372(4) ?
    N1C H1CB . 0.8600 ?
    N1B C6B . 1.363(4) ?
    N1B H1B . 0.8600 ?
    N1A C6A . 1.368(4) ?
    N1A H1A . 0.8600 ?
    C6A N6A . 1.337(4) ?
    C5D C6D . 1.368(4) ?
    C5D H5D . 0.9300 ?
    N5D H5DA . 0.8600 ?
    N5D H5DB . 0.8600 ?
    N5C H5CA . 0.8600 ?
    N5C H5CB . 0.8600 ?
    N6A H6AA . 0.8600 ?
    N6A H6AB . 0.8600 ?
    O9 H9C . 0.797(18) ?
    O9 H9D . 0.829(19) ?
    C6C N6C . 1.339(4) ?
    C6C C5C . 1.364(4) ?
    C5C H5C . 0.9300 ?
    C6D N6D . 1.327(4) ?
    N6D H6DA . 0.8600 ?
    N6D H6DB . 0.8600 ?
    N6C H6CA . 0.8600 ?
    N6C H6CB . 0.8600 ?
    C6B N6B . 1.339(4) ?
    N6B H6BA . 0.8600 ?
    N6B H6BB . 0.8600 ?
    O10 H10C . 0.826(19) ?
    O10 H10D . 0.81(2) ?
    O11 H11C . 0.856(19) ?
    O11 H11D . 0.854(19) ?
    O12 H12A . 0.821(19) ?
    O12 H12B . 0.819(19) ?
    O13 H13C . 0.821(19) ?
    O13 H13D . 0.808(19) ?
    O14 H14C . 0.807(19) ?
    O14 H14D . 0.813(19) ?
    O15 H15C . 0.836(19) ?
    O15 H15D . 0.830(19) ?
    O16 H16C . 0.808(19) ?
    O16 H16D . 0.816(19) ?
    O17 H17A . 0.820(19) ?
    O17 H17B . 0.807(19) ?
    O18 H18C . 0.84(2) ?
    O18 H18D . 0.84(2) ?
    O18B H18E . 0.84(2) ?
    O18B H18F . 0.83(2) ?
loop_
    _geom_angle_atom_site_label_1
    _geom_angle_atom_site_label_2
    _geom_angle_atom_site_label_3
    _geom_angle_site_symmetry_1
    _geom_angle_site_symmetry_3
    _geom_angle
    _geom_angle_publ_flag
    O1 S1 O3 . . 110.02(14) ?
    O1 S1 O4 . . 110.02(14) ?
    O3 S1 O4 . . 109.89(15) ?
    O1 S1 O2 . . 109.83(15) ?
    O3 S1 O2 . . 108.84(15) ?
    O4 S1 O2 . . 108.21(14) ?
    N3C C2C N4C . . 121.1(3) ?
    N3C C2C N1C . . 122.5(3) ?
    N4C C2C N1C . . 116.4(3) ?
    N5C C4C N3C . . 116.1(3) ?
    N5C C4C C5C . . 121.3(3) ?
    N3C C4C C5C . . 122.6(3) ?
    O8 S2 O5 . . 109.5(3) ?
    O8 S2 O6 . . 110.5(3) ?
    O5 S2 O6 . . 108.3(3) ?
    O8 S2 O7 . . 110.7(2) ?
    O5 S2 O7 . . 108.3(2) ?
    O6 S2 O7 . . 109.5(3) ?
    O8B S2B O5B . . 109(2) ?
    O8B S2B O6B . . 110(3) ?
    O5B S2B O6B . . 109(3) ?
    O8B S2B O7B . . 110(2) ?
    O5B S2B O7B . . 108(2) ?
    O6B S2B O7B . . 110(3) ?
    C2B N3B C4B . . 117.1(3) ?
    N3B C2B N4B . . 121.0(3) ?
    N3B C2B N1B . . 122.8(3) ?
    N4B C2B N1B . . 116.2(3) ?
    N3A C2A N4A . . 119.7(3) ?
    N3A C2A N1A . . 123.1(3) ?
    N4A C2A N1A . . 117.2(3) ?
    C2A N3A C4A . . 117.3(3) ?
    N3D C2D N4D . . 120.0(3) ?
    N3D C2D N1D . . 122.9(3) ?
    N4D C2D N1D . . 117.0(3) ?
    C2B N4B H4BA . . 120.0 ?
    C2B N4B H4BB . . 120.0 ?
    H4BA N4B H4BB . . 120.0 ?
    N5B C4B N3B . . 116.1(3) ?
    N5B C4B C5B . . 121.0(3) ?
    N3B C4B C5B . . 122.9(3) ?
    C2A N4A H4AA . . 120.0 ?
    C2A N4A H4AB . . 120.0 ?
    H4AA N4A H4AB . . 120.0 ?
    C2D N3D C4D . . 116.7(3) ?
    C2C N3C C4C . . 117.3(3) ?
    N5A C4A N3A . . 116.7(3) ?
    N5A C4A C5A . . 120.9(3) ?
    N3A C4A C5A . . 122.3(3) ?
    C4B N5B H5BA . . 120.0 ?
    C4B N5B H5BB . . 120.0 ?
    H5BA N5B H5BB . . 120.0 ?
    C6B C5B C4B . . 117.9(3) ?
    C6B C5B H5B . . 121.1 ?
    C4B C5B H5B . . 121.1 ?
    C4A N5A H5AA . . 120.0 ?
    C4A N5A H5AB . . 120.0 ?
    H5AA N5A H5AB . . 120.0 ?
    N5D C4D N3D . . 115.9(3) ?
    N5D C4D C5D . . 121.0(3) ?
    N3D C4D C5D . . 123.1(3) ?
    C2D N4D H4DA . . 120.0 ?
    C2D N4D H4DB . . 120.0 ?
    H4DA N4D H4DB . . 120.0 ?
    C2C N4C H4CA . . 120.0 ?
    C2C N4C H4CB . . 120.0 ?
    H4CA N4C H4CB . . 120.0 ?
    C6A C5A C4A . . 118.4(3) ?
    C6A C5A H5A . . 120.8 ?
    C4A C5A H5A . . 120.8 ?
    C2D N1D C6D . . 120.9(3) ?
    C2D N1D H1D . . 119.6 ?
    C6D N1D H1D . . 119.6 ?
    C2C N1C C6C . . 121.2(3) ?
    C2C N1C H1CB . . 119.4 ?
    C6C N1C H1CB . . 119.4 ?
    C2B N1B C6B . . 121.1(3) ?
    C2B N1B H1B . . 119.4 ?
    C6B N1B H1B . . 119.4 ?
    C2A N1A C6A . . 120.7(3) ?
    C2A N1A H1A . . 119.7 ?
    C6A N1A H1A . . 119.7 ?
    N6A C6A C5A . . 124.1(3) ?
    N6A C6A N1A . . 117.6(3) ?
    C5A C6A N1A . . 118.3(3) ?
    C6D C5D C4D . . 119.0(3) ?
    C6D C5D H5D . . 120.5 ?
    C4D C5D H5D . . 120.5 ?
    C4D N5D H5DA . . 120.0 ?
    C4D N5D H5DB . . 120.0 ?
    H5DA N5D H5DB . . 120.0 ?
    C4C N5C H5CA . . 120.0 ?
    C4C N5C H5CB . . 120.0 ?
    H5CA N5C H5CB . . 120.0 ?
    C6A N6A H6AA . . 120.0 ?
    C6A N6A H6AB . . 120.0 ?
    H6AA N6A H6AB . . 120.0 ?
    H9C O9 H9D . . 107(4) ?
    N6C C6C C5C . . 125.6(3) ?
    N6C C6C N1C . . 116.4(3) ?
    C5C C6C N1C . . 118.0(3) ?
    C6C C5C C4C . . 118.4(3) ?
    C6C C5C H5C . . 120.8 ?
    C4C C5C H5C . . 120.8 ?
    N6D C6D C5D . . 124.9(3) ?
    N6D C6D N1D . . 117.7(3) ?
    C5D C6D N1D . . 117.4(3) ?
    C6D N6D H6DA . . 120.0 ?
    C6D N6D H6DB . . 120.0 ?
    H6DA N6D H6DB . . 120.0 ?
    C6C N6C H6CA . . 120.0 ?
    C6C N6C H6CB . . 120.0 ?
    H6CA N6C H6CB . . 120.0 ?
    N6B C6B N1B . . 117.0(3) ?
    N6B C6B C5B . . 124.8(3) ?
    N1B C6B C5B . . 118.2(3) ?
    C6B N6B H6BA . . 120.0 ?
    C6B N6B H6BB . . 120.0 ?
    H6BA N6B H6BB . . 120.0 ?
    H10C O10 H10D . . 99(6) ?
    H11C O11 H11D . . 96(5) ?
    H12A O12 H12B . . 109(4) ?
    H13C O13 H13D . . 106(5) ?
    H14C O14 H14D . . 105(5) ?
    H15C O15 H15D . . 110(5) ?
    H16C O16 H16D . . 110(5) ?
    H17A O17 H17B . . 110(5) ?
    H18C O18 H18D . . 88(10) ?
    H18E O18B H18F . . 99(10) ?
loop_
    _geom_torsion_atom_site_label_1
    _geom_torsion_atom_site_label_2
    _geom_torsion_atom_site_label_3
    _geom_torsion_atom_site_label_4
    _geom_torsion_site_symmetry_1
    _geom_torsion_site_symmetry_2
    _geom_torsion_site_symmetry_3
    _geom_torsion_site_symmetry_4
    _geom_torsion
    _geom_torsion_publ_flag
    C4B N3B C2B N4B . . . . 179.2(3) ?
    C4B N3B C2B N1B . . . . -1.1(4) ?
    N4A C2A N3A C4A . . . . 179.5(3) ?
    N1A C2A N3A C4A . . . . -0.2(4) ?
    C2B N3B C4B N5B . . . . -179.0(3) ?
    C2B N3B C4B C5B . . . . 0.5(4) ?
    N4D C2D N3D C4D . . . . 179.8(3) ?
    N1D C2D N3D C4D . . . . 0.1(4) ?
    N4C C2C N3C C4C . . . . -179.2(3) ?
    N1C C2C N3C C4C . . . . 0.1(4) ?
    N5C C4C N3C C2C . . . . 179.6(3) ?
    C5C C4C N3C C2C . . . . -0.3(4) ?
    C2A N3A C4A N5A . . . . 178.8(3) ?
    C2A N3A C4A C5A . . . . -0.5(4) ?
    N5B C4B C5B C6B . . . . 179.8(3) ?
    N3B C4B C5B C6B . . . . 0.3(4) ?
    C2D N3D C4D N5D . . . . -179.9(3) ?
    C2D N3D C4D C5D . . . . 0.1(4) ?
    N5A C4A C5A C6A . . . . -178.8(3) ?
    N3A C4A C5A C6A . . . . 0.5(5) ?
    N3D C2D N1D C6D . . . . 0.0(4) ?
    N4D C2D N1D C6D . . . . -179.7(3) ?
    N3C C2C N1C C6C . . . . 0.3(4) ?
    N4C C2C N1C C6C . . . . 179.6(3) ?
    N3B C2B N1B C6B . . . . 0.9(4) ?
    N4B C2B N1B C6B . . . . -179.4(3) ?
    N3A C2A N1A C6A . . . . 1.0(4) ?
    N4A C2A N1A C6A . . . . -178.8(3) ?
    C4A C5A C6A N6A . . . . 179.8(3) ?
    C4A C5A C6A N1A . . . . 0.3(4) ?
    C2A N1A C6A N6A . . . . 179.4(3) ?
    C2A N1A C6A C5A . . . . -1.0(4) ?
    N5D C4D C5D C6D . . . . 179.6(3) ?
    N3D C4D C5D C6D . . . . -0.4(5) ?
    C2C N1C C6C N6C . . . . 179.8(3) ?
    C2C N1C C6C C5C . . . . -0.5(4) ?
    N6C C6C C5C C4C . . . . 180.0(3) ?
    N1C C6C C5C C4C . . . . 0.2(4) ?
    N5C C4C C5C C6C . . . . -179.8(3) ?
    N3C C4C C5C C6C . . . . 0.2(5) ?
    C4D C5D C6D N6D . . . . -179.3(3) ?
    C4D C5D C6D N1D . . . . 0.4(4) ?
    C2D N1D C6D N6D . . . . 179.5(3) ?
    C2D N1D C6D C5D . . . . -0.2(4) ?
    C2B N1B C6B N6B . . . . 179.6(3) ?
    C2B N1B C6B C5B . . . . 0.0(4) ?
    C4B C5B C6B N6B . . . . 179.8(3) ?
    C4B C5B C6B N1B . . . . -0.6(4) ?
loop_
    _geom_hbond_atom_site_label_D
    _geom_hbond_atom_site_label_H
    _geom_hbond_atom_site_label_A
    _geom_hbond_site_symmetry_A
    _geom_hbond_distance_DH
    _geom_hbond_distance_HA
    _geom_hbond_distance_DA
    _geom_hbond_angle_DHA
    N4B H4BA O17 1_554 0.86 2.15 2.967(4) 159.1
    N4B H4BB O8 . 0.86 2.07 2.905(4) 162.4
    N4B H4BB O5B . 0.86 2.38 3.19(4) 156.7
    N4A H4AA N3C 1_454 0.86 2.16 3.017(4) 172.4
    N4A H4AB O14 . 0.86 2.56 3.262(4) 139.1
    N5B H5BA N3D 1_454 0.86 2.22 3.074(4) 174.4
    N5B H5BB O7 1_455 0.86 2.20 3.040(4) 166.3
    N5B H5BB O7B 1_455 0.86 2.10 2.93(3) 162.9
    N5A H5AA O1 1_554 0.86 2.25 2.993(3) 144.6
    N5A H5AB O12 . 0.86 2.21 3.066(4) 174.1
    N4D H4DA N3B 1_656 0.86 2.16 3.013(4) 175.5
    N4D H4DB O17 1_655 0.86 2.57 3.248(4) 136.5
    N4C H4CA O12 1_556 0.86 2.14 2.953(4) 158.0
    N4C H4CB O1 . 0.86 2.16 2.983(3) 160.2
    N1D H1D O9 1_655 0.86 1.97 2.826(4) 170.1
    N1C H1CB O4 . 0.86 1.86 2.709(3) 171.7
    N1B H1B O6 . 0.86 1.92 2.757(6) 165.5
    N1B H1B O6B . 0.86 1.91 2.75(7) 164.0
    N1A H1A O14 . 0.86 1.95 2.793(4) 166.1
    N5D H5DA O8 1_556 0.86 2.31 3.046(4) 143.3
    N5D H5DA O5B 1_556 0.86 2.23 2.99(5) 146.5
    N5D H5DB O17 . 0.86 2.34 3.193(4) 173.4
    N5C H5CA N3A 1_656 0.86 2.14 2.990(4) 172.2
    N5C H5CB O3 1_655 0.86 2.06 2.905(3) 169.4
    N6A H6AA O13 . 0.86 2.14 2.981(4) 166.0
    N6A H6AB O10 . 0.86 2.02 2.855(4) 163.7
    O9 H9C O7 2_656 0.797(18) 1.982(19) 2.770(4) 171(4)
    O9 H9C O8B 2_656 0.797(18) 2.24(5) 2.84(3) 133(3)
    N6D H6DA O16 . 0.86 2.08 2.937(4) 178.6
    N6D H6DB O15 . 0.86 2.16 3.005(4) 166.1
    N6C H6CA O13 . 0.86 2.14 2.970(4) 162.3
    N6B H6BA O6 . 0.86 2.60 3.284(5) 136.7
    N6B H6BA O6B . 0.86 2.64 3.31(4) 135.4
    N6B H6BA O15 . 0.86 2.63 3.427(4) 153.9
    N6B H6BB O16 . 0.86 2.10 2.923(4) 159.0
    O9 H9D O2 . 0.829(19) 1.934(19) 2.759(4) 173(4)
    O10 H10C O4 . 0.826(19) 1.96(2) 2.780(4) 172(6)
    O10 H10D O14 . 0.81(2) 2.51(6) 3.026(5) 123(6)
    O10 H10D O18 1_455 0.81(2) 2.09(5) 2.82(3) 151(6)
    O11 H11C O18 1_455 0.856(19) 2.40(7) 2.97(4) 124(5)
    O11 H11C O18B 1_455 0.856(19) 2.12(4) 2.826(18) 139(5)
    O11 H11D O3 . 0.854(19) 1.90(2) 2.745(4) 171(5)
    O12 H12A O5 . 0.821(19) 1.98(2) 2.795(4) 172(5)
    O12 H12A O5B . 0.821(19) 2.05(4) 2.81(3) 156(5)
    O12 H12B O3 2_666 0.819(19) 2.06(2) 2.856(4) 165(5)
    O13 H13C O6 . 0.821(19) 2.15(2) 2.956(6) 167(5)
    O13 H13C O6B . 0.821(19) 2.06(7) 2.87(6) 167(5)
    O13 H13D O11 2_666 0.808(19) 2.26(2) 3.063(5) 175(5)
    O14 H14C O5 1_455 0.807(19) 2.06(3) 2.792(4) 152(5)
    O14 H14C O7B 1_455 0.807(19) 2.21(4) 2.98(4) 159(5)
    O14 H14D O11 2_566 0.813(19) 1.95(2) 2.761(4) 172(5)
    O15 H15C O9 1_655 0.836(19) 2.10(3) 2.894(4) 158(5)
    O15 H15D O6 . 0.830(19) 2.02(3) 2.808(7) 158(5)
    O15 H15D O6B . 0.830(19) 2.11(8) 2.90(8) 159(5)
    O16 H16C O15 2_656 0.808(19) 2.05(2) 2.855(5) 171(5)
    O16 H16D O2 . 0.816(19) 2.07(2) 2.882(4) 175(5)
    O17 H17A O1 . 0.820(19) 2.09(2) 2.878(4) 162(4)
    O17 H17B O8 2_656 0.807(19) 2.07(2) 2.837(4) 160(5)
    O17 H17B O8B 2_656 0.807(19) 1.96(4) 2.74(3) 163(5)
    O18 H18C O7 . 0.84(2) 2.04(11) 2.78(2) 147(18)
    O18 H18D O2 1_655 0.84(2) 2.21(2) 2.92(2) 143(5)
    O18B H18E O7B . 0.84(2) 1.83(11) 2.49(4) 134(13)
    O18B H18F O2 1_655 0.83(2) 2.10(2) 2.857(14) 152(6)
_shelx_hkl_checksum     16005
_shelx_hkl_file
;
   1   0   0    1.82    0.33
   1   0   0    2.43    0.28
  -1   0   0    2.05    0.33
  -1   0   0    2.23    0.24
   2   0   0  793.00   21.28
  -2   0   0  783.98   21.47
  -2   0   0  795.12   21.23
  -3   0   0  370.45   10.94
   3   0   0  378.17   10.95
   3   0   0  381.83   10.62
  -3   0   0  384.36   10.51
   4   0   0   22.72    1.31
  -4   0   0   23.10    1.19
   4   0   0   23.79    1.54
  -4   0   0   23.54    1.56
  -5   0   0    7.75    1.21
   5   0   0    6.39    1.10
   5   0   0    5.26    0.84
  -5   0   0    6.37    0.78
  -6   0   0  116.43    4.70
   6   0   0  107.32    4.60
  -6   0   0  119.17    3.91
   6   0   0  102.00    3.99
   7   0   0   25.71    1.85
  -7   0   0   26.11    2.43
  -7   0   0   24.51    1.53
  -8   0   0   27.21    2.72
   8   0   0   24.21    1.97
  -9   0   0   10.39    1.86
 -10   0   0    2.32    1.18
 -11   0   0    6.46    1.80
 -12   0   0    0.68    1.07
 -13   0   0    1.99    1.25
 -13   1   0    2.95    1.37
 -12   1   0   12.37    2.31
 -11   1   0    0.04    0.85
 -10   1   0   -0.01    0.80
  -9   1   0    0.91    0.87
  -8   1   0    3.31    1.05
   8  -1   0    2.71    0.75
   8  -1   0    1.19    0.93
  -8   1   0    2.24    0.87
   7  -1   0    0.44    0.75
  -7   1   0   -0.06    0.55
   7  -1   0    2.25    0.64
  -7   1   0    1.09    0.63
   6  -1   0  188.34    6.97
  -6   1   0  198.12    6.34
   6  -1   0  194.41    6.16
  -6   1   0  203.89    7.04
   5  -1   0  172.87    5.15
  -5   1   0  154.96    5.71
   5  -1   0  158.95    5.82
  -5   1   0  161.11    5.28
   4  -1   0   81.07    3.32
  -4   1   0   82.43    3.29
  -4   1   0   81.59    2.97
   4  -1   0   83.28    2.79
   3  -1   0  663.07   17.80
  -3   1   0  656.26   18.04
  -3   1   0  656.70   18.30
   2  -1   0  355.79    9.67
   2  -1   0  357.58   10.07
   2  -1   0  350.01    9.99
  -2   1   0  360.16    9.92
  -1   1   0    5.50    0.44
   1  -1   0    5.74    0.48
   1  -1   0    5.38    0.43
   0  -1   0    1.45    0.20
   0  -1   0    2.06    0.22
   0   1   0    1.87    0.21
   0   1   0    1.73    0.21
  -1  -1   0    1.50    0.34
   1   1   0    1.24    0.31
  -2  -1   0  240.63    7.17
  -2  -1   0  246.50    6.75
   2   1   0  249.46    7.10
  -3  -1   0  499.17   13.56
   3   1   0  508.56   14.04
  -3  -1   0  496.06   14.24
  -4  -1   0    5.01    0.91
  -4  -1   0    3.97    0.48
   4   1   0    3.79    0.77
  -5  -1   0   19.74    1.08
  -5  -1   0   18.88    1.78
   5   1   0   23.06    1.63
  -6  -1   0    0.56    0.71
   6   1   0    0.90    0.60
  -6  -1   0    0.53    0.40
   7   1   0    7.82    1.24
  -7  -1   0    9.40    0.92
  -7  -1   0    9.52    1.62
  -8  -1   0    1.90    0.99
   8   1   0    0.50    0.74
   9   1   0    2.59    0.99
  -9  -1   0    2.32    1.01
 -10  -1   0   -0.04    0.78
 -11  -1   0    6.21    1.68
 -12  -1   0    1.37    1.15
 -13  -1   0    7.87    1.98
 -13   2   0    3.28    1.47
 -12   2   0    2.30    1.30
 -11   2   0    1.58    1.09
 -10   2   0    0.29    0.77
   9  -2   0   37.64    3.54
  -9   2   0   40.73    2.51
  -9   2   0   42.51    3.54
  -8   2   0   12.64    1.60
   8  -2   0   10.78    1.81
  -8   2   0   12.41    1.91
  -7   2   0    8.39    1.25
   7  -2   0    3.79    1.13
  -7   2   0    5.81    1.25
   7  -2   0    5.36    0.79
  -6   2   0    1.93    0.71
   6  -2   0    1.52    0.74
  -6   2   0    1.16    0.63
   6  -2   0    2.06    0.52
  -5   2   0    5.72    0.93
   5  -2   0    5.37    1.09
   5  -2   0    5.49    0.61
  -5   2   0    5.41    0.97
   4  -2   0    0.46    0.31
  -4   2   0    0.91    0.54
   4  -2   0    0.21    0.42
   4  -2   0    1.19    0.61
   3  -2   0    3.91    0.75
  -3   2   0    4.40    0.75
   3  -2   0    3.72    0.35
   3  -2   0    3.65    0.73
   2  -2   0   12.73    0.86
  -2   2   0   12.01    0.93
   2  -2   0   11.42    0.95
  -1   2   0  223.84    6.15
   1  -2   0  223.40    6.39
  -1   2   0  222.44    6.43
   1  -2   0  222.73    6.35
   0   2   0  122.59    3.98
   0  -2   0  116.50    3.96
   0   2   0  122.33    3.95
   0  -2   0  118.66    3.95
   1   2   0  436.57   11.67
   1   2   0  430.66   11.97
  -1  -2   0  423.45   11.89
  -2  -2   0   84.01    2.98
   2   2   0   82.93    3.00
  -3  -2   0   -0.70    0.42
   3   2   0    0.51    0.55
  -4  -2   0    0.05    0.16
   4   2   0    0.73    0.54
  -4  -2   0    0.04    0.48
  -5  -2   0    4.36    0.41
  -5  -2   0    4.87    1.02
   5   2   0    2.55    0.81
   6   2   0   16.87    1.68
  -6  -2   0   18.60    1.97
  -6  -2   0   16.11    0.84
   7   2   0    3.36    1.07
  -7  -2   0    4.20    1.24
  -8  -2   0    1.01    0.99
   8   2   0   -0.07    0.73
   9   2   0   42.86    2.75
 -10  -2   0    1.47    1.37
  10   2   0    2.32    1.04
 -11  -2   0    7.13    1.98
 -12  -2   0    4.61    1.95
 -13   3   0    2.96    1.35
 -12   3   0   10.53    2.30
 -11   3   0    8.61    1.90
 -10   3   0    4.25    1.27
  10  -3   0    2.90    1.51
  -9   3   0    5.66    1.27
   9  -3   0    4.63    1.49
  -9   3   0    6.04    1.38
  -8   3   0    0.06    0.67
   8  -3   0    0.37    0.77
  -8   3   0    0.97    0.78
  -7   3   0   25.55    2.44
  -7   3   0   35.40    2.23
   7  -3   0   34.19    2.77
  -6   3   0   58.46    2.88
   6  -3   0   60.25    2.10
  -6   3   0   60.80    3.12
   6  -3   0   57.92    3.16
   5  -3   0    1.32    0.31
   5  -3   0    1.60    0.63
   5  -3   0    0.04    0.55
  -5   3   0    1.26    0.69
   4  -3   0  174.81    5.78
  -4   3   0  172.93    5.73
   4  -3   0  170.52    5.89
  -3   3   0  732.68   20.49
   3  -3   0  745.59   20.59
   3  -3   0  732.61   20.43
  -2   3   0   60.77    2.42
   2  -3   0   60.00    2.30
  -2   3   0   59.01    1.82
   2  -3   0   59.78    2.41
  -1   3   0  135.75    3.98
  -1   3   0  132.71    4.26
   1  -3   0  131.89    4.20
   1  -3   0  137.01    4.17
   0   3   0    7.86    0.72
   0  -3   0    6.88    0.67
   0   3   0    7.73    0.69
   0  -3   0    7.08    0.69
   1   3   0    5.99    0.54
  -1  -3   0    6.86    0.79
   1   3   0    4.73    0.74
  -1  -3   0    5.72    0.69
   2   3   0    5.69    0.39
  -2  -3   0    4.70    0.82
   2   3   0    4.64    0.79
  -3  -3   0   52.50    2.45
   3   3   0   52.24    2.44
   4   3   0   54.73    2.68
  -4  -3   0   61.68    2.82
  -5  -3   0  101.36    4.25
   5   3   0  102.30    4.15
  -6  -3   0   42.09    2.73
   6   3   0   49.83    2.74
   7   3   0    3.58    1.07
  -7  -3   0    1.67    1.15
  -8  -3   0    5.67    1.56
   8   3   0    6.58    1.36
  -9  -3   0    1.09    1.26
   9   3   0    2.39    0.99
 -10  -3   0    7.71    1.94
  10   3   0   11.46    1.83
 -11  -3   0    3.09    1.64
 -12  -3   0    0.69    1.63
 -13   4   0    1.68    1.20
 -12   4   0    0.24    0.90
 -11   4   0    7.47    1.67
  11  -4   0    8.83    2.13
 -10   4   0   26.14    2.67
 -10   4   0   27.33    3.13
  10  -4   0   23.56    3.02
  -9   4   0   30.36    2.71
  -9   4   0   29.16    3.00
   9  -4   0   30.03    3.14
  -8   4   0   11.10    1.68
  -8   4   0    8.69    1.60
   8  -4   0   12.46    1.95
  -7   4   0   22.29    2.09
  -7   4   0   20.98    2.22
   7  -4   0   18.18    2.15
   6  -4   0   99.87    4.45
  -6   4   0  100.82    4.23
   6  -4   0   97.72    4.26
   5  -4   0    0.81    0.65
   5  -4   0    2.25    0.77
  -5   4   0    2.65    0.81
  -4   4   0    1.45    0.64
   4  -4   0    2.49    0.74
   4  -4   0    2.10    0.72
   3  -4   0  181.84    5.89
   3  -4   0  187.44    6.08
  -3   4   0  182.41    6.06
  -2   4   0   65.38    2.15
   2  -4   0   68.83    2.59
  -2   4   0   66.21    2.71
   2  -4   0   60.77    2.61
  -1   4   0   11.83    0.87
  -1   4   0   11.15    1.02
   1  -4   0   11.20    0.97
   1  -4   0   10.16    1.00
   0   4   0 9940.49  264.65
   0  -4   0 9774.42  265.91
   0  -4   0 9461.46  266.11
   0   4   0 9998.49  258.67
   1   4   0   99.95    3.10
  -1  -4   0   90.96    3.29
  -1  -4   0   94.68    3.33
   1   4   0   88.66    3.40
   2   4   0  349.09    9.47
   2   4   0  338.68   10.24
  -2  -4   0  337.51   10.11
  -3  -4   0   74.37    3.11
   3   4   0   67.59    3.06
   4   4   0   23.70    1.93
  -4  -4   0   23.47    1.95
   5   4   0   41.28    2.48
  -5  -4   0   39.74    2.52
  -6  -4   0   24.81    2.41
   6   4   0   26.29    2.31
  -7  -4   0    0.22    0.92
   7   4   0   -0.73    0.64
   8   4   0    0.79    0.86
  -8  -4   0   -0.72    0.82
  -9  -4   0    0.70    1.16
   9   4   0    0.03    0.81
 -10  -4   0    1.79    1.34
  10   4   0    0.28    0.85
 -11  -4   0    3.16    1.68
  11   4   0    1.60    1.09
 -12  -4   0    1.01    1.73
 -12   5   0    1.11    1.04
  12  -5   0   -1.38    0.96
 -11   5   0    6.98    1.72
  11  -5   0    9.40    2.10
 -10   5   0    1.00    0.88
  10  -5   0    1.99    1.16
 -10   5   0   -0.17    1.20
  -9   5   0   -0.06    0.65
  -9   5   0    0.76    1.12
   9  -5   0    0.10    0.80
  -8   5   0   -0.08    0.69
  -8   5   0    0.67    1.01
   8  -5   0    0.28    0.64
   7  -5   0    5.70    1.28
  -7   5   0    3.77    1.12
   6  -5   0  111.74    4.71
  -6   5   0  111.35    4.75
   6  -5   0  119.44    5.03
   5  -5   0    2.00    0.72
   5  -5   0    0.25    0.62
  -5   5   0    0.12    0.57
   4  -5   0  432.90   13.13
   4  -5   0  436.97   12.92
  -4   5   0  439.16   13.14
  -3   5   0  374.10   11.33
   3  -5   0  376.04   11.27
   3  -5   0  378.58   11.12
  -3   5   0  371.37   10.29
   2  -5   0   31.38    1.66
  -2   5   0   32.04    1.82
  -2   5   0   31.36    1.40
   2  -5   0   30.33    1.75
   1  -5   0    8.98    1.02
   1  -5   0    9.35    1.00
  -1   5   0    8.97    0.89
  -1   5   0   10.40    1.12
   0  -5   0    2.76    0.63
   0   5   0    3.04    0.67
   0   5   0    4.24    0.72
   0  -5   0    2.18    0.65
   1   5   0    5.64    0.88
  -1  -5   0    5.25    0.87
  -1  -5   0    5.53    0.83
   1   5   0    5.18    0.70
  -2  -5   0  127.81    4.55
  -2  -5   0  122.93    4.46
   2   5   0  124.47    4.63
   2   5   0  129.11    3.95
   3   5   0    3.32    0.90
   3   5   0    3.49    0.39
  -3  -5   0    3.50    0.90
  -4  -5   0   10.82    1.53
   4   5   0   11.40    1.51
   5   5   0    7.25    1.35
  -5  -5   0    7.43    1.42
   6   5   0   22.88    2.32
  -6  -5   0   26.42    2.47
  -7  -5   0    3.24    1.26
   7   5   0    1.72    0.97
  -8  -5   0   21.87    2.68
   8   5   0   19.58    2.40
   9   5   0    0.39    0.92
  -9  -5   0    0.09    1.11
 -10  -5   0    6.72    1.89
  10   5   0    6.21    1.58
  11   5   0    1.14    1.14
 -11  -5   0   -0.73    1.13
 -12  -5   0    0.54    1.61
 -12   6   0    1.79    1.24
  12  -6   0   -0.49    1.04
  11  -6   0    7.10    1.79
 -11   6   0    8.14    1.79
 -11   6   0    6.08    1.88
 -10   6   0    0.98    0.87
 -10   6   0   -0.51    1.17
  10  -6   0    0.16    1.00
   9  -6   0    1.66    1.00
  -9   6   0    1.79    1.29
  -9   6   0   -0.11    0.57
  -8   6   0   13.84    1.98
   8  -6   0   15.23    2.09
  -8   6   0   12.08    2.03
  -7   6   0    1.71    1.14
   7  -6   0   -0.55    0.63
   7  -6   0    0.41    0.90
   6  -6   0    1.68    0.80
  -6   6   0    1.57    0.89
   6  -6   0    0.64    0.74
   5  -6   0    0.46    0.65
  -5   6   0    0.20    0.63
   5  -6   0   -0.97    0.64
   4  -6   0   27.36    2.12
  -4   6   0   25.21    0.99
   4  -6   0   25.38    1.73
  -4   6   0   30.00    2.22
   3  -6   0   -0.50    0.42
  -3   6   0    0.31    0.55
   3  -6   0    1.45    0.69
  -3   6   0    0.24    0.36
   2  -6   0   20.92    1.64
  -2   6   0   17.16    1.10
   2  -6   0   15.52    1.41
  -2   6   0   18.54    1.63
  -1   6   0   33.29    1.71
  -1   6   0   30.60    1.81
   1  -6   0   30.62    1.80
   1  -6   0   34.46    1.82
   0   6   0    2.02    0.68
   0  -6   0    1.07    0.61
   0   6   0    3.15    0.70
   0  -6   0    1.67    0.59
  -1  -6   0   23.66    1.58
  -1  -6   0   22.22    1.48
   1   6   0   23.13    1.73
   1   6   0   21.97    1.34
   2   6   0   73.30    2.66
   2   6   0   73.44    3.27
  -2  -6   0   74.90    3.13
  -2  -6   0   66.53    3.08
   3   6   0    8.13    0.66
   3   6   0    6.27    1.18
  -3  -6   0    4.57    0.92
  -3  -6   0    8.97    1.35
  -4  -6   0    4.68    1.16
   4   6   0    4.28    1.08
   5   6   0    1.27    0.86
  -5  -6   0    3.39    1.08
  -6  -6   0    0.47    1.02
   6   6   0    1.92    0.96
  -7  -6   0   -0.10    1.05
   7   6   0    2.56    1.06
  -8  -6   0    1.72    1.19
   8   6   0    3.28    1.17
   9   6   0    2.70    1.32
  -9  -6   0    4.56    1.69
  10   6   0   13.91    2.26
 -10  -6   0   12.66    2.40
  11   6   0    4.89    1.68
 -11  -6   0    7.50    2.19
  12  -7   0    4.18    1.68
 -12   7   0    6.39    1.73
 -11   7   0    0.02    0.84
  11  -7   0    1.00    1.27
 -11   7   0    0.74    1.41
 -10   7   0    0.50    0.92
  10  -7   0   -0.18    1.00
 -10   7   0   -0.33    1.34
   9  -7   0    2.50    1.16
  -9   7   0    3.43    1.06
  -9   7   0    4.35    1.45
   8  -7   0    0.39    1.07
  -8   7   0    0.26    1.03
   8  -7   0    0.32    0.73
   7  -7   0   -0.03    0.95
  -7   7   0    2.03    1.23
   7  -7   0    0.61    0.78
   6  -7   0   36.86    2.46
  -6   7   0   36.79    2.91
   6  -7   0   36.12    2.86
  -5   7   0    1.64    0.92
   5  -7   0    2.34    0.92
   5  -7   0    1.00    0.71
   4  -7   0   39.78    2.33
  -4   7   0   47.45    2.73
  -4   7   0   43.22    1.61
   4  -7   0   40.80    2.51
  -3   7   0   56.22    2.97
   3  -7   0   58.22    2.92
  -3   7   0   58.54    2.31
   3  -7   0   64.66    2.88
   2  -7   0    7.15    1.09
   2  -7   0    5.91    1.07
  -2   7   0    8.73    0.99
  -2   7   0    9.12    1.29
   1  -7   0    0.05    0.49
  -1   7   0    0.53    0.56
   1  -7   0   -0.10    0.54
  -1   7   0    0.40    0.50
   0   7   0    6.81    1.06
   0  -7   0    6.30    1.04
   0   7   0    6.39    0.98
   0  -7   0    5.99    0.98
   1   7   0   55.74    2.81
   1   7   0   58.31    2.56
  -1  -7   0   58.94    2.75
  -1  -7   0   66.37    2.91
   2   7   0    6.00    1.11
   2   7   0    5.72    0.80
  -2  -7   0    3.98    0.99
  -2  -7   0    4.78    0.92
  -3  -7   0    3.18    1.00
  -3  -7   0    1.84    0.71
   3   7   0    1.69    0.81
   3   7   0    3.27    0.54
   4   7   0   56.11    3.21
  -4  -7   0   58.62    3.11
  -4  -7   0   62.19    3.30
   5   7   0   71.17    3.84
  -5  -7   0   73.46    3.85
   6   7   0   47.81    3.21
  -6  -7   0   46.97    3.49
   7   7   0    3.62    1.31
  -7  -7   0    3.10    1.43
   8   7   0    3.74    1.27
  -8  -7   0    3.82    1.50
   9   7   0    3.94    1.34
  -9  -7   0    3.64    1.69
 -10  -7   0    5.50    1.86
  10   7   0    2.87    1.43
 -11  -7   0    2.95    1.78
  11   7   0    1.71    1.31
 -12   8   0    1.88    1.16
 -12   8   0    3.26    1.85
  12  -8   0    0.38    1.12
 -11   8   0    0.30    1.60
 -11   8   0    1.20    1.10
  11  -8   0    2.14    1.20
 -10   8   0   31.46    3.33
 -10   8   0   22.56    2.99
  10  -8   0   27.89    3.32
   9  -8   0    2.13    1.16
  -9   8   0    2.72    1.49
  -9   8   0    5.59    1.31
   8  -8   0    2.69    1.09
   8  -8   0    0.62    1.07
  -8   8   0   -0.49    1.12
  -7   8   0    7.72    1.71
   7  -8   0    8.75    1.69
   7  -8   0    7.62    1.61
  -6   8   0   70.10    4.02
   6  -8   0   75.53    3.76
   6  -8   0   71.13    3.95
   5  -8   0   -0.12    0.74
  -5   8   0   -0.38    0.87
   5  -8   0   -0.34    0.57
   4  -8   0    0.41    0.74
  -4   8   0    0.99    0.81
  -4   8   0    1.29    0.46
   4  -8   0    0.78    0.72
  -3   8   0   11.80    1.10
  -3   8   0   10.63    1.53
   3  -8   0   12.72    1.53
   3  -8   0   14.27    1.68
   2  -8   0   40.23    2.31
  -2   8   0   46.65    2.22
  -2   8   0   42.84    2.55
   2  -8   0   43.69    2.51
  -1   8   0   61.49    2.86
  -1   8   0   64.30    3.11
   1  -8   0   66.22    3.10
   1  -8   0   65.08    3.02
   0  -8   0 1024.50   27.92
   0   8   0  999.92   27.86
   0  -8   0  968.00   27.90
   0   8   0  999.62   27.98
  -1  -8   0    0.74    0.58
   1   8   0    1.80    0.64
   1   8   0    1.40    0.80
  -1  -8   0    3.06    0.91
   2   8   0    0.71    0.48
   2   8   0    0.23    0.67
  -2  -8   0    0.89    0.56
  -2  -8   0   -0.02    0.69
  -3  -8   0   11.98    1.72
   3   8   0   12.19    1.78
   3   8   0   12.87    1.06
  -3  -8   0    8.51    1.37
  -4  -8   0    0.03    0.85
  -4  -8   0    0.62    0.63
   4   8   0    1.35    0.87
  -5  -8   0    2.11    1.19
  -5  -8   0    2.97    1.00
   5   8   0    0.20    0.84
   6   8   0    0.28    0.85
  -6  -8   0    3.24    1.34
  -7  -8   0    4.55    1.65
   7   8   0    2.25    1.04
   8   8   0    4.30    1.35
  -8  -8   0    3.48    1.48
  -9  -8   0    1.33    1.37
   9   8   0    5.04    1.47
 -10  -8   0    5.88    2.04
  10   8   0    4.29    1.51
  11  -9   0    2.84    1.33
 -11   9   0    5.21    1.46
 -11   9   0    5.55    2.22
 -10   9   0   13.37    2.62
  10  -9   0   12.17    2.27
 -10   9   0    8.36    1.69
   9  -9   0    1.59    1.41
   9  -9   0   -0.72    0.85
  -9   9   0    1.40    1.34
   8  -9   0    0.67    1.02
   8  -9   0   -0.89    0.63
  -8   9   0   -0.01    1.22
  -7   9   0    1.91    1.32
   7  -9   0   -1.07    0.90
   7  -9   0   -0.36    0.71
  -6   9   0   43.98    3.47
   6  -9   0   36.72    2.88
   6  -9   0   35.73    3.12
  -5   9   0    0.74    1.07
   5  -9   0    0.28    0.71
   5  -9   0   -0.74    0.78
   4  -9   0   56.12    3.30
   4  -9   0   65.55    3.28
  -4   9   0   69.28    3.66
  -3   9   0   81.84    3.28
   3  -9   0   81.22    3.73
  -3   9   0   85.24    4.07
   3  -9   0   81.33    3.90
  -2   9   0    7.91    1.17
  -2   9   0    7.59    1.31
   2  -9   0    8.96    1.36
   2  -9   0    6.56    1.33
  -1   9   0   14.76    1.60
   1  -9   0   14.70    1.74
   1  -9   0   15.10    1.71
  -1   9   0   13.30    1.66
   0  -9   0    3.33    0.92
   0   9   0    2.44    0.83
   0   9   0    2.37    0.81
   0  -9   0    2.37    0.90
   1   9   0   10.01    1.28
   1   9   0   10.79    1.58
  -1  -9   0   11.52    1.51
  -1  -9   0   12.14    1.64
  -2  -9   0    0.64    0.62
   2   9   0   -1.45    0.69
   2   9   0   -0.06    0.48
  -2  -9   0   -0.75    0.70
   3   9   0    6.35    1.43
  -3  -9   0    5.91    1.24
  -3  -9   0    7.69    1.54
  -4  -9   0    2.16    1.12
   4   9   0    3.49    1.27
  -4  -9   0    4.40    1.14
   5   9   0   29.33    3.05
  -5  -9   0   36.08    2.94
  -5  -9   0   36.45    3.12
   6   9   0    1.86    1.06
  -6  -9   0    2.16    0.89
  -6  -9   0    1.11    1.26
   7   9   0    4.50    1.45
  -7  -9   0    4.61    1.23
  -7  -9   0    6.05    1.77
  -8  -9   0    1.64    1.41
   8   9   0    1.32    1.06
  -8  -9   0    4.09    1.27
   9   9   0    1.58    1.14
  -9  -9   0    1.71    1.60
  10   9   0    4.01    1.49
 -10  -9   0    3.15    1.73
  11 -10   0    2.54    1.30
 -11  10   0    3.84    2.02
 -11  10   0    2.97    1.32
 -10  10   0    7.24    2.18
 -10  10   0    4.49    1.27
  10 -10   0    1.93    1.18
   9 -10   0    1.79    1.12
   9 -10   0    2.76    1.47
  -9  10   0    2.04    1.52
   8 -10   0   -0.47    0.79
  -8  10   0    0.66    1.24
   8 -10   0   -1.26    1.02
  -7  10   0    3.73    1.45
   7 -10   0    9.55    1.76
   7 -10   0    3.90    1.27
   6 -10   0    0.45    0.94
   6 -10   0    0.83    1.00
  -6  10   0    1.32    1.25
   5 -10   0    2.29    1.06
   5 -10   0    6.22    1.35
  -5  10   0    3.22    1.15
   4 -10   0    0.61    0.79
  -4  10   0   -0.27    0.79
   4 -10   0    0.59    0.87
  -3  10   0    0.86    0.81
  -3  10   0    0.01    0.64
   3 -10   0    0.79    0.84
   3 -10   0   -0.64    0.62
   2 -10   0   13.64    1.75
  -2  10   0   10.60    1.62
   2 -10   0   12.42    1.76
  -2  10   0   14.33    1.55
   1 -10   0   10.94    1.60
   1 -10   0   10.11    1.53
  -1  10   0   10.11    1.56
  -1  10   0    9.83    1.43
   0  10   0    1.45    0.81
   0 -10   0   -0.59    0.70
   0 -10   0   -0.27    0.74
   0  10   0    0.87    0.70
  -1 -10   0   35.03    2.34
  -1 -10   0   35.49    2.65
   1  10   0   36.45    2.26
   1  10   0   34.16    2.76
  -2 -10   0   12.99    1.88
  -2 -10   0    8.28    1.41
   2  10   0   13.41    1.44
   2  10   0   10.32    1.71
  -3 -10   0   38.68    2.97
   3  10   0   32.92    3.00
  -3 -10   0   29.27    2.58
   4  10   0   -0.24    0.97
  -4 -10   0    0.23    0.69
  -4 -10   0    0.57    1.06
  -5 -10   0    4.47    1.22
  -5 -10   0    5.62    1.60
   5  10   0    5.72    1.58
  -6 -10   0    1.57    0.95
   6  10   0    1.70    0.97
  -6 -10   0   -0.66    1.21
   7  10   0    1.05    1.05
  -7 -10   0    2.37    1.41
  -7 -10   0    0.68    0.87
  -8 -10   0    3.83    1.64
  -8 -10   0    7.26    1.61
   8  10   0    3.04    1.42
  -9 -10   0    0.78    1.57
  -9 -10   0    2.49    1.27
   9  10   0    0.06    1.22
 -11  11   0    0.10    1.94
  11 -11   0    1.92    1.42
 -11  11   0    3.95    1.25
  10 -11   0   -0.35    1.06
 -10  11   0   -0.07    1.66
   9 -11   0    3.89    1.47
  -9  11   0    3.88    1.88
   9 -11   0    4.89    1.78
   8 -11   0    1.50    1.25
   8 -11   0    2.00    1.23
  -8  11   0    1.06    1.34
   7 -11   0    0.34    1.06
   7 -11   0    1.12    0.97
  -7  11   0   -0.09    1.25
   6 -11   0   12.19    2.07
  -6  11   0   14.55    2.31
   6 -11   0   13.72    1.98
   5 -11   0   -0.27    0.74
  -5  11   0    2.18    1.05
   5 -11   0   -0.60    0.82
   4 -11   0   11.60    1.72
   4 -11   0   10.49    1.83
  -4  11   0    8.77    1.69
   3 -11   0    1.38    0.90
   3 -11   0   -0.16    0.74
  -3  11   0   -0.42    0.83
   2 -11   0    0.05    0.74
  -2  11   0    1.87    1.00
   2 -11   0   -0.30    0.83
  -2  11   0    1.14    0.83
   1 -11   0   24.04    2.39
   1 -11   0   30.06    2.54
  -1  11   0   28.54    2.40
  -1  11   0   27.92    2.52
   0  11   0   12.88    1.82
   0  11   0   11.10    1.63
   0 -11   0   10.96    1.67
   0 -11   0   14.42    1.90
  -1 -11   0    4.76    1.15
   1  11   0    7.49    1.26
   1  11   0    4.07    1.24
  -1 -11   0    3.66    1.20
  -2 -11   0   -0.47    0.91
   2  11   0    0.25    0.81
  -2 -11   0    2.40    0.92
  -3 -11   0    0.99    0.75
   3  11   0    1.01    0.96
  -3 -11   0    1.41    1.11
  -4 -11   0   10.89    2.03
   4  11   0   12.38    2.18
  -4 -11   0   13.87    1.97
  -5 -11   0    4.17    1.53
  -5 -11   0    3.65    1.14
   5  11   0    2.41    1.19
  -6 -11   0   14.17    2.14
   6  11   0   11.78    2.24
  -6 -11   0   11.92    2.22
   7  11   0   -0.89    0.91
  -7 -11   0    0.62    1.03
  -7 -11   0   -0.94    1.25
   8  11   0    3.26    1.53
  -8 -11   0    2.36    1.71
  -8 -11   0    4.61    1.55
   9  11   0   -0.17    1.13
  -9 -11   0    2.55    1.35
  -9 -11   0    1.58    1.66
  10 -12   0    4.39    1.53
 -10  12   0    5.02    2.09
  10 -12   0    4.73    2.00
   9 -12   0    3.37    1.61
   9 -12   0    1.12    1.24
  -9  12   0    1.02    1.73
  -8  12   0    0.40    1.49
   8 -12   0    1.84    1.28
   8 -12   0    1.00    1.27
  -7  12   0    1.24    1.36
   7 -12   0   -0.66    1.10
   7 -12   0   -0.51    0.92
   6 -12   0   21.71    2.54
  -6  12   0   18.61    2.65
   6 -12   0   16.07    2.34
   5 -12   0    2.25    1.14
   5 -12   0    3.39    1.23
  -5  12   0    2.84    1.19
   4 -12   0   -1.00    0.84
   4 -12   0    0.81    0.97
  -4  12   0    0.63    0.83
   3 -12   0    6.51    1.48
   3 -12   0    6.02    1.47
  -3  12   0    4.41    1.27
  -2  12   0   17.90    2.04
  -2  12   0   15.79    2.14
   2 -12   0   19.74    2.29
   2 -12   0   17.23    2.23
   1 -12   0   55.14    3.38
   1 -12   0   60.57    3.51
  -1  12   0   60.23    3.52
  -1  12   0   59.17    3.41
   0 -12   0   68.52    3.78
   0 -12   0   68.62    3.72
   0  12   0   67.42    3.67
   0  12   0   71.62    3.86
   1  12   0   20.52    2.13
   1  12   0   19.84    2.43
  -1 -12   0   15.47    2.06
  -1 -12   0   18.11    2.25
  -2 -12   0    5.09    1.17
  -2 -12   0    4.19    1.40
   2  12   0    3.69    1.30
  -3 -12   0    1.80    1.17
  -3 -12   0    1.03    0.83
   3  12   0    0.73    1.02
  -4 -12   0    3.47    1.47
  -4 -12   0    4.96    1.26
   4  12   0    3.33    1.25
  -5 -12   0    3.69    1.29
   5  12   0    4.10    1.46
  -5 -12   0    0.79    1.25
   6  12   0    0.58    1.17
  -6 -12   0   -0.68    0.81
  -6 -12   0    2.37    1.55
  -7 -12   0    0.42    1.08
   7  12   0    3.26    1.48
  -7 -12   0   -0.95    1.42
   8  12   0    1.52    1.32
  -8 -12   0    1.12    1.30
  -8 -12   0    1.53    1.64
  -9  13   0    1.87    1.71
   9 -13   0    1.20    1.22
   8 -13   0    0.72    1.21
  -8  13   0    1.34    1.61
   8 -13   0   -0.08    1.35
   7 -13   0    1.66    1.43
   7 -13   0    1.27    1.09
  -7  13   0    1.45    1.24
  -6  13   0    9.00    1.99
   6 -13   0    9.96    1.84
   6 -13   0    8.54    1.79
  -5  13   0    0.98    0.96
   5 -13   0    1.22    1.17
   5 -13   0    1.28    1.00
   4 -13   0   33.01    2.95
  -4  13   0   23.27    2.93
   4 -13   0   24.01    2.83
  -3  13   0    0.20    0.78
   3 -13   0   -0.20    1.01
   3 -13   0    1.67    1.07
   2 -13   0   10.02    1.84
  -2  13   0    5.72    1.46
   2 -13   0    5.97    1.47
  -1  13   0    2.40    1.02
   1 -13   0    0.33    1.01
  -1  13   0    2.85    1.24
   1 -13   0    0.62    1.17
   0  13   0   15.86    2.22
   0 -13   0   20.12    2.49
   0  13   0   16.29    2.08
   0 -13   0   16.90    2.28
  -1 -13   0    0.16    1.03
  -1 -13   0    2.35    1.08
   1  13   0    1.35    1.07
  -2 -13   0    3.43    1.32
  -2 -13   0    0.81    0.87
   2  13   0    1.22    1.23
   3  13   0    1.89    1.31
  -3 -13   0    3.39    1.39
  -3 -13   0    2.87    1.06
  -4 -13   0    0.68    0.83
   4  13   0    1.71    1.30
  -4 -13   0    1.41    1.35
  -5 -13   0    9.66    2.16
   5  13   0    7.48    2.03
  -5 -13   0    7.69    1.57
  -6 -13   0    0.55    1.10
  -6 -13   0    1.61    1.51
   6  13   0    1.85    1.46
  -7 -13   0    3.65    1.87
   7  13   0    3.34    1.48
   8 -14   0    3.56    1.57
  -8  14   0    1.82    1.80
   7 -14   0    2.93    1.36
  -7  14   0    2.42    1.33
  -6  14   0   -0.57    1.04
   6 -14   0    2.31    1.23
   5 -14   0    2.42    1.20
  -5  14   0    1.16    1.09
   4 -14   0    4.96    1.49
   4 -14   0    3.94    1.40
  -4  14   0    4.12    1.40
   3 -14   0    1.74    1.21
  -3  14   0    0.13    0.92
   3 -14   0    0.64    1.10
   2 -14   0    1.31    1.06
  -2  14   0   -1.10    0.71
   2 -14   0    1.30    1.26
   1 -14   0   -0.42    0.87
  -1  14   0   -0.44    0.90
  -1  14   0   -1.34    1.00
   1 -14   0   -0.27    1.23
   0 -14   0    0.84    1.21
   0  14   0    0.64    0.78
   0 -14   0    2.16    1.09
   0  14   0    4.08    1.46
  -1 -14   0    1.37    1.08
  -1 -14   0    3.27    1.30
   1  14   0    0.89    1.13
  -2 -14   0    0.69    1.13
  -2 -14   0    0.38    0.83
   2  14   0    0.26    1.06
  -3 -14   0    7.15    1.70
  -3 -14   0    4.45    1.60
   3  14   0    7.93    1.90
  -4 -14   0    1.40    1.41
  -4 -14   0    0.53    0.97
   4  14   0   -0.31    1.20
  -5 -14   0    4.44    1.82
   5  14   0    6.18    1.87
  -6 -14   0    3.52    1.74
   6  14   0    2.20    1.70
   7 -15   0    0.27    1.28
  -7  15   0    0.66    1.05
  -6  15   0    2.77    1.51
   6 -15   0    3.08    1.38
   5 -15   0    3.44    1.55
  -5  15   0    2.04    1.43
   4 -15   0    1.01    1.12
  -4  15   0   -0.37    0.94
  -3  15   0    1.80    1.14
   3 -15   0    0.06    0.97
   2 -15   0    4.27    1.38
  -2  15   0    2.21    1.26
   1 -15   0    2.92    1.32
  -1  15   0    4.10    1.29
   0  15   0    1.89    1.34
   0 -15   0    0.96    1.07
   1  15   0    2.78    1.38
  -1 -15   0    1.60    1.19
   2  15   0    0.85    1.36
  -2 -15   0    1.65    1.18
   3  15   0    2.34    1.26
   4  15   0    1.06    1.35
   5  15   0    2.84    1.67
  -6  16   0   -0.04    1.13
   6 -16   0    0.22    1.32
   5 -16   0    2.64    1.42
  -5  16   0    1.86    1.46
   4 -16   0    1.00    1.30
  -4  16   0    2.10    1.22
  -3  16   0    4.53    1.49
   3 -16   0    4.40    1.43
   2 -16   0    3.88    1.50
  -2  16   0    4.92    1.45
   1 -16   0   12.82    2.25
  -1  16   0   13.57    2.13
   1  16   0    8.28    1.98
   2  16   0    2.08    1.53
   3  16   0    1.75    1.64
  -3  17   0    1.83    1.44
  -2  17   0    1.14    1.17
  -2  17  -1    0.81    1.29
  -3  17  -1    1.79    1.20
   3  16  -1    1.36    1.52
   2  16  -1    0.34    1.43
   1  16  -1    6.13    1.80
  -1  16  -1    5.22    1.56
  -2  16  -1    8.96    1.92
  -3  16  -1    0.76    1.08
   4 -16   1   -1.42    1.05
  -4  16  -1    1.98    1.35
  -5  16  -1    2.54    1.52
   5 -16   1    1.47    1.35
   6 -16   1    4.69    1.68
  -6  16  -1    9.19    2.11
  -5 -15   1    0.74    1.61
   5  15  -1    0.08    1.59
   4  15  -1    3.39    1.65
  -4 -15   1    6.49    1.99
   3  15  -1    1.31    1.37
  -3 -15   1    5.08    1.67
  -2 -15   1    6.80    1.70
   2  15  -1    5.52    1.63
   1  15  -1    1.72    1.18
  -1 -15   1    0.99    1.22
   0  15  -1    5.44    1.60
   0 -15   1    6.75    1.78
   0  15  -1    7.09    1.56
  -1  15  -1    1.32    1.05
   1 -15   1    0.63    1.29
   1 -15   1    1.78    1.19
   2 -15   1    0.85    1.32
   2 -15   1    2.57    1.16
  -2  15  -1    1.47    1.09
  -3  15  -1    0.22    1.01
   3 -15   1    0.04    1.05
   3 -15   1   -0.31    1.20
   4 -15   1    4.30    1.39
   4 -15   1    1.97    1.29
  -4  15  -1    2.43    1.25
  -5  15  -1    2.58    1.44
   5 -15   1   -0.09    1.32
   5 -15   1    1.23    1.20
   6 -15   1    1.66    1.22
  -6  15  -1    0.90    1.19
   7 -15   1   -0.27    1.22
  -7  15  -1    2.13    1.37
  -6 -14   1    1.99    1.63
   6  14  -1    0.29    1.32
  -5 -14   1    1.18    1.55
   5  14  -1   -0.08    1.14
   4  14  -1    5.01    1.76
  -4 -14   1    5.39    1.75
   3  14  -1   -0.48    1.01
  -3 -14   1    1.33    1.16
  -2 -14   1    4.18    1.54
   2  14  -1    3.53    1.36
  -2 -14   1    2.93    1.15
   1  14  -1    6.08    1.74
  -1 -14   1    4.94    1.47
  -1 -14   1    3.73    1.20
   0 -14   1    0.77    1.12
   0 -14   1    0.92    1.00
   0  14  -1   -0.28    1.01
   0  14  -1    0.75    0.90
   1 -14   1    0.40    0.87
   1 -14   1    0.12    1.09
  -1  14  -1    1.35    0.98
  -2  14  -1   -0.28    0.92
   2 -14   1    0.70    0.91
   2 -14   1    1.21    1.28
   3 -14   1    0.59    0.98
   3 -14   1   -0.06    1.05
  -3  14  -1    0.62    0.91
  -4  14  -1    5.66    1.56
   4 -14   1    3.70    1.36
   4 -14   1    5.45    1.61
   5 -14   1   -0.70    1.11
  -5  14  -1   -0.60    0.90
   5 -14   1   -0.48    0.95
  -6  14  -1    2.32    1.29
   6 -14   1    2.01    1.21
   6 -14   1    2.21    1.28
  -7  14  -1    4.32    1.49
   7 -14   1    5.16    1.77
   7 -14   1    0.24    1.16
  -8  14  -1   -0.24    1.73
   8 -14   1    0.69    1.56
   8 -14   1   -0.51    1.07
  -7 -13   1    2.11    1.75
   7  13  -1    1.62    1.43
  -6 -13   1    0.03    1.37
   6  13  -1    1.66    1.37
  -5 -13   1    0.35    0.88
   5  13  -1   -1.04    1.03
  -5 -13   1    0.53    1.25
   4  13  -1    2.56    1.33
  -4 -13   1    3.81    1.19
  -4 -13   1    2.75    1.46
   3  13  -1    1.96    1.42
  -3 -13   1    6.31    1.28
  -3 -13   1    4.01    1.47
  -2 -13   1    0.82    1.06
   2  13  -1    0.74    1.08
  -2 -13   1    1.10    0.82
   1  13  -1    6.57    1.36
  -1 -13   1    6.62    1.45
  -1 -13   1    3.41    1.40
   1  13  -1    4.01    1.33
   0 -13   1    2.66    1.20
   0  13  -1    2.30    1.16
   0  13  -1    2.10    0.98
   0 -13   1    2.85    1.21
  -1  13  -1    9.10    1.64
   1 -13   1    7.19    1.56
  -1  13  -1    9.47    1.69
   1 -13   1    8.75    1.77
   2 -13   1   -0.19    0.86
  -2  13  -1    2.81    1.08
   2 -13   1    1.30    1.02
  -3  13  -1   11.30    2.00
   3 -13   1   14.96    2.15
   3 -13   1   15.08    2.15
   4 -13   1   -0.37    0.85
  -4  13  -1    3.09    1.38
   4 -13   1    0.81    1.15
   5 -13   1    9.42    1.87
   5 -13   1    6.86    1.62
  -5  13  -1    3.66    1.38
   6 -13   1    6.26    1.65
  -6  13  -1    9.24    2.03
   6 -13   1    5.97    1.62
   7 -13   1    2.35    1.50
   7 -13   1    0.94    1.12
  -7  13  -1    2.17    1.72
   8 -13   1    0.03    1.35
  -8  13  -1   -2.01    1.34
   8 -13   1   -0.21    1.01
  -9  13  -1    2.58    1.92
   9 -13   1    0.99    1.17
   9 -13   1    0.75    1.65
   8  12  -1    2.41    1.47
  -8 -12   1    3.22    1.82
  -7 -12   1    2.39    1.56
   7  12  -1   -0.62    1.15
  -7 -12   1    0.96    1.06
   6  12  -1    6.06    1.77
  -6 -12   1    3.21    1.56
  -6 -12   1    2.38    1.01
   5  12  -1    9.97    1.99
  -5 -12   1    7.43    1.57
  -5 -12   1   10.63    2.09
  -4 -12   1    2.38    1.37
  -4 -12   1    2.45    0.87
   4  12  -1    2.58    1.36
  -3 -12   1    1.73    0.85
   3  12  -1    0.39    1.00
  -3 -12   1    0.46    1.11
  -2 -12   1    0.52    0.74
   2  12  -1    1.24    1.02
  -2 -12   1    0.23    0.97
  -1 -12   1   34.74    2.85
  -1 -12   1   34.46    3.01
   1  12  -1   39.83    2.59
   1  12  -1   34.79    3.05
   0 -12   1  170.84    6.75
   0  12  -1  165.37    6.56
   0 -12   1  161.44    6.48
   0  12  -1  164.36    6.56
  -1  12  -1   46.42    2.90
   1 -12   1   50.84    3.20
  -1  12  -1   48.25    3.11
   1 -12   1   45.03    2.95
   2 -12   1    3.26    1.19
  -2  12  -1    4.52    1.15
  -2  12  -1    1.96    1.00
   2 -12   1    3.35    1.33
  -3  12  -1    0.69    0.96
   3 -12   1   -0.34    0.82
   3 -12   1    1.29    1.04
  -4  12  -1    0.70    0.91
   4 -12   1    0.16    0.86
   4 -12   1    0.94    0.90
   5 -12   1    3.84    1.33
  -5  12  -1    2.87    1.16
   5 -12   1    3.79    1.24
  -6  12  -1    1.94    1.24
   6 -12   1    3.99    1.33
   6 -12   1    4.91    1.36
   7 -12   1    5.22    1.59
   7 -12   1    0.44    0.94
  -7  12  -1    0.39    1.43
  -8  12  -1    2.50    1.62
   8 -12   1    4.50    1.65
   8 -12   1    0.51    0.96
  -9  12  -1    1.14    1.54
   9 -12   1   -0.92    0.94
   9 -12   1    1.80    1.61
 -10  12  -1    7.19    2.35
  10 -12   1    6.71    2.29
  10 -12   1    4.69    1.53
   9  11  -1    4.78    1.68
  -9 -11   1    3.46    1.80
  -9 -11   1    6.30    1.64
  -8 -11   1    5.03    1.54
   8  11  -1    0.86    1.11
  -8 -11   1   -0.47    1.29
   7  11  -1    5.41    1.65
  -7 -11   1    3.03    1.19
  -7 -11   1    4.89    1.83
  -6 -11   1    9.16    2.03
  -6 -11   1    8.78    1.65
   6  11  -1    7.35    1.80
  -5 -11   1    2.32    1.01
  -5 -11   1    2.44    1.34
   5  11  -1    1.22    1.14
  -4 -11   1   24.91    2.50
   4  11  -1   25.06    2.92
  -4 -11   1   31.91    3.07
   3  11  -1   25.13    2.76
  -3 -11   1   18.79    2.09
  -3 -11   1   24.78    2.64
   2  11  -1   15.34    2.13
  -2 -11   1   11.04    1.61
   2  11  -1   14.01    1.60
  -2 -11   1   16.08    2.14
   1  11  -1    3.44    1.01
  -1 -11   1    4.46    1.25
   1  11  -1    4.12    1.21
  -1 -11   1    3.28    1.05
   0 -11   1   15.85    2.01
   0 -11   1   15.76    1.93
   0  11  -1   12.99    1.83
   0  11  -1   13.05    1.76
  -1  11  -1   24.94    2.18
   1 -11   1   25.48    2.33
  -1  11  -1   23.83    2.39
   1 -11   1   28.81    2.53
   2 -11   1    2.38    1.00
   2 -11   1    1.32    0.96
  -2  11  -1    1.68    1.00
  -2  11  -1    3.99    0.97
   3 -11   1   12.59    1.85
   3 -11   1   16.76    2.07
  -3  11  -1   15.76    2.10
  -4  11  -1    5.40    1.39
   4 -11   1    4.56    1.27
   4 -11   1    7.68    1.59
   5 -11   1    3.01    1.21
  -5  11  -1    5.86    1.46
   5 -11   1    5.05    1.35
   6 -11   1    1.47    1.00
   6 -11   1    0.88    1.09
  -6  11  -1    0.35    1.15
  -7  11  -1    1.01    1.36
   7 -11   1    1.05    1.18
   7 -11   1    0.09    0.88
  -8  11  -1    3.31    1.63
   8 -11   1    1.69    1.19
   8 -11   1    4.76    1.60
   9 -11   1    0.60    1.01
   9 -11   1    2.01    1.52
  -9  11  -1   -1.04    1.43
 -10  11  -1    5.33    2.18
  10 -11   1   10.49    2.36
  10 -11   1    8.48    2.02
 -10 -10   1    4.30    1.43
  10  10  -1    0.92    1.31
 -10 -10   1    0.66    1.63
  -9 -10   1    0.94    1.00
   9  10  -1    1.01    1.34
  -9 -10   1    0.73    1.53
  -8 -10   1    2.17    1.12
  -8 -10   1    0.87    1.39
   8  10  -1    2.88    1.42
   7  10  -1    2.39    1.17
  -7 -10   1    1.49    0.86
  -7 -10   1   -0.25    1.13
  -6 -10   1    0.41    1.12
   6  10  -1    1.78    1.09
  -6 -10   1    1.46    0.86
   5  10  -1    0.08    0.97
  -5 -10   1    1.22    0.89
  -5 -10   1    1.29    1.14
   4  10  -1   24.75    2.70
  -4 -10   1   29.67    2.84
  -4 -10   1   20.27    2.18
  -3 -10   1    9.26    1.69
  -3 -10   1   10.46    1.49
   3  10  -1   10.33    1.84
  -2 -10   1   32.94    2.70
  -2 -10   1   33.38    2.45
   2  10  -1   30.44    1.98
   2  10  -1   31.30    2.75
   1  10  -1    0.59    0.75
   1  10  -1    1.01    0.71
  -1 -10   1    1.24    0.78
  -1 -10   1    0.26    0.86
   0 -10   1    5.84    1.22
   0 -10   1    4.58    1.18
   0  10  -1    6.71    1.25
   0  10  -1    5.68    1.25
   1 -10   1    0.30    0.79
   1 -10   1   -0.38    0.76
  -1  10  -1    1.80    0.80
  -1  10  -1    2.10    0.84
   2 -10   1    8.56    1.49
  -2  10  -1    7.41    1.09
  -2  10  -1    4.34    1.24
   2 -10   1    6.47    1.32
  -3  10  -1    1.67    0.66
   3 -10   1   -1.41    0.62
  -3  10  -1    1.24    0.81
   3 -10   1    0.31    0.80
   4 -10   1   22.11    2.32
  -4  10  -1   21.39    2.48
   4 -10   1   21.99    2.29
   5 -10   1    1.14    0.88
   5 -10   1    1.72    1.02
  -5  10  -1    0.93    1.01
   6 -10   1    0.08    0.84
   6 -10   1    1.83    1.09
  -6  10  -1    1.25    1.19
   7 -10   1    0.84    0.78
   7 -10   1   -0.95    0.98
  -7  10  -1    3.10    1.46
   8 -10   1    1.44    0.99
   8 -10   1    0.37    1.22
  -8  10  -1    2.54    1.54
  -9  10  -1    1.52    1.56
   9 -10   1    1.32    1.37
   9 -10   1    1.46    1.11
 -10  10  -1    0.44    1.54
  10 -10   1    1.01    1.20
 -10  10  -1    3.47    1.17
 -11  10  -1    3.90    2.12
  11 -10   1   -0.23    1.27
 -11  10  -1    1.42    1.00
 -10  -9   1    3.74    1.72
  10   9  -1    0.73    1.04
  -9  -9   1    1.21    1.33
   9   9  -1   -0.37    1.07
   8   9  -1    3.48    1.33
  -8  -9   1    4.77    1.79
  -7  -9   1    4.63    1.18
   7   9  -1    2.56    1.24
  -7  -9   1    4.82    1.66
  -6  -9   1    2.80    1.35
  -6  -9   1    1.18    0.81
   6   9  -1    0.14    0.90
  -5  -9   1    3.33    0.98
   5   9  -1    5.97    1.58
  -5  -9   1    4.77    1.51
  -4  -9   1    1.65    1.04
  -4  -9   1    2.02    0.81
   4   9  -1    0.23    0.94
  -3  -9   1   14.45    1.99
  -3  -9   1   14.75    1.69
   3   9  -1   19.69    1.46
   3   9  -1   13.14    1.91
  -2  -9   1    2.00    1.00
   2   9  -1    1.73    0.84
  -2  -9   1    0.99    0.67
   2   9  -1    2.62    0.76
  -1  -9   1    1.19    0.83
   1   9  -1    0.29    0.62
   1   9  -1    0.47    0.64
  -1  -9   1    0.39    0.60
   0  -9   1   33.77    2.14
   0  -9   1   33.81    2.25
   0   9  -1   28.27    2.19
   0   9  -1   31.19    2.09
   1  -9   1    4.80    1.16
  -1   9  -1    5.29    1.13
  -1   9  -1    6.14    1.08
   1  -9   1    5.39    1.14
  -2   9  -1   33.22    2.60
  -2   9  -1   32.26    1.87
   2  -9   1   31.98    2.35
   2  -9   1   35.23    2.49
  -3   9  -1    8.73    1.02
   3  -9   1    5.62    1.23
   3  -9   1    8.67    1.46
  -3   9  -1    6.69    1.34
   4  -9   1    6.05    1.26
   4  -9   1    5.97    1.36
  -4   9  -1    7.02    1.49
   5  -9   1   47.79    3.08
   5  -9   1   53.93    3.11
  -5   9  -1   50.48    3.29
   6  -9   1   10.50    1.77
   6  -9   1   12.50    1.91
  -6   9  -1   11.38    2.02
  -7   9  -1   -0.09    1.02
   7  -9   1    0.50    1.09
   7  -9   1    1.47    0.91
  -8   9  -1    0.88    1.19
   8  -9   1    0.93    1.18
   8  -9   1   -0.66    0.69
  -9   9  -1    1.47    1.55
   9  -9   1    1.10    1.24
   9  -9   1    0.18    0.96
 -10   9  -1    2.11    0.98
  10  -9   1    0.40    0.87
 -10   9  -1    1.04    1.55
  11  -9   1    2.08    1.35
 -11   9  -1    2.45    1.91
 -11   9  -1    2.91    1.40
 -11  -8   1    4.85    1.92
  11   8  -1    3.92    1.57
 -10  -8   1    1.94    1.64
  10   8  -1    0.55    1.31
  -9  -8   1    9.97    2.17
   9   8  -1    5.52    1.63
   8   8  -1   -0.26    0.82
  -8  -8   1    0.37    1.25
   7   8  -1   -0.77    0.79
  -7  -8   1    1.26    1.18
   6   8  -1   19.45    2.43
  -6  -8   1   15.83    2.31
  -5  -8   1    8.58    1.70
   5   8  -1    6.74    1.57
  -5  -8   1    7.36    1.35
  -4  -8   1   26.20    2.45
   4   8  -1   25.09    2.45
  -4  -8   1   24.49    2.14
  -3  -8   1    6.47    1.33
  -3  -8   1    9.31    1.32
   3   8  -1    8.17    0.96
   3   8  -1    5.68    1.28
   2   8  -1  114.16    4.13
  -2  -8   1  109.54    4.38
   2   8  -1  118.19    4.77
  -2  -8   1  109.63    4.59
  -1  -8   1  141.39    5.28
  -1  -8   1  134.87    5.00
   1   8  -1  135.16    4.94
   1   8  -1  146.92    5.32
   0   8  -1  898.12   25.46
   0  -8   1  911.19   25.63
   0  -8   1  933.44   25.43
   0   8  -1  887.40   25.47
  -1   8  -1  189.01    6.29
   1  -8   1  196.14    6.51
   1  -8   1  189.31    6.60
  -1   8  -1  185.37    6.59
   2  -8   1    0.40    0.68
  -2   8  -1    2.94    0.69
   2  -8   1    0.95    0.69
  -2   8  -1    1.44    0.76
  -3   8  -1    1.80    0.83
  -3   8  -1    1.44    0.48
   3  -8   1    1.86    0.81
   3  -8   1    1.83    0.84
   4  -8   1    6.17    1.26
   4  -8   1    3.05    1.04
  -4   8  -1    4.62    1.32
  -5   8  -1    1.66    1.04
   5  -8   1    1.40    0.82
   5  -8   1    0.65    0.76
   6  -8   1   -0.22    0.86
  -6   8  -1    0.64    1.10
   6  -8   1    1.19    0.81
   7  -8   1   11.12    1.91
   7  -8   1   11.25    1.95
  -7   8  -1   12.18    2.06
   8  -8   1    0.46    1.22
   8  -8   1   -0.32    0.76
  -8   8  -1    1.20    1.23
  -9   8  -1    0.10    1.13
   9  -8   1    3.14    1.18
  10  -8   1    9.09    1.86
 -10   8  -1    8.23    1.81
 -10   8  -1    9.77    2.20
 -11   8  -1    0.86    1.09
 -11   8  -1    2.46    1.63
  11  -8   1    2.03    1.27
  12  -8   1    0.66    1.23
 -12   8  -1    1.13    1.28
  11   7  -1    3.05    1.34
 -11  -7   1    2.56    1.70
 -10  -7   1    3.96    1.66
  10   7  -1    5.49    1.58
  -9  -7   1    5.42    1.81
   9   7  -1    3.24    1.39
  -8  -7   1   14.03    2.31
   8   7  -1    8.17    1.73
  -7  -7   1    8.44    1.83
   7   7  -1    6.79    1.48
  -6  -7   1    3.34    1.36
   6   7  -1    6.32    1.46
  -5  -7   1    5.80    1.39
   5   7  -1    6.54    1.44
   4   7  -1   44.05    1.71
  -4  -7   1   42.74    2.73
  -4  -7   1   40.24    2.37
   4   7  -1   39.74    2.65
  -3  -7   1   33.51    2.03
   3   7  -1   32.67    2.24
   3   7  -1   36.91    1.68
  -3  -7   1   34.90    2.28
  -2  -7   1   33.86    1.93
   2   7  -1   33.63    2.13
  -2  -7   1   31.50    2.10
   2   7  -1   36.61    1.80
  -1  -7   1    5.73    0.92
  -1  -7   1    5.96    1.10
   1   7  -1    6.92    0.97
   1   7  -1    5.76    1.03
   0   7  -1    5.93    0.96
   0  -7   1    4.16    0.90
   0  -7   1    6.87    1.04
   0   7  -1    5.93    1.02
  -1   7  -1   82.84    3.13
   1  -7   1   75.36    3.21
  -1   7  -1   75.42    3.34
   1  -7   1   81.85    3.40
  -2   7  -1    4.62    0.72
   2  -7   1    4.39    0.94
   2  -7   1    3.88    0.89
  -2   7  -1    4.38    0.99
   3  -7   1    2.35    0.87
  -3   7  -1    2.29    0.81
   3  -7   1    1.59    0.77
  -3   7  -1    2.56    0.52
   4  -7   1    7.67    1.26
   4  -7   1    8.90    1.40
  -4   7  -1    8.93    1.43
   5  -7   1   10.23    1.54
   5  -7   1    6.67    1.29
  -5   7  -1    7.26    1.45
   6  -7   1    5.61    1.28
  -6   7  -1    6.40    1.52
   6  -7   1    6.20    1.31
  -7   7  -1   -0.02    1.11
   7  -7   1    0.53    1.02
   7  -7   1   -0.45    0.74
   8  -7   1    3.06    1.31
  -8   7  -1    1.68    1.25
   8  -7   1    1.59    0.99
  -9   7  -1    0.95    1.24
  -9   7  -1   -0.11    0.62
   9  -7   1    0.18    0.81
 -10   7  -1    0.63    1.34
  10  -7   1    0.94    1.13
 -10   7  -1    1.60    0.95
 -11   7  -1    2.64    1.32
  11  -7   1    5.17    1.60
 -11   7  -1    3.39    1.76
 -12   7  -1    0.04    1.18
  12  -7   1    3.45    1.52
 -12  -6   1    1.74    1.63
  12   6  -1    2.28    1.27
  11   6  -1    2.80    1.30
 -11  -6   1    0.79    1.34
  10   6  -1    0.78    0.97
 -10  -6   1    2.96    1.40
  -9  -6   1   -0.31    1.14
   9   6  -1    0.68    0.91
  -8  -6   1   -1.05    0.96
   8   6  -1   -1.07    0.71
  -7  -6   1   -0.78    0.84
   7   6  -1   -0.59    0.67
   6   6  -1   17.38    2.10
  -6  -6   1   13.42    2.05
  -5  -6   1   -0.09    0.77
   5   6  -1    0.97    0.83
  -4  -6   1    0.76    0.81
   4   6  -1   -0.14    0.69
   4   6  -1    2.21    0.37
   3   6  -1   19.02    1.11
  -3  -6   1   20.30    1.60
  -3  -6   1   17.74    1.72
   3   6  -1   17.49    1.78
  -2  -6   1   45.48    2.40
  -2  -6   1   47.16    2.21
   2   6  -1   45.00    1.97
   2   6  -1   49.58    2.52
  -1  -6   1   -0.65    0.49
   1   6  -1    0.45    0.56
   1   6  -1   -0.11    0.40
  -1  -6   1   -0.25    0.35
   0  -6   1    4.88    0.88
   0   6  -1    4.48    0.82
   0   6  -1    3.85    0.77
   0  -6   1    4.69    0.79
   1  -6   1    8.34    1.12
  -1   6  -1    5.82    0.80
  -1   6  -1    5.50    0.95
   1  -6   1    6.36    0.95
  -2   6  -1    0.40    0.37
  -2   6  -1    0.01    0.47
   2  -6   1   -0.75    0.43
   2  -6   1   -0.28    0.47
  -3   6  -1   50.97    1.76
  -3   6  -1   47.36    2.55
   3  -6   1   47.89    2.48
   3  -6   1   46.92    2.44
   4  -6   1   28.02    2.15
  -4   6  -1   23.89    2.08
   4  -6   1   25.17    2.01
   5  -6   1    5.89    1.16
   5  -6   1    6.14    1.23
  -5   6  -1    5.27    1.18
   6  -6   1    0.80    0.75
  -6   6  -1    0.61    0.79
   6  -6   1    1.05    0.78
  -7   6  -1    1.18    1.01
   7  -6   1    0.58    0.82
   7  -6   1    1.28    1.06
  -8   6  -1    2.11    1.19
   8  -6   1    1.35    0.89
   9  -6   1   13.33    2.20
  -9   6  -1   15.46    2.23
  -9   6  -1   13.22    2.14
 -10   6  -1    2.56    1.14
  10  -6   1    2.44    1.29
 -10   6  -1    2.49    1.37
 -11   6  -1    0.54    0.99
  11  -6   1    2.53    1.38
  12  -6   1    2.99    1.46
 -12   6  -1   -1.74    1.03
 -12  -5   1    2.88    1.94
  11   5  -1    1.84    1.13
 -11  -5   1    0.29    1.52
 -10  -5   1    5.29    1.70
  10   5  -1    2.08    1.11
   9   5  -1    3.20    1.10
  -9  -5   1    2.67    1.42
  -8  -5   1    0.65    1.10
   8   5  -1   -0.41    0.75
   7   5  -1   22.43    2.36
  -7  -5   1   23.63    2.59
  -6  -5   1   40.70    2.71
   6   5  -1   31.60    2.62
  -5  -5   1   13.91    1.83
   5   5  -1   15.73    1.85
   4   5  -1    3.15    0.96
  -4  -5   1    1.69    0.83
   4   5  -1    2.59    0.34
   3   5  -1  223.24    7.48
   3   5  -1  229.97    6.55
  -3  -5   1  226.23    7.42
   2   5  -1   12.77    0.92
  -2  -5   1    9.50    1.19
  -2  -5   1   13.23    1.12
   2   5  -1   12.44    1.33
  -1  -5   1   20.05    1.48
  -1  -5   1   16.97    1.13
   1   5  -1   19.37    1.43
   1   5  -1   17.56    1.14
   0   5  -1   40.93    1.96
   0  -5   1   42.86    1.89
   0  -5   1   44.23    2.05
   0   5  -1   42.46    1.94
   1  -5   1    9.04    0.97
   1  -5   1    8.12    0.99
  -1   5  -1    8.88    0.82
  -1   5  -1    8.38    1.04
   2  -5   1    7.28    0.98
  -2   5  -1    8.21    0.65
   2  -5   1    7.40    1.01
  -2   5  -1    6.51    1.00
   3  -5   1   64.36    2.89
   3  -5   1   69.07    2.96
  -3   5  -1   63.74    2.93
  -4   5  -1  244.38    7.81
   4  -5   1  231.52    7.68
   4  -5   1  227.56    7.71
  -5   5  -1  151.37    5.64
   5  -5   1  148.72    5.63
   5  -5   1  150.02    5.75
   6  -5   1    0.84    0.79
  -6   5  -1    1.00    0.73
   6  -5   1    0.89    0.72
   7  -5   1    0.73    0.74
  -7   5  -1   -0.56    0.79
   7  -5   1   -0.94    0.85
  -8   5  -1    0.58    0.73
  -8   5  -1    2.24    1.12
   8  -5   1    0.90    0.76
  -9   5  -1   10.01    1.85
   9  -5   1   13.79    2.18
  -9   5  -1    8.54    1.79
 -10   5  -1    6.02    1.68
  10  -5   1    5.13    1.55
 -10   5  -1    5.13    1.40
 -11   5  -1    3.85    1.44
  11  -5   1    0.64    1.15
 -12   5  -1    9.17    1.92
 -12  -4   1    1.83    1.52
  11   4  -1   24.16    2.80
 -11  -4   1   17.44    2.83
 -10  -4   1   -0.17    1.13
  10   4  -1    0.41    0.96
   9   4  -1   29.83    2.79
  -9  -4   1   25.08    3.02
   8   4  -1    5.36    1.31
  -8  -4   1    5.34    1.52
   7   4  -1    2.98    1.03
  -7  -4   1    1.93    1.08
   6   4  -1    6.33    1.28
  -6  -4   1    5.28    1.25
  -5  -4   1    4.32    1.07
   5   4  -1    3.73    1.00
   4   4  -1   28.31    0.99
   4   4  -1   26.69    1.98
  -4  -4   1   24.57    2.02
  -3  -4   1  298.81    9.02
   3   4  -1  274.73    8.94
   3   4  -1  296.30    8.08
  -2  -4   1    4.64    0.84
   2   4  -1    4.15    0.52
   2   4  -1    7.83    1.00
  -1  -4   1  768.57   21.49
   1   4  -1  775.35   21.24
  -1  -4   1  805.14   21.31
   1   4  -1  772.87   21.50
   0  -4   1 2322.59   62.75
   0   4  -1 2391.84   62.77
   0   4  -1 2362.69   62.66
   0  -4   1 2331.78   62.58
  -1   4  -1  558.74   14.99
   1  -4   1  545.77   15.35
   1  -4   1  551.35   15.22
  -1   4  -1  535.33   15.40
   2  -4   1    0.07    0.43
  -2   4  -1    0.20    0.23
   2  -4   1    0.54    0.49
  -2   4  -1   -0.28    0.39
   3  -4   1    3.78    0.83
  -3   4  -1    4.51    0.88
   3  -4   1    3.15    0.78
   4  -4   1    3.12    0.82
  -4   4  -1    1.78    0.68
   4  -4   1    4.00    0.90
  -5   4  -1   19.20    1.76
   5  -4   1   18.43    1.83
   5  -4   1   21.81    1.98
   6  -4   1    0.61    0.71
  -6   4  -1    0.64    0.65
   6  -4   1    0.50    0.68
  -7   4  -1    1.51    0.88
   7  -4   1    1.27    0.77
  -7   4  -1    1.79    0.81
   8  -4   1    9.67    1.75
  -8   4  -1   10.24    1.75
  -8   4  -1    7.89    1.49
  -9   4  -1   11.27    1.87
  -9   4  -1    5.64    1.39
   9  -4   1    6.76    1.66
  10  -4   1    1.00    1.10
 -10   4  -1    1.12    0.92
 -11   4  -1    0.69    0.93
 -12   4  -1    0.82    1.07
 -12  -3   1    0.58    1.43
 -11  -3   1   15.11    2.67
  10   3  -1   -0.26    0.78
 -10  -3   1    1.33    1.27
  -9  -3   1    0.17    1.01
   9   3  -1    0.20    0.84
  -8  -3   1    1.79    1.11
   8   3  -1    3.15    1.06
   7   3  -1    5.11    1.22
  -7  -3   1    6.14    1.37
  -6  -3   1  106.14    4.49
   6   3  -1   98.02    4.25
   5   3  -1   40.82    2.32
  -5  -3   1   40.12    2.39
  -4  -3   1  350.88   10.62
   4   3  -1  343.79   10.52
   3   3  -1  149.52    5.07
  -3  -3   1  149.32    5.09
  -2  -3   1  127.39    4.28
   2   3  -1  128.89    4.33
   2   3  -1  127.97    3.77
   1   3  -1   68.92    2.30
   1   3  -1   68.40    2.54
  -1  -3   1   66.80    2.51
  -1  -3   1   69.07    2.31
   0  -3   1  107.57    3.50
   0  -3   1  109.28    3.33
   0   3  -1  109.23    3.49
   0   3  -1  107.56    3.41
  -1   3  -1  156.25    5.14
   1  -3   1  169.52    5.04
   1  -3   1  172.93    5.16
  -1   3  -1  167.58    4.76
   2  -3   1    7.33    0.85
   2  -3   1    7.85    0.92
  -2   3  -1    6.40    0.87
  -3   3  -1   39.56    1.97
   3  -3   1   40.13    1.98
   3  -3   1   37.20    1.95
   4  -3   1   11.37    1.32
  -4   3  -1   11.92    1.23
   4  -3   1   14.06    1.42
  -5   3  -1   27.30    1.80
   5  -3   1   30.08    2.01
   5  -3   1   28.27    1.94
   5  -3   1   28.32    1.09
   6  -3   1   56.20    1.99
   6  -3   1   58.39    3.15
  -6   3  -1   54.99    2.76
  -6   3  -1   52.18    2.99
  -7   3  -1    0.93    0.69
  -7   3  -1    0.57    0.70
   7  -3   1   -0.19    0.59
  -8   3  -1    0.32    0.57
  -8   3  -1    0.12    0.75
   8  -3   1    0.69    0.82
  -9   3  -1    2.86    1.02
  -9   3  -1    0.71    0.74
   9  -3   1    1.45    1.04
 -10   3  -1    8.08    1.81
 -11   3  -1    3.14    1.23
 -12   3  -1    2.55    1.36
 -13  -2   1    1.27    1.23
 -12  -2   1    1.20    1.10
 -11  -2   1    8.77    1.90
 -10  -2   1    6.61    1.64
  10   2  -1    9.28    1.60
   9   2  -1   29.90    2.52
  -9  -2   1   32.13    3.07
  -8  -2   1    8.98    1.57
   8   2  -1    6.18    1.31
  -7  -2   1    1.50    0.69
   7   2  -1   -0.79    0.61
  -6  -2   1    8.71    0.72
   6   2  -1    8.99    1.30
  -6  -2   1    8.70    1.34
  -5  -2   1   22.85    1.06
   5   2  -1   25.05    1.68
  -5  -2   1   26.11    2.00
  -4  -2   1   24.11    1.01
   4   2  -1   26.43    1.62
  -4  -2   1   25.15    1.68
  -3  -2   1    1.22    0.28
  -3  -2   1    1.01    0.54
   3   2  -1    1.06    0.53
  -2  -2   1  403.00   11.35
   2   2  -1  398.58   11.32
  -1  -2   1   42.90    1.67
   1   2  -1   43.70    1.67
   0  -2   1  348.74    9.57
   0   2  -1  336.22    9.45
   0  -2   1  348.39    9.40
   0   2  -1  342.28    9.55
  -1   2  -1  115.44    3.68
  -1   2  -1  117.92    3.32
   1  -2   1  117.84    3.60
   1  -2   1  118.28    3.70
   2  -2   1   10.58    0.97
  -2   2  -1   11.60    0.92
   2  -2   1    9.53    0.89
   3  -2   1    2.62    0.67
  -3   2  -1    2.64    0.63
   3  -2   1    2.60    0.70
   3  -2   1    2.57    0.31
   4  -2   1   83.93    2.66
   4  -2   1   79.76    3.43
  -4   2  -1   86.07    3.19
   4  -2   1   86.34    3.44
  -5   2  -1    4.00    0.79
   5  -2   1    4.90    0.61
  -5   2  -1    4.82    1.02
   5  -2   1    3.87    0.96
  -6   2  -1    1.16    0.62
  -6   2  -1    1.43    0.66
   6  -2   1    0.15    0.65
   6  -2   1    1.65    0.49
   7  -2   1    0.27    0.71
  -7   2  -1    0.57    0.60
   7  -2   1    1.68    0.53
  -7   2  -1    0.95    0.69
  -8   2  -1   22.32    2.51
   8  -2   1   20.75    2.48
  -8   2  -1   22.24    1.96
  -9   2  -1    3.92    1.18
 -10   2  -1   30.40    3.32
 -11   2  -1   14.47    2.45
 -12   2  -1    0.89    1.17
 -13  -1   1    0.87    1.27
 -12  -1   1    2.35    1.24
 -11  -1   1    3.03    1.22
 -10  -1   1    0.68    0.87
  -9  -1   1    1.64    0.91
   9   1  -1    0.33    0.87
  -8  -1   1    1.16    0.86
   8   1  -1    0.69    0.76
  -7  -1   1    1.71    0.76
   7   1  -1    1.65    0.81
  -7  -1   1    1.57    0.50
  -6  -1   1   78.96    2.84
  -6  -1   1   80.08    3.67
   6   1  -1   77.14    3.28
  -5  -1   1    0.12    0.48
   5   1  -1   -0.50    0.44
  -5  -1   1    0.06    0.30
  -4  -1   1   53.39    1.94
   4   1  -1   57.46    2.46
   4   1  -1   51.82    2.26
  -4  -1   1   51.36    2.42
   3   1  -1   91.32    3.11
  -3  -1   1   88.18    3.21
  -3  -1   1   84.80    2.74
   3   1  -1   91.06    3.18
   2   1  -1    1.04    0.40
   2   1  -1    1.75    0.41
  -2  -1   1    1.32    0.27
  -2  -1   1    1.67    0.45
  -1  -1   1    0.33    0.22
   1   1  -1    0.12    0.21
   0  -1   1    2.91    0.20
   0  -1   1    3.93    0.34
   0   1  -1    3.47    0.29
   1  -1   1    7.91    0.39
   1  -1   1    8.65    0.64
  -1   1  -1    7.98    0.54
   1  -1   1    8.36    0.59
   2  -1   1   55.07    2.13
   2  -1   1   57.53    1.79
  -2   1  -1   54.44    2.00
   2  -1   1   52.70    2.11
  -3   1  -1  149.65    4.55
   3  -1   1  142.81    4.84
   3  -1   1  140.92    4.78
   3  -1   1  144.07    4.30
  -4   1  -1   49.22    2.08
   4  -1   1   46.44    2.37
  -4   1  -1   48.12    2.41
   4  -1   1   51.64    1.95
   5  -1   1  127.31    5.06
  -5   1  -1  134.00    4.49
  -5   1  -1  131.14    5.04
   5  -1   1  138.38    4.39
  -6   1  -1   11.27    1.60
  -6   1  -1    9.73    1.12
   6  -1   1    9.86    1.53
   6  -1   1   11.43    1.09
  -7   1  -1    0.26    0.57
   7  -1   1    0.09    0.52
  -7   1  -1    0.51    0.58
  -8   1  -1    4.43    0.96
  -8   1  -1    5.25    1.38
   8  -1   1    5.28    0.97
  -9   1  -1   13.36    2.12
 -10   1  -1   14.57    2.36
 -11   1  -1   15.77    2.56
 -12   1  -1    1.08    1.06
 -13   0   1    2.77    1.27
 -12   0   1    4.09    1.56
 -11   0   1   20.19    2.70
 -10   0   1   14.68    2.23
  -9   0   1   44.41    3.41
   9   0  -1   34.30    2.23
   8   0  -1    6.34    1.14
  -8   0   1    7.42    1.10
  -8   0   1    6.17    1.32
  -7   0   1    3.82    1.02
   7   0  -1    3.48    1.10
   7   0  -1    3.36    0.89
  -7   0   1    4.17    0.83
   6   0  -1   28.62    1.71
  -6   0   1   32.18    2.14
   6   0  -1   31.84    2.11
  -6   0   1   30.46    1.66
  -5   0   1    1.15    0.47
  -5   0   1    1.24    0.54
   5   0  -1    0.99    0.55
   5   0  -1    0.95    0.60
   4   0  -1   85.98    3.00
   4   0  -1   87.96    3.33
  -4   0   1   84.34    2.92
  -4   0   1   80.60    3.26
   3   0  -1  278.59    7.89
   3   0  -1  274.56    8.15
  -3   0   1  273.28    7.83
  -3   0   1  277.78    8.16
   2   0  -1   35.01    1.35
   2   0  -1   35.98    1.46
  -2   0   1   36.00    1.46
  -2   0   1   34.09    1.32
  -1   0   1  101.32    2.98
   1   0  -1   99.70    2.99
  -1   0   1   98.00    3.00
   1   0  -1  107.48    3.03
   0   0   1   72.69    2.20
   0   0   1   73.03    2.21
   0   0   1   74.81    2.16
   1   0   1    3.08    0.43
   1   0   1    2.88    0.36
   2   0   1   15.74    0.91
  -2   0  -1   16.07    0.79
  -2   0  -1   15.60    1.01
  -3   0  -1  110.80    3.42
   3   0   1  110.09    3.59
  -3   0  -1  108.24    3.87
  -4   0  -1   14.56    1.44
  -4   0  -1   13.71    0.95
   4   0   1   14.83    1.15
  -5   0  -1   33.61    2.10
   5   0   1   31.57    1.73
  -5   0  -1   31.33    1.54
   6   0   1    4.55    0.90
  -6   0  -1    6.06    1.24
  -6   0  -1    7.89    0.91
  -7   0  -1    4.74    1.32
   7   0   1    3.46    0.87
  -7   0  -1    5.10    0.88
  -8   0  -1    0.48    1.06
   8   0   1    0.75    0.68
  -9   0  -1   45.06    3.83
 -10   0  -1    1.53    1.09
 -11   0  -1    4.34    1.49
 -12   0  -1    3.31    1.30
 -13   1   1   -1.25    0.99
 -12   1   1   15.64    2.61
 -11   1   1   34.63    3.58
 -10   1   1    1.05    0.75
  -9   1   1    2.12    0.88
   9  -1  -1    0.48    0.92
   8  -1  -1    1.14    0.67
  -8   1   1    0.35    0.58
  -8   1   1    0.15    0.61
   8  -1  -1   -0.27    0.79
  -7   1   1    2.54    0.74
   7  -1  -1    2.69    1.04
   7  -1  -1    4.02    0.82
  -7   1   1    5.54    1.09
  -6   1   1   85.15    3.35
   6  -1  -1   86.62    3.21
  -6   1   1   91.22    3.86
   6  -1  -1   79.37    3.75
  -5   1   1  304.71    9.12
   5  -1  -1  301.45    8.85
  -5   1   1  306.37    9.51
   5  -1  -1  311.23    9.62
  -4   1   1  704.48   19.45
   4  -1  -1  701.39   18.90
   4  -1  -1  682.99   19.50
  -4   1   1  685.02   19.16
   3  -1  -1  369.36    9.98
  -3   1   1  366.79   10.35
   3  -1  -1  354.94   10.42
  -3   1   1  350.60   10.21
   2  -1  -1   23.50    0.96
  -2   1   1   25.24    1.15
  -2   1   1   23.23    1.10
   2  -1  -1   24.96    1.25
   1  -1  -1    2.41    0.28
   1  -1  -1    2.72    0.43
  -1   1   1    2.51    0.40
  -1   1   1    2.63    0.32
   0  -1  -1    0.50    0.17
   0   1   1    1.62    0.33
   0  -1  -1    0.58    0.25
   0   1   1    1.65    0.26
  -1  -1  -1   11.15    0.72
   1   1   1   10.44    0.71
   2   1   1    0.86    0.46
  -2  -1  -1    0.77    0.43
  -2  -1  -1    0.52    0.19
  -3  -1  -1  645.22   17.33
  -3  -1  -1  632.61   18.06
   3   1   1  653.64   17.91
  -4  -1  -1   20.89    1.69
  -4  -1  -1   19.12    0.92
   4   1   1   18.13    1.40
  -5  -1  -1  132.51    5.13
   5   1   1  134.38    4.79
  -5  -1  -1  134.92    4.12
  -6  -1  -1    5.90    1.25
   6   1   1    7.55    1.15
  -6  -1  -1    8.82    0.81
   7   1   1   21.88    1.94
  -7  -1  -1   25.44    2.54
  -8  -1  -1    1.68    1.13
   8   1   1    0.74    0.76
  -9  -1  -1    7.96    1.86
   9   1   1    3.85    1.10
 -10  -1  -1    0.23    1.32
 -11  -1  -1    0.84    1.47
 -12  -1  -1    5.12    2.07
 -13   2   1    0.38    1.06
 -12   2   1    0.31    1.07
 -11   2   1   22.77    3.00
 -10   2   1    2.19    1.25
  10  -2  -1   -0.40    0.95
  -9   2   1   83.17    3.91
   9  -2  -1   86.70    4.66
  -9   2   1   88.36    4.57
   8  -2  -1    7.72    1.55
  -8   2   1    6.58    1.40
  -8   2   1    9.76    1.41
  -7   2   1   25.74    2.33
  -7   2   1   27.78    2.05
   7  -2  -1   26.19    2.46
   7  -2  -1   28.56    1.58
   6  -2  -1   25.83    2.23
  -6   2   1   25.58    1.87
   6  -2  -1   26.52    1.37
  -6   2   1   27.85    1.89
   5  -2  -1    0.74    0.60
  -5   2   1   -0.13    0.47
   5  -2  -1   -0.21    0.36
  -5   2   1    0.47    0.47
  -4   2   1   11.35    1.16
  -4   2   1   11.11    1.09
   4  -2  -1   12.15    1.26
   4  -2  -1   10.23    0.68
   3  -2  -1   29.71    1.48
  -3   2   1   25.59    1.47
   3  -2  -1   28.33    1.62
   3  -2  -1   32.03    1.16
   2  -2  -1   97.54    3.35
   2  -2  -1   99.03    3.12
  -2   2   1   98.63    2.91
  -2   2   1   96.48    3.29
   1  -2  -1  145.23    4.15
  -1   2   1  141.10    4.37
   1  -2  -1  146.56    4.41
  -1   2   1  145.76    4.23
   0  -2  -1  285.95    7.81
   0   2   1  277.40    7.86
   0  -2  -1  287.18    8.04
   0   2   1  280.06    8.00
  -1  -2  -1   45.54    1.76
   1   2   1   44.88    1.87
   1   2   1   45.30    1.46
   2   2   1   49.33    2.16
  -2  -2  -1   48.66    2.06
   3   2   1   17.08    1.38
  -3  -2  -1   18.90    1.47
   4   2   1   10.87    1.23
  -4  -2  -1    6.83    1.11
  -5  -2  -1    0.83    0.73
   5   2   1    0.76    0.65
   6   2   1    1.76    0.80
  -6  -2  -1    0.80    0.78
  -7  -2  -1    2.10    1.09
   7   2   1    3.56    1.08
  -8  -2  -1   28.76    2.90
   8   2   1   21.69    2.20
  -9  -2  -1    3.65    1.55
   9   2   1    4.71    1.17
 -10  -2  -1   40.06    3.89
 -11  -2  -1    3.30    1.69
 -12  -2  -1    2.26    1.75
 -13   3   1    5.24    1.61
 -12   3   1    2.00    1.23
 -11   3   1    3.61    1.40
  11  -3  -1    2.61    1.60
 -10   3   1    1.56    1.12
  10  -3  -1    0.51    1.14
 -10   3   1    1.55    1.05
  -9   3   1   -0.50    0.73
  -9   3   1    1.45    0.88
   9  -3  -1    0.68    1.02
  -8   3   1    7.34    1.36
  -8   3   1    8.82    1.50
   8  -3  -1    8.20    1.67
  -7   3   1    6.88    1.31
   7  -3  -1    4.59    1.24
   7  -3  -1    6.39    0.74
  -7   3   1    4.41    1.08
  -6   3   1   92.04    3.88
   6  -3  -1   98.06    3.12
   6  -3  -1   90.22    4.17
  -6   3   1   99.88    4.14
  -5   3   1   26.99    1.76
   5  -3  -1   25.06    1.10
   5  -3  -1   24.13    1.96
   4  -3  -1   21.11    1.37
  -4   3   1   20.54    1.55
   4  -3  -1   21.18    0.90
   4  -3  -1   20.91    1.68
   3  -3  -1   67.01    2.12
  -3   3   1   66.00    2.73
   3  -3  -1   64.93    2.54
   3  -3  -1   70.50    2.81
   3  -3  -1   66.70    2.13
   2  -3  -1  331.24    9.69
  -2   3   1  338.15    9.25
   2  -3  -1  341.69    9.46
  -2   3   1  323.02    9.70
   1  -3  -1  102.98    3.54
   1  -3  -1  106.85    3.31
  -1   3   1  105.24    3.55
  -1   3   1  111.74    3.40
   0   3   1    0.87    0.42
   0   3   1    1.33    0.48
   0  -3  -1    1.00    0.43
   0  -3  -1    1.02    0.44
   1   3   1   93.63    2.86
   1   3   1   92.56    3.32
  -1  -3  -1   92.68    3.13
  -1  -3  -1   88.70    3.25
   2   3   1  212.56    6.75
  -2  -3  -1  214.02    6.60
   2   3   1  215.09    5.91
  -3  -3  -1   42.75    2.18
   3   3   1   43.09    2.22
   4   3   1    4.50    0.96
  -4  -3  -1    5.73    1.03
  -5  -3  -1  116.94    4.63
   5   3   1  104.11    4.42
  -6  -3  -1   20.37    2.15
   6   3   1   16.73    1.89
  -7  -3  -1    0.19    0.96
   7   3   1    2.03    0.99
   8   3   1   22.63    2.33
  -8  -3  -1   25.25    2.77
   9   3   1    0.34    0.82
  -9  -3  -1    1.67    1.27
  10   3   1    4.26    1.34
 -10  -3  -1    4.74    1.66
 -11  -3  -1    1.34    1.56
 -12  -3  -1    0.09    1.53
 -13   4   1    1.51    1.19
 -12   4   1    4.64    1.69
  12  -4  -1    8.31    2.22
  11  -4  -1    1.55    1.25
 -11   4   1    2.00    1.13
 -10   4   1   11.26    1.94
 -10   4   1    8.12    1.77
  10  -4  -1    9.83    2.02
   9  -4  -1    5.39    1.49
  -9   4   1    8.23    1.64
  -9   4   1    9.85    1.73
  -8   4   1   27.29    2.59
   8  -4  -1   24.15    2.63
  -8   4   1   27.89    2.46
  -7   4   1    1.60    0.71
   7  -4  -1    0.51    0.68
  -7   4   1    0.85    0.82
   6  -4  -1   38.51    2.50
   6  -4  -1   40.69    1.43
  -6   4   1   43.33    2.51
   5  -4  -1   13.69    1.63
   5  -4  -1   17.79    0.74
  -5   4   1   16.24    1.64
   5  -4  -1   19.62    1.66
   4  -4  -1    1.61    0.68
   4  -4  -1    1.73    0.34
   4  -4  -1    0.89    0.52
  -4   4   1    1.56    0.71
   3  -4  -1    0.15    0.41
  -3   4   1   -0.18    0.48
  -3   4   1    0.24    0.27
   3  -4  -1    0.46    0.60
   2  -4  -1    0.04    0.45
  -2   4   1    1.58    0.57
   2  -4  -1    0.42    0.40
  -2   4   1    0.55    0.38
  -1   4   1 1756.49   48.57
   1  -4  -1 1812.06   48.79
  -1   4   1 1851.11   48.81
   1  -4  -1 1850.77   48.54
   0   4   1   18.73    1.22
   0  -4  -1   21.86    1.30
   0   4   1   19.25    1.17
   0  -4  -1   20.36    1.18
  -1  -4  -1    1.17    0.54
   1   4   1   -0.16    0.43
   1   4   1   -0.04    0.31
  -1  -4  -1    0.19    0.40
   2   4   1   30.07    1.18
  -2  -4  -1   32.11    1.74
   2   4   1   30.37    1.81
  -3  -4  -1   37.75    2.12
   3   4   1   40.12    2.24
   4   4   1    0.81    0.67
  -4  -4  -1    3.42    0.93
   5   4   1   52.28    2.89
  -5  -4  -1   47.09    2.81
   6   4   1    4.95    1.17
  -6  -4  -1    4.48    1.23
  -7  -4  -1   -0.06    0.85
   7   4   1    0.22    0.71
  -8  -4  -1   -1.81    0.78
   8   4   1    0.11    0.72
   9   4   1   24.20    2.66
  -9  -4  -1   22.04    2.84
  10   4   1    3.23    1.24
 -10  -4  -1    3.83    1.68
 -11  -4  -1    3.38    1.72
 -12  -4  -1    0.52    1.48
  13  -5  -1    9.21    2.50
 -13   5   1    7.17    1.95
 -12   5   1   21.69    2.93
  12  -5  -1   21.43    3.23
  11  -5  -1    8.20    2.06
 -11   5   1   16.90    2.52
 -11   5   1   13.58    2.22
  10  -5  -1   -1.17    0.74
 -10   5   1   -1.14    1.04
 -10   5   1    1.26    0.89
  -9   5   1    1.49    0.83
   9  -5  -1    0.03    0.72
  -9   5   1    0.47    0.98
  -8   5   1    3.03    1.20
  -8   5   1    7.24    1.37
   8  -5  -1    3.99    1.23
  -7   5   1   13.97    1.85
   7  -5  -1    9.65    1.64
  -7   5   1   11.89    1.74
   6  -5  -1   95.56    4.09
   6  -5  -1   97.34    4.41
  -6   5   1   99.13    4.32
  -5   5   1   62.73    3.18
   5  -5  -1   66.63    3.03
   5  -5  -1   71.11    3.36
  -4   5   1  210.98    7.21
   4  -5  -1  215.26    7.22
   4  -5  -1  212.74    6.87
  -4   5   1  214.56    6.06
  -3   5   1    2.63    0.75
   3  -5  -1    2.10    0.61
   3  -5  -1    2.22    0.77
  -3   5   1    2.30    0.48
  -2   5   1   18.61    1.55
   2  -5  -1   22.58    1.29
  -2   5   1   22.20    1.23
   2  -5  -1   21.46    1.60
  -1   5   1   47.00    2.21
   1  -5  -1   46.38    1.99
   1  -5  -1   49.33    2.29
  -1   5   1   46.67    2.08
   0   5   1    8.50    1.03
   0  -5  -1    7.01    0.88
   0  -5  -1    7.72    0.98
   0   5   1    8.67    0.95
   1   5   1    7.96    1.09
   1   5   1    8.31    0.82
  -1  -5  -1    9.28    1.03
  -1  -5  -1    9.01    1.08
  -2  -5  -1   81.54    3.20
   2   5   1   73.97    2.56
   2   5   1   75.85    3.34
  -2  -5  -1   74.50    3.21
  -3  -5  -1  234.86    7.53
   3   5   1  226.92    6.34
   3   5   1  221.06    7.64
  -4  -5  -1   14.18    1.68
   4   5   1   15.22    1.80
   5   5   1  154.26    6.02
  -5  -5  -1  149.86    5.92
  -6  -5  -1   -0.36    0.79
   6   5   1   -0.36    0.62
   7   5   1   45.47    3.06
  -7  -5  -1   49.67    3.57
  -8  -5  -1    0.84    1.02
   8   5   1   -0.25    0.78
  -9  -5  -1    3.53    1.40
   9   5   1    3.68    1.23
 -10  -5  -1   -1.42    1.04
  10   5   1   -0.26    0.98
 -11  -5  -1    0.26    1.30
  11   5   1    1.79    1.09
 -13   6   1    2.37    1.26
 -12   6   1    5.36    1.59
  12  -6  -1    3.50    1.49
 -11   6   1   10.95    1.98
  11  -6  -1    9.55    2.12
 -11   6   1    6.96    1.85
 -10   6   1    7.25    1.73
 -10   6   1    6.69    1.48
  10  -6  -1    7.67    1.83
  -9   6   1   60.64    3.66
   9  -6  -1   52.57    3.62
  -9   6   1   54.01    3.57
   8  -6  -1    5.35    1.29
  -8   6   1    5.35    1.51
  -8   6   1    5.95    1.29
  -7   6   1   16.12    2.08
   7  -6  -1   13.26    1.80
   7  -6  -1   18.02    2.18
  -6   6   1    9.25    1.54
   6  -6  -1   10.65    1.48
   6  -6  -1   10.96    1.67
   5  -6  -1   40.05    2.29
   5  -6  -1   39.19    2.55
  -5   6   1   45.44    2.69
   4  -6  -1    1.15    0.63
  -4   6   1    1.75    0.41
   4  -6  -1    1.04    0.75
  -4   6   1    1.39    0.77
   3  -6  -1   16.17    1.64
  -3   6   1   17.38    1.07
   3  -6  -1   15.47    1.35
  -3   6   1   14.52    1.60
  -2   6   1   37.37    1.84
  -2   6   1   41.13    2.21
   2  -6  -1   39.88    1.94
   2  -6  -1   37.57    2.17
   1  -6  -1   35.13    2.05
  -1   6   1   36.83    2.03
   1  -6  -1   37.89    1.86
  -1   6   1   36.90    1.93
   0  -6  -1    7.11    1.03
   0   6   1    7.24    0.97
   0   6   1    6.64    1.04
   0  -6  -1    9.93    1.09
  -1  -6  -1   23.54    1.64
   1   6   1   27.84    1.80
  -1  -6  -1   28.74    1.70
   1   6   1   27.48    1.48
   2   6   1   20.22    1.13
   2   6   1   18.79    1.81
  -2  -6  -1   22.73    1.74
  -2  -6  -1   21.71    1.80
  -3  -6  -1   12.84    1.56
   3   6   1   13.63    1.68
   3   6   1   13.23    0.76
  -3  -6  -1   13.48    1.59
  -4  -6  -1    2.21    0.99
   4   6   1    1.20    0.80
  -5  -6  -1    6.48    1.43
   5   6   1    3.83    1.19
   6   6   1   -0.35    0.74
  -6  -6  -1    1.39    1.11
  -7  -6  -1   -0.55    1.07
   7   6   1    0.32    0.73
  -8  -6  -1    1.25    1.34
   8   6   1    3.52    1.21
   9   6   1    3.89    1.32
  -9  -6  -1    3.77    1.61
  10   6   1    9.95    2.02
 -10  -6  -1   11.83    2.50
 -11  -6  -1    2.16    1.66
  11   6   1    0.06    1.35
  12  -7  -1    8.74    2.18
 -12   7   1    8.56    1.88
 -12   7   1    7.53    2.19
 -11   7   1    2.23    1.09
 -11   7   1    1.58    1.49
  11  -7  -1   -0.06    1.05
 -10   7   1    0.40    0.84
  10  -7  -1    1.57    1.19
 -10   7   1    1.59    1.47
   9  -7  -1   -0.43    0.86
  -9   7   1    0.91    1.22
  -9   7   1    1.51    0.85
  -8   7   1    2.99    1.36
   8  -7  -1    1.62    0.96
  -7   7   1   -1.53    0.81
   7  -7  -1    0.48    0.88
   7  -7  -1    0.09    0.89
  -6   7   1    6.39    1.54
   6  -7  -1    8.18    1.37
   6  -7  -1    6.20    1.44
  -5   7   1    0.63    0.75
   5  -7  -1    0.20    0.73
   5  -7  -1   -0.14    0.54
  -4   7   1   14.51    1.78
   4  -7  -1   12.08    1.42
   4  -7  -1   15.70    1.80
  -4   7   1   13.99    0.98
   3  -7  -1   38.11    2.06
   3  -7  -1   38.26    2.36
  -3   7   1   37.73    1.82
  -3   7   1   41.68    2.45
   2  -7  -1   17.87    1.50
  -2   7   1   16.98    1.40
  -2   7   1   17.46    1.71
   2  -7  -1   15.49    1.63
   1  -7  -1   10.95    1.40
  -1   7   1   10.54    1.33
  -1   7   1   10.47    1.25
   1  -7  -1   12.00    1.25
   0  -7  -1   35.83    2.06
   0   7   1   33.03    1.92
   0  -7  -1   34.82    1.97
   0   7   1   35.29    2.06
   1   7   1   19.01    1.44
  -1  -7  -1   21.87    1.83
   1   7   1   20.81    1.89
  -1  -7  -1   24.16    1.80
  -2  -7  -1   17.91    1.71
   2   7   1   16.98    1.20
  -2  -7  -1   14.81    1.65
   2   7   1   18.46    1.94
  -3  -7  -1    0.55    0.65
   3   7   1    0.79    0.32
   3   7   1   -0.96    0.51
  -3  -7  -1   -0.45    0.75
  -4  -7  -1    7.39    1.35
   4   7   1    5.75    1.29
  -4  -7  -1    9.15    1.58
   5   7   1   -1.01    0.63
  -5  -7  -1   -0.50    0.82
   6   7   1    5.19    1.38
  -6  -7  -1    5.59    1.47
   7   7   1    3.66    1.23
  -7  -7  -1    1.71    1.28
  -8  -7  -1   16.28    2.49
   8   7   1   16.25    2.44
  -9  -7  -1    7.87    1.97
   9   7   1    7.15    1.77
  10   7   1    1.83    1.19
 -10  -7  -1    1.62    1.54
  11   7   1    1.08    1.15
 -11  -7  -1    1.82    1.64
 -12   8   1    0.63    1.07
 -12   8   1    1.46    1.85
  12  -8  -1   -0.15    1.08
  11  -8  -1   -1.60    0.92
 -11   8   1    0.03    1.53
 -11   8   1   -0.22    0.95
 -10   8   1   -0.14    1.42
 -10   8   1    1.30    0.97
  10  -8  -1    0.94    0.99
  -9   8   1    0.39    1.19
  -9   8   1    1.09    0.82
   9  -8  -1    0.85    0.79
   8  -8  -1    2.51    1.20
   8  -8  -1    3.89    1.38
  -8   8   1    2.87    1.44
  -7   8   1    2.24    1.23
   7  -8  -1    5.08    1.41
   7  -8  -1    3.13    1.18
   6  -8  -1    1.04    0.90
  -6   8   1    0.28    0.97
   6  -8  -1   -0.02    0.66
   5  -8  -1   10.42    1.48
   5  -8  -1   11.37    1.76
  -5   8   1   12.10    1.90
  -4   8   1    7.78    1.44
   4  -8  -1    9.36    1.31
   4  -8  -1    6.99    1.37
  -4   8   1    8.34    0.91
   3  -8  -1    0.08    0.62
   3  -8  -1    0.69    0.79
  -3   8   1   -0.22    0.51
  -3   8   1   -0.80    0.57
   2  -8  -1    4.26    1.13
  -2   8   1    6.92    1.21
  -2   8   1    6.51    1.03
   2  -8  -1    8.25    1.22
   1  -8  -1  432.20   12.98
   1  -8  -1  433.39   12.70
  -1   8   1  423.11   12.93
  -1   8   1  409.80   12.75
   0   8   1   62.85    2.91
   0  -8  -1   57.36    2.93
   0   8   1   58.33    3.01
   0  -8  -1   60.26    2.85
  -1  -8  -1   69.11    3.38
   1   8   1   75.10    3.13
  -1  -8  -1   72.54    3.31
   1   8   1   75.85    3.55
  -2  -8  -1   31.85    2.32
  -2  -8  -1   29.30    2.31
   2   8   1   27.26    1.59
   2   8   1   28.29    2.41
   3   8   1   -0.98    0.71
  -3  -8  -1    0.66    0.68
  -3  -8  -1    0.28    0.81
  -4  -8  -1   31.45    2.61
  -4  -8  -1   25.47    2.51
   4   8   1   24.59    2.61
  -5  -8  -1   21.11    2.40
   5   8   1   28.26    2.84
  -5  -8  -1   32.60    2.87
  -6  -8  -1   -0.06    1.08
  -6  -8  -1    0.70    0.73
   6   8   1   -1.30    0.55
  -7  -8  -1    1.62    1.26
   7   8   1    0.78    0.94
  -8  -8  -1    1.67    1.40
   8   8   1    2.15    1.23
   9   8   1    4.00    1.32
  -9  -8  -1    2.48    1.73
 -10  -8  -1    3.14    1.81
  10   8   1    1.90    1.32
  12  -9  -1    3.59    1.52
 -12   9   1    4.29    2.12
 -12   9   1    3.44    1.44
 -11   9   1    0.40    1.53
  11  -9  -1   -0.23    1.07
 -11   9   1    1.58    1.10
 -10   9   1   -0.05    1.42
 -10   9   1    0.98    0.89
  10  -9  -1    0.45    0.90
  -9   9   1    0.43    1.31
   9  -9  -1    1.40    1.13
  -8   9   1    2.60    1.37
   8  -9  -1    1.32    0.93
   8  -9  -1    0.97    1.14
   7  -9  -1    7.33    1.60
   7  -9  -1   10.49    1.76
  -7   9   1    5.90    1.64
   6  -9  -1    3.25    1.12
   6  -9  -1    3.13    1.18
  -6   9   1    3.67    1.31
   5  -9  -1   50.01    2.82
  -5   9   1   56.10    3.39
   5  -9  -1   50.44    3.19
  -4   9   1   25.31    2.50
  -4   9   1   24.74    1.53
   4  -9  -1   27.57    2.51
   4  -9  -1   29.42    2.20
   3  -9  -1   16.36    1.70
   3  -9  -1   16.42    2.04
  -3   9   1   16.34    2.00
  -3   9   1   15.64    1.48
   2  -9  -1    7.36    1.41
  -2   9   1    8.56    1.29
   2  -9  -1    8.74    1.31
  -2   9   1    6.66    1.27
   1  -9  -1    4.20    1.03
  -1   9   1    6.61    1.23
  -1   9   1    4.81    1.11
   1  -9  -1    4.74    1.20
   0   9   1   14.39    1.75
   0  -9  -1   12.23    1.62
   0  -9  -1   15.37    1.67
   0   9   1   12.64    1.51
   1   9   1    7.38    1.36
  -1  -9  -1    7.94    1.37
   1   9   1    6.25    1.05
  -1  -9  -1    5.48    1.18
  -2  -9  -1    0.55    0.65
   2   9   1    1.11    0.52
  -2  -9  -1   -0.24    0.77
   2   9   1    0.14    0.71
   3   9   1   21.10    2.41
  -3  -9  -1   22.29    2.29
  -3  -9  -1   23.60    2.32
  -4  -9  -1    3.65    1.18
   4   9   1    2.93    1.25
  -4  -9  -1    3.68    1.29
   5   9   1   17.28    2.39
  -5  -9  -1   18.98    2.43
  -5  -9  -1   20.21    2.41
  -6  -9  -1    6.26    1.53
  -6  -9  -1    8.95    1.90
   6   9   1    5.45    1.44
  -7  -9  -1    2.33    1.35
   7   9   1    0.32    0.94
  -7  -9  -1    2.60    1.18
   8   9   1    2.89    1.36
  -8  -9  -1    2.35    1.17
  -8  -9  -1    2.28    1.41
   9   9   1    0.01    1.23
  -9  -9  -1    1.72    1.63
 -10  -9  -1   -1.15    1.60
  10   9   1    1.16    1.23
  11 -10  -1   -0.40    1.06
 -11  10   1   -1.36    0.97
 -11  10   1    0.95    1.69
  10 -10  -1    1.64    1.16
 -10  10   1    2.94    1.13
 -10  10   1    3.00    1.76
   9 -10  -1    6.08    1.64
  -9  10   1    5.21    1.81
   9 -10  -1    5.51    1.71
   8 -10  -1    3.70    1.45
   8 -10  -1    4.44    1.36
  -8  10   1    6.52    1.78
  -7  10   1   -0.31    1.15
   7 -10  -1    0.88    0.84
   7 -10  -1    1.41    1.18
   6 -10  -1    5.64    1.51
   6 -10  -1    6.47    1.46
  -6  10   1    7.28    1.74
  -5  10   1    2.43    1.18
   5 -10  -1    3.70    1.22
   5 -10  -1    3.01    0.95
   4 -10  -1    0.21    0.84
   4 -10  -1    0.55    0.73
  -4  10   1    0.42    0.79
   3 -10  -1    7.28    1.34
  -3  10   1    8.79    1.65
   3 -10  -1    8.57    1.55
  -3  10   1    8.79    1.30
  -2  10   1   10.74    1.51
  -2  10   1   11.64    1.71
   2 -10  -1   11.72    1.58
   2 -10  -1   11.57    1.72
  -1  10   1   30.80    2.40
  -1  10   1   32.83    2.52
   1 -10  -1   30.87    2.35
   1 -10  -1   22.79    2.33
   0  10   1   25.76    2.16
   0  10   1   19.04    2.14
   0 -10  -1   22.11    2.09
   0 -10  -1   23.61    2.20
   1  10   1    0.56    0.57
  -1 -10  -1   -0.58    0.74
  -1 -10  -1    0.42    0.70
   1  10   1   -1.05    0.65
  -2 -10  -1   24.00    2.34
   2  10   1   22.55    2.51
  -2 -10  -1   17.90    2.06
   2  10   1   24.75    1.81
   3  10   1   -1.06    0.70
  -3 -10  -1   -0.22    0.59
  -3 -10  -1   -0.91    0.85
  -4 -10  -1    5.89    1.31
  -4 -10  -1    2.65    1.29
   4  10   1    5.38    1.54
  -5 -10  -1    1.40    1.24
  -5 -10  -1    1.91    0.98
   5  10   1   -0.95    0.89
  -6 -10  -1    0.67    0.92
   6  10   1    1.31    1.12
  -6 -10  -1    0.13    1.23
  -7 -10  -1    1.57    1.46
   7  10   1    0.09    0.97
  -7 -10  -1    2.44    1.15
   8  10   1   -0.47    1.00
  -8 -10  -1   -0.59    1.45
  -8 -10  -1    0.84    1.03
  -9 -10  -1    3.49    1.41
  -9 -10  -1    1.32    1.77
   9  10   1    1.20    1.25
 -11  11   1    0.56    1.03
 -11  11   1    2.44    1.89
  11 -11  -1   -0.18    1.14
 -10  11   1    5.14    1.36
 -10  11   1    7.16    2.21
  10 -11  -1    6.10    1.78
   9 -11  -1   -0.54    1.22
   9 -11  -1   -0.12    1.01
  -9  11   1   -0.31    1.32
   8 -11  -1    4.97    1.53
  -8  11   1    3.46    1.62
   8 -11  -1    3.02    1.33
  -7  11   1   -0.76    1.07
   7 -11  -1   -0.33    0.94
   7 -11  -1   -0.71    1.05
   6 -11  -1    0.71    1.04
   6 -11  -1    0.21    1.02
  -6  11   1    0.31    0.82
  -5  11   1   -1.26    0.75
   5 -11  -1    0.88    0.92
   5 -11  -1    0.89    1.05
   4 -11  -1    8.50    1.67
  -4  11   1    7.86    1.60
   4 -11  -1   10.80    1.62
   3 -11  -1   16.82    1.93
   3 -11  -1   15.12    2.13
  -3  11   1   20.89    1.89
  -3  11   1   13.00    1.97
   2 -11  -1   12.75    1.74
   2 -11  -1   13.92    2.00
  -2  11   1   10.20    1.65
  -2  11   1   12.90    1.88
   1 -11  -1    6.19    1.46
  -1  11   1    4.65    1.15
   1 -11  -1    6.22    1.34
  -1  11   1    4.48    1.20
   0 -11  -1    1.57    1.07
   0  11   1    3.41    1.00
   0  11   1    3.74    1.24
   0 -11  -1    3.12    1.01
   1  11   1    1.41    0.94
   1  11   1    2.05    0.77
  -1 -11  -1   -0.56    0.75
  -1 -11  -1    1.71    0.98
   2  11   1    0.02    0.95
  -2 -11  -1    1.43    0.97
  -2 -11  -1    0.70    0.80
  -3 -11  -1    0.69    0.73
  -3 -11  -1   -1.95    0.89
   3  11   1    0.61    0.94
  -4 -11  -1    0.78    0.85
   4  11   1    2.04    1.24
  -4 -11  -1    1.52    1.21
  -5 -11  -1   -0.05    0.87
   5  11   1   -0.44    1.00
  -5 -11  -1   -0.19    1.17
  -6 -11  -1    0.84    0.94
   6  11   1   -0.07    1.08
  -6 -11  -1    0.84    1.40
   7  11   1    1.90    1.20
  -7 -11  -1    3.34    1.35
  -7 -11  -1    1.40    1.42
   8  11   1    2.00    1.30
  -8 -11  -1    0.89    1.21
  -8 -11  -1    0.64    1.54
 -10  12   1    3.96    2.08
  10 -12  -1    0.59    1.26
  -9  12   1   -1.16    1.25
   9 -12  -1    0.38    1.03
   8 -12  -1    0.71    1.27
  -8  12   1    0.95    1.41
   8 -12  -1    2.45    1.23
   7 -12  -1    1.63    1.29
   7 -12  -1    1.85    1.16
  -7  12   1    0.85    1.35
   6 -12  -1    5.55    1.63
   6 -12  -1    4.96    1.34
  -6  12   1    1.88    1.26
   5 -12  -1    2.61    1.11
  -5  12   1    3.56    1.32
   5 -12  -1    2.45    1.24
   4 -12  -1    0.83    0.94
  -4  12   1    0.06    0.79
   4 -12  -1    2.14    1.15
   3 -12  -1   -0.77    0.84
   3 -12  -1    0.44    0.97
  -3  12   1    0.64    0.85
  -2  12   1    0.72    0.87
   2 -12  -1   -0.49    0.81
   2 -12  -1    0.23    0.97
  -2  12   1    1.70    1.04
   1 -12  -1   67.35    3.71
  -1  12   1   73.97    3.91
   1 -12  -1   70.18    3.96
  -1  12   1   75.13    3.95
   0  12   1    0.86    0.80
   0  12   1    1.15    0.96
   0 -12  -1   -0.96    0.85
   0 -12  -1    1.79    1.04
   1  12   1   20.70    2.44
   1  12   1   23.02    2.14
  -1 -12  -1   21.13    2.36
  -1 -12  -1   15.52    2.07
   2  12   1   -0.70    0.89
  -2 -12  -1   -0.18    0.72
  -2 -12  -1   -0.42    0.97
  -3 -12  -1    3.62    1.16
   3  12   1    2.58    1.23
  -3 -12  -1    4.70    1.43
  -4 -12  -1    2.53    1.06
  -4 -12  -1    0.61    1.26
   4  12   1    1.93    1.13
  -5 -12  -1    7.37    1.92
   5  12   1    8.29    1.97
  -5 -12  -1    6.82    1.61
  -6 -12  -1    1.41    1.40
   6  12   1    1.26    1.33
  -6 -12  -1   -0.58    0.92
  -7 -12  -1    1.96    1.22
  -7 -12  -1    2.75    1.59
   7  12   1    1.88    1.32
   9 -13  -1    1.64    1.35
  -9  13   1    1.75    1.70
   8 -13  -1    0.89    1.17
  -8  13   1   -1.20    1.49
   7 -13  -1    1.73    1.28
  -7  13   1    1.41    1.25
  -6  13   1    3.01    1.18
   6 -13  -1    1.17    1.18
   5 -13  -1    5.84    1.53
  -5  13   1    7.64    1.82
   4 -13  -1    0.26    1.01
  -4  13   1    1.23    0.96
   3 -13  -1   11.76    1.90
  -3  13   1    6.19    1.50
   3 -13  -1    8.71    1.74
  -2  13   1    0.46    0.88
   2 -13  -1   -0.04    0.79
   2 -13  -1   -0.53    0.89
  -2  13   1    2.24    1.18
   1 -13  -1    5.81    1.54
  -1  13   1    1.73    0.93
  -1  13   1    6.83    1.56
   1 -13  -1    4.60    1.39
   0 -13  -1    1.30    0.99
   0  13   1   -0.55    0.97
   0  13   1    1.87    0.81
   0 -13  -1    1.19    1.07
  -1 -13  -1   -0.73    0.98
   1  13   1    1.93    1.21
  -1 -13  -1    1.42    0.96
  -2 -13  -1    2.34    1.15
  -2 -13  -1    0.20    0.80
   2  13   1    2.50    1.23
  -3 -13  -1    2.84    1.38
  -3 -13  -1    1.46    0.90
   3  13   1    0.04    0.96
  -4 -13  -1    0.29    1.36
  -4 -13  -1   -0.34    0.89
   4  13   1   -0.72    1.05
   5  13   1    1.62    1.55
  -5 -13  -1    1.38    1.49
  -5 -13  -1   -0.52    0.83
  -6 -13  -1    1.96    1.21
   6  13   1    4.48    1.67
  -6 -13  -1    5.38    1.97
  -7 -13  -1    0.10    1.17
  -7 -13  -1    1.99    1.85
   7  13   1    3.15    1.45
   8 -14  -1    1.03    1.33
  -8  14   1    1.65    1.25
   7 -14  -1    2.44    1.45
  -7  14   1    1.96    1.39
  -6  14   1   -0.21    0.97
   6 -14  -1    2.09    1.25
   5 -14  -1    2.62    1.30
  -5  14   1    1.14    1.09
  -4  14   1    0.62    0.94
   4 -14  -1    1.73    1.16
  -3  14   1    1.01    0.97
   3 -14  -1    1.81    1.18
   2 -14  -1    2.39    1.24
  -2  14   1    3.01    1.19
  -1  14   1   14.34    2.15
   1 -14  -1    7.73    1.72
  -1  14   1    9.27    1.71
   0 -14  -1    0.72    0.97
   0  14   1    0.51    1.06
  -1 -14  -1    5.20    1.50
   1  14   1    5.09    1.60
  -2 -14  -1    1.73    1.06
   2  14   1    3.86    1.54
   3  14   1    2.32    1.33
  -3 -14  -1    2.84    1.21
  -4 -14  -1    1.50    1.14
   4  14   1    1.84    1.31
  -5 -14  -1    0.56    0.99
   5  14   1    1.11    1.33
  -7  15   1   -0.52    1.04
   7 -15  -1    0.71    1.27
  -6  15   1   -0.52    1.03
   6 -15  -1    0.79    1.31
   5 -15  -1    0.87    1.24
  -5  15   1    2.04    1.20
  -4  15   1    2.02    1.28
   4 -15  -1   -0.38    1.06
  -3  15   1    2.58    1.20
   3 -15  -1    1.11    1.19
   2 -15  -1    2.95    1.42
  -2  15   1    1.76    1.19
  -1  15   1    0.59    0.99
   1 -15  -1    1.50    1.26
   0 -15  -1    3.04    1.38
   0  15   1    4.43    1.60
  -1 -15  -1    0.39    1.28
   1  15   1    1.06    1.36
   2  15   1    4.23    1.56
  -2 -15  -1    1.76    1.23
   3  15   1    3.32    1.64
  -3 -15  -1    2.17    1.20
   4  15   1    1.65    1.60
  -4 -15  -1    2.03    1.24
  -6  16   1    5.60    1.63
   6 -16  -1    5.14    1.75
   5 -16  -1    1.58    1.42
  -5  16   1    2.65    1.38
   4 -16  -1   -1.02    1.28
  -4  16   1    0.80    1.14
  -3  16   1    2.58    1.44
   3 -16  -1    2.83    1.43
   2 -16  -1    4.11    1.59
  -2  16   1    7.11    1.62
   1 -16  -1    9.24    1.98
   0 -16  -1   -0.97    1.08
   0  16   1    2.42    1.54
  -1 -16  -1    2.46    1.41
   1  16   1    5.02    1.79
   2  16   1    1.34    1.74
   2 -17  -1    3.78    1.51
   2  17  -2   -0.40    1.45
  -1  17  -2    1.20    1.13
  -2  17  -2    3.49    1.46
  -3  17  -2    2.46    1.30
   4  16  -2    3.69    1.74
  -4 -16   2    3.99    1.94
  -3 -16   2    3.32    1.71
   3  16  -2    1.60    1.58
  -2 -16   2    1.80    1.49
   2  16  -2    1.89    1.57
   1  16  -2   23.19    2.91
  -1 -16   2   20.91    2.91
   0 -16   2    2.59    1.61
   1 -16   2   11.82    2.37
  -1  16  -2   10.21    2.09
   2 -16   2    1.90    1.49
  -2  16  -2   -0.11    1.06
   3 -16   2    1.53    1.52
  -3  16  -2    1.21    1.14
  -4  16  -2    0.71    1.29
   4 -16   2    2.38    1.47
  -5  16  -2    0.71    1.27
   5 -16   2    1.64    1.60
  -6  16  -2    0.25    1.26
   5  15  -2    6.65    1.94
  -5 -15   2    6.19    1.97
   4  15  -2    2.32    1.67
  -4 -15   2    4.28    1.76
  -3 -15   2    8.89    1.97
   3  15  -2    4.50    1.66
   2  15  -2   -0.32    1.12
  -2 -15   2    1.04    1.35
  -1 -15   2    0.22    1.19
   1  15  -2    1.28    1.14
   0  15  -2    1.39    1.25
   0  15  -2    0.16    0.94
   0 -15   2    1.62    1.29
  -1  15  -2   18.19    2.52
   1 -15   2   18.99    2.69
   2 -15   2    0.48    1.19
  -2  15  -2    1.04    1.05
  -3  15  -2    0.36    1.04
   3 -15   2    2.61    1.51
   4 -15   2    0.70    1.32
   4 -15   2    0.77    1.03
  -4  15  -2   -2.39    0.76
   5 -15   2    6.46    1.68
  -5  15  -2    6.71    1.83
   5 -15   2    4.46    1.77
   6 -15   2    0.57    1.44
  -6  15  -2    1.24    1.24
   6 -15   2   -0.50    1.00
  -7  15  -2   -0.58    1.23
   7 -15   2    2.85    1.36
   7 -15   2    0.26    1.72
   7  14  -2    5.02    1.96
  -7 -14   2    1.61    1.67
   6  14  -2    2.41    1.57
  -6 -14   2    3.25    1.84
  -5 -14   2    5.49    1.79
   5  14  -2    3.74    1.76
   4  14  -2    1.48    1.39
  -4 -14   2    0.47    1.33
   3  14  -2    1.72    1.41
  -3 -14   2    0.85    1.24
   2  14  -2   -0.05    1.04
  -2 -14   2    1.25    1.28
   1  14  -2    2.59    1.25
  -1 -14   2    3.90    1.39
   1  14  -2    1.69    0.89
   0  14  -2   -0.12    1.03
   0 -14   2    0.28    1.16
   0  14  -2   -0.52    0.75
  -1  14  -2    0.31    0.95
   1 -14   2   -0.39    1.08
   1 -14   2    1.49    0.98
  -2  14  -2   -0.37    0.87
   2 -14   2    0.23    1.16
   2 -14   2    0.55    0.89
   3 -14   2    2.65    1.15
  -3  14  -2    5.95    1.49
   3 -14   2    8.07    1.87
   4 -14   2    0.05    1.13
   4 -14   2    1.49    1.10
  -4  14  -2    0.23    1.04
  -5  14  -2    2.42    1.27
   5 -14   2    5.49    1.49
   5 -14   2    4.05    1.66
   6 -14   2    2.23    1.25
  -6  14  -2    0.56    1.19
   6 -14   2    3.44    1.47
   7 -14   2    0.20    1.43
   7 -14   2    0.81    1.20
  -7  14  -2    1.75    1.72
   8 -14   2    0.66    1.70
  -8  14  -2   -0.69    1.57
   8 -14   2    2.49    1.34
   8  13  -2    1.61    1.29
  -8 -13   2    3.81    1.98
   7  13  -2    5.92    2.04
  -7 -13   2    8.77    2.29
  -6 -13   2    1.30    1.47
   6  13  -2    0.62    1.35
  -5 -13   2    2.18    1.48
   5  13  -2    3.96    1.53
   4  13  -2   -0.67    1.09
  -4 -13   2    0.31    1.19
   3  13  -2   -0.12    1.09
  -3 -13   2    2.79    1.38
   2  13  -2    1.38    1.06
  -2 -13   2    1.45    0.86
  -2 -13   2    0.13    1.02
   1  13  -2    1.48    1.05
  -1 -13   2    1.62    1.11
   1  13  -2    1.51    0.93
  -1 -13   2    2.60    1.13
   0 -13   2    3.77    1.46
   0  13  -2    5.85    1.38
   0  13  -2    4.36    1.19
   0 -13   2    4.70    1.29
  -1  13  -2    0.44    0.83
   1 -13   2    0.73    0.91
   1 -13   2    1.90    1.20
  -1  13  -2    1.34    0.98
  -2  13  -2    6.14    1.52
   2 -13   2    9.73    1.92
   2 -13   2    7.27    1.52
   3 -13   2    6.04    1.55
  -3  13  -2    5.13    1.43
   3 -13   2    7.09    1.56
  -4  13  -2    3.26    1.28
   4 -13   2    3.45    1.31
   4 -13   2    3.01    1.17
  -5  13  -2    8.22    1.80
   5 -13   2    4.25    1.55
   5 -13   2    8.23    1.75
  -6  13  -2    1.03    1.16
   6 -13   2    0.59    1.14
   6 -13   2    0.49    1.18
   7 -13   2   -1.12    0.79
  -7  13  -2   -0.31    1.35
   7 -13   2    1.35    1.32
   8 -13   2    6.31    2.01
  -8  13  -2    5.56    2.09
   8 -13   2    4.35    1.47
   9 -13   2   -0.41    1.64
  -9  13  -2    1.01    1.87
   9 -13   2   -0.73    1.14
   9  12  -2    2.93    1.35
  -9 -12   2    2.83    1.83
  -8 -12   2    2.05    1.59
   8  12  -2   -0.06    1.19
  -7 -12   2    0.38    1.41
   7  12  -2    1.03    1.22
  -6 -12   2    0.94    1.31
   6  12  -2    1.37    1.25
  -5 -12   2   -0.28    1.17
   5  12  -2    2.05    1.25
  -5 -12   2    0.63    0.78
  -4 -12   2    7.01    1.80
  -4 -12   2    6.80    1.32
   4  12  -2    7.88    1.80
   3  12  -2    1.78    1.13
  -3 -12   2    0.42    0.68
  -3 -12   2   -0.51    0.92
  -2 -12   2    8.24    1.41
   2  12  -2    6.77    1.26
  -2 -12   2    7.83    1.68
   2  12  -2    5.27    1.43
   1  12  -2   90.79    4.24
  -1 -12   2   86.45    4.10
  -1 -12   2   80.31    4.36
   1  12  -2   85.50    4.38
   0  12  -2    0.80    0.84
   0 -12   2    0.47    0.88
   0  12  -2    0.71    0.91
   0 -12   2    0.23    1.02
  -1  12  -2   50.93    3.17
   1 -12   2   46.69    2.91
  -1  12  -2   49.32    2.88
   1 -12   2   44.48    3.43
   2 -12   2    0.72    0.82
   2 -12   2    0.30    1.01
  -2  12  -2    0.80    0.89
   3 -12   2   -0.07    0.95
   3 -12   2    0.06    0.82
  -3  12  -2   -0.96    0.82
   4 -12   2    4.84    1.44
  -4  12  -2    5.19    1.46
   4 -12   2    4.59    1.23
   5 -12   2    3.75    1.26
  -5  12  -2    6.82    1.66
   5 -12   2    6.66    1.58
  -6  12  -2    3.49    1.67
   6 -12   2    2.32    1.14
   6 -12   2    3.77    1.50
   7 -12   2    0.55    1.22
  -7  12  -2    1.53    1.52
   7 -12   2    0.67    0.81
  -8  12  -2    1.29    1.52
   8 -12   2    2.60    1.57
   8 -12   2    1.02    1.13
   9 -12   2   -0.55    0.99
  -9  12  -2    1.93    1.71
   9 -12   2    0.28    1.59
  10 -12   2    0.81    1.82
  10 -12   2   -0.75    1.05
 -10  12  -2   -0.10    1.85
  -9 -11   2    4.72    1.75
   9  11  -2    5.31    1.86
   8  11  -2    2.58    1.51
  -8 -11   2    3.18    1.50
  -7 -11   2    3.89    1.18
  -7 -11   2    3.70    1.56
   7  11  -2    1.73    1.14
  -6 -11   2    5.10    1.60
   6  11  -2    2.91    1.52
  -6 -11   2    4.31    1.20
   5  11  -2   32.73    3.38
  -5 -11   2   31.63    2.75
  -5 -11   2   40.23    3.58
  -4 -11   2    3.09    1.32
   4  11  -2    1.68    1.14
  -4 -11   2    2.50    0.81
  -3 -11   2    4.12    1.05
   3  11  -2    1.52    1.06
  -3 -11   2    1.65    1.14
  -2 -11   2    7.95    1.32
   2  11  -2    7.04    1.26
   2  11  -2    5.23    1.37
  -2 -11   2    7.31    1.58
   1  11  -2    0.99    0.95
  -1 -11   2    0.65    0.86
   1  11  -2    1.01    0.78
  -1 -11   2    0.45    0.98
   0 -11   2    8.86    1.47
   0  11  -2    8.08    1.41
   0  11  -2    7.00    1.34
   0 -11   2    6.90    1.45
   1 -11   2   51.08    3.14
  -1  11  -2   49.15    2.77
   1 -11   2   42.65    2.72
  -1  11  -2   50.36    3.04
  -2  11  -2   25.65    1.96
   2 -11   2   23.27    2.25
  -2  11  -2   19.58    2.31
   2 -11   2   22.60    2.46
  -3  11  -2    3.56    1.20
   3 -11   2    2.49    0.98
   3 -11   2    2.65    1.10
   4 -11   2   18.75    2.30
   4 -11   2   18.08    2.17
  -4  11  -2   11.25    1.90
  -5  11  -2    3.74    1.26
   5 -11   2    5.12    1.33
   5 -11   2    5.46    1.43
   6 -11   2    2.11    1.25
   6 -11   2    0.55    0.80
  -6  11  -2   -0.26    1.08
   7 -11   2    1.86    1.22
   7 -11   2    1.29    1.01
  -7  11  -2    0.90    1.39
  -8  11  -2   -0.01    1.34
   8 -11   2    1.07    1.05
   8 -11   2    0.52    1.32
   9 -11   2    1.05    1.08
   9 -11   2    2.22    1.66
  -9  11  -2   -0.71    1.52
  10 -11   2    1.08    1.28
 -10  11  -2    3.37    1.90
  10 -11   2    0.78    1.72
 -10 -10   2    1.31    1.81
  10  10  -2    6.01    1.81
   9  10  -2    1.39    1.39
  -9 -10   2    3.92    1.76
  -9 -10   2    3.61    1.17
   8  10  -2    0.18    1.13
  -8 -10   2    1.01    0.77
  -8 -10   2    0.04    1.16
  -7 -10   2   -0.19    0.72
  -7 -10   2    1.83    1.32
   7  10  -2   -1.25    0.93
  -6 -10   2    9.18    1.96
  -6 -10   2    7.43    1.45
   6  10  -2    7.97    1.82
   5  10  -2    2.20    1.31
  -5 -10   2    4.29    1.45
  -5 -10   2    3.72    1.04
  -4 -10   2    4.66    1.06
  -4 -10   2    6.24    1.55
   4  10  -2    5.21    1.49
  -3 -10   2   10.65    1.78
   3  10  -2   12.16    1.36
   3  10  -2    6.67    1.46
  -3 -10   2    8.89    1.34
  -2 -10   2   18.57    2.16
  -2 -10   2   18.11    1.77
   2  10  -2   17.71    1.73
   2  10  -2   15.64    1.99
   1  10  -2   11.40    1.63
  -1 -10   2    9.40    1.60
  -1 -10   2    9.73    1.42
   1  10  -2   10.49    1.48
   0 -10   2    2.64    1.04
   0  10  -2    4.85    1.09
   0 -10   2    1.38    0.84
   0  10  -2    3.04    0.95
   1 -10   2    4.13    1.09
  -1  10  -2    4.45    0.97
  -1  10  -2    3.85    1.10
   1 -10   2    4.01    1.13
  -2  10  -2   -0.27    0.49
  -2  10  -2    1.03    0.81
   2 -10   2    0.38    0.76
   2 -10   2   -0.27    0.69
   3 -10   2   11.72    1.69
  -3  10  -2   15.41    2.07
   3 -10   2   12.74    1.83
   4 -10   2    0.83    0.82
   4 -10   2    0.62    0.94
  -4  10  -2    3.17    1.17
   5 -10   2   20.82    2.37
   5 -10   2   24.18    2.51
  -5  10  -2   27.42    2.89
  -6  10  -2    2.85    1.28
   6 -10   2    0.07    0.97
   6 -10   2    1.88    0.88
   7 -10   2    0.51    0.78
  -7  10  -2    4.16    1.55
   7 -10   2    2.75    1.29
  -8  10  -2    0.87    1.29
   8 -10   2    0.44    0.82
   8 -10   2   -0.37    1.25
  -9  10  -2    1.24    1.49
   9 -10   2    2.52    1.21
   9 -10   2    1.33    1.54
 -10  10  -2   -0.02    1.47
  10 -10   2    0.21    1.13
 -11  10  -2    4.33    2.03
  11 -10   2    2.06    1.29
 -11  10  -2   -0.09    0.94
 -11  -9   2    2.57    1.68
  11   9  -2    1.64    1.34
  10   9  -2    6.84    1.80
 -10  -9   2    4.45    1.69
  -9  -9   2    0.83    1.48
   9   9  -2    0.62    1.14
  -8  -9   2    6.72    1.91
   8   9  -2    3.93    1.35
   7   9  -2   27.07    3.07
  -7  -9   2   26.27    2.57
  -7  -9   2   19.65    2.75
  -6  -9   2    3.86    1.07
  -6  -9   2    3.55    1.33
   6   9  -2    3.35    1.21
  -5  -9   2   29.31    2.41
  -5  -9   2   26.25    2.79
   5   9  -2   31.25    3.00
   4   9  -2    1.51    0.96
  -4  -9   2    1.28    1.08
  -4  -9   2    1.12    0.71
   3   9  -2    3.13    0.75
  -3  -9   2    2.02    1.01
  -3  -9   2    2.96    0.87
   3   9  -2    2.09    0.99
   2   9  -2    1.33    0.84
  -2  -9   2    1.16    0.90
  -2  -9   2    2.64    0.70
   2   9  -2    3.37    0.85
   1   9  -2   17.97    1.89
  -1  -9   2   18.68    1.65
  -1  -9   2   21.15    2.07
   1   9  -2   20.27    1.89
   0   9  -2    3.01    0.89
   0   9  -2    2.84    0.91
   0  -9   2    1.42    0.83
   0  -9   2    1.67    0.74
   1  -9   2   10.22    1.42
   1  -9   2   15.43    1.80
  -1   9  -2   14.28    1.78
  -1   9  -2   10.72    1.32
   2  -9   2   -0.05    0.71
  -2   9  -2    0.91    0.57
   2  -9   2    0.36    0.72
  -2   9  -2    1.10    0.75
  -3   9  -2   63.44    3.40
   3  -9   2   60.46    3.23
  -3   9  -2   57.51    2.39
   3  -9   2   54.92    3.04
   4  -9   2    1.32    0.84
  -4   9  -2    2.11    0.98
   4  -9   2    1.49    0.87
   5  -9   2   31.05    2.73
   5  -9   2   25.80    2.47
  -5   9  -2   28.90    2.89
  -6   9  -2   -0.28    0.86
   6  -9   2    0.35    0.72
   6  -9   2    0.72    1.02
  -7   9  -2    2.17    1.40
   7  -9   2    1.04    1.07
   7  -9   2    1.58    1.00
   8  -9   2    0.61    0.89
   8  -9   2    2.89    1.42
  -8   9  -2    1.93    1.41
  -9   9  -2    1.81    1.57
   9  -9   2    4.46    1.70
   9  -9   2    4.66    1.42
  10  -9   2    3.21    1.43
 -10   9  -2    3.60    1.20
 -10   9  -2    2.16    1.65
 -11   9  -2    8.09    2.34
  11  -9   2    6.43    1.88
 -11   9  -2    3.32    1.36
 -11  -8   2    4.14    2.11
  11   8  -2    2.23    1.25
  10   8  -2    1.44    1.20
 -10  -8   2    0.24    1.51
  -9  -8   2   13.38    2.36
   9   8  -2    8.21    1.88
   8   8  -2   -1.02    0.84
  -8  -8   2   -0.05    1.01
  -7  -8   2    0.50    1.07
   7   8  -2   -0.08    0.80
  -6  -8   2    2.28    1.22
   6   8  -2    2.89    1.20
  -5  -8   2   31.26    2.83
  -5  -8   2   31.29    2.37
   5   8  -2   29.71    2.81
  -4  -8   2    0.44    0.56
  -4  -8   2   -0.31    0.73
   4   8  -2    0.80    0.45
   4   8  -2    0.26    0.76
   3   8  -2   58.41    3.18
  -3  -8   2   48.13    2.92
   3   8  -2   55.72    2.47
  -3  -8   2   58.75    2.76
  -2  -8   2    0.15    0.71
  -2  -8   2    0.83    0.50
   2   8  -2    0.06    0.47
   2   8  -2    0.05    0.63
   1   8  -2  108.79    4.15
  -1  -8   2   95.24    4.08
   1   8  -2   91.32    3.80
  -1  -8   2   90.33    3.63
   0  -8   2   75.47    3.37
   0   8  -2   69.83    3.17
   0   8  -2   63.44    2.98
   0  -8   2   63.62    2.89
   1  -8   2   95.93    3.80
   1  -8   2   98.32    4.10
  -1   8  -2   97.79    3.71
  -1   8  -2   92.54    4.07
   2  -8   2    3.49    0.99
   2  -8   2    4.34    0.97
  -2   8  -2    5.21    1.11
  -2   8  -2    4.97    0.79
   3  -8   2    3.67    1.00
  -3   8  -2    2.73    0.89
   3  -8   2    3.33    0.87
  -3   8  -2    4.30    0.63
   4  -8   2   16.91    1.90
  -4   8  -2   20.34    2.16
   4  -8   2   16.89    1.98
  -5   8  -2   46.66    3.02
   5  -8   2   40.76    2.71
   5  -8   2   43.16    2.81
   6  -8   2   11.06    1.82
  -6   8  -2    9.79    1.79
   6  -8   2    9.97    1.67
   7  -8   2   17.43    2.39
   7  -8   2   15.03    2.09
  -7   8  -2   14.00    2.13
   8  -8   2   10.89    2.11
  -8   8  -2   10.06    1.99
   8  -8   2    8.86    1.86
  -9   8  -2    4.49    1.73
   9  -8   2    1.98    1.49
   9  -8   2    1.63    1.00
 -10   8  -2    1.42    1.53
  10  -8   2    0.83    1.30
 -10   8  -2    2.06    1.09
 -11   8  -2    0.92    0.97
 -11   8  -2    0.87    1.61
  11  -8   2    0.67    1.21
 -11  -7   2    2.80    1.69
  11   7  -2    3.09    1.49
  10   7  -2    0.75    1.16
 -10  -7   2   -1.25    1.31
   9   7  -2   18.37    2.58
  -9  -7   2   12.33    2.32
   8   7  -2   -0.50    0.86
  -8  -7   2   -0.60    0.98
  -7  -7   2   20.72    2.65
   7   7  -2   21.44    2.56
   6   7  -2   34.66    2.98
  -6  -7   2   36.25    3.10
   5   7  -2  229.72    8.49
  -5  -7   2  247.48    8.59
  -4  -7   2    1.54    0.88
  -4  -7   2    1.33    0.53
   4   7  -2    2.01    0.46
   4   7  -2    1.33    0.87
  -3  -7   2    9.98    1.18
   3   7  -2    7.20    1.26
  -3  -7   2    6.32    1.26
   3   7  -2    8.03    0.95
   2   7  -2   24.09    1.48
  -2  -7   2   19.90    1.37
   2   7  -2   21.86    1.90
  -2  -7   2   22.98    1.95
  -1  -7   2   49.35    2.27
   1   7  -2   55.85    2.54
  -1  -7   2   53.72    2.70
   1   7  -2   55.01    2.63
   0  -7   2    3.14    0.73
   0  -7   2    3.37    0.91
   0   7  -2    3.15    0.79
   0   7  -2    1.58    0.61
   1  -7   2   39.10    2.08
   1  -7   2   45.84    2.40
  -1   7  -2   42.09    2.34
  -1   7  -2   43.90    2.05
   2  -7   2   73.12    3.22
  -2   7  -2   74.47    2.82
   2  -7   2   86.92    3.56
  -2   7  -2   78.97    3.54
  -3   7  -2    1.24    0.75
   3  -7   2   -0.32    0.57
  -3   7  -2    1.79    0.41
   3  -7   2    0.50    0.60
   4  -7   2  111.29    4.65
   4  -7   2  112.84    4.63
  -4   7  -2  113.59    4.76
   5  -7   2   18.76    2.05
  -5   7  -2   13.86    1.86
   5  -7   2   16.57    1.92
   6  -7   2    3.91    1.19
   6  -7   2    1.15    0.89
  -6   7  -2    0.53    1.06
  -7   7  -2    3.87    1.36
   7  -7   2    2.45    1.04
   7  -7   2    1.80    1.20
   8  -7   2    0.30    1.11
  -8   7  -2    0.12    1.02
   8  -7   2   -0.32    0.63
   9  -7   2    5.24    1.55
  -9   7  -2    3.88    1.11
  -9   7  -2    4.20    1.58
 -10   7  -2    3.07    1.55
 -10   7  -2    5.47    1.51
  10  -7   2    7.24    1.78
  11  -7   2    3.18    1.56
 -11   7  -2    2.67    1.34
 -12   7  -2    1.10    1.22
  12  -7   2    2.41    1.58
  12   6  -2    0.47    1.18
 -12  -6   2   -0.46    1.49
 -11  -6   2   11.87    2.47
  11   6  -2    8.49    1.97
 -10  -6   2   14.68    2.56
  10   6  -2   10.89    2.04
  -9  -6   2   25.56    3.08
   9   6  -2   25.75    2.90
  -8  -6   2    5.39    1.58
   8   6  -2    3.20    1.24
   7   6  -2    1.66    1.02
  -7  -6   2    3.02    1.31
  -6  -6   2    4.19    1.29
   6   6  -2    4.52    1.28
   5   6  -2   28.82    1.24
  -5  -6   2   29.51    2.49
   5   6  -2   27.91    2.46
  -4  -6   2    3.02    0.99
   4   6  -2    2.38    0.50
   4   6  -2    2.09    0.89
  -3  -6   2   54.72    2.49
   3   6  -2   61.38    2.97
   3   6  -2   56.96    2.28
  -3  -6   2   55.65    2.85
   2   6  -2    8.10    1.18
  -2  -6   2    8.63    0.93
   2   6  -2    8.07    0.92
  -2  -6   2    5.70    1.03
  -1  -6   2    0.35    0.38
   1   6  -2    0.45    0.44
  -1  -6   2   -0.33    0.52
   1   6  -2    0.64    0.52
   0  -6   2   -0.02    0.54
   0   6  -2   -0.13    0.41
   0  -6   2    0.90    0.47
   0   6  -2    0.56    0.53
  -1   6  -2   23.24    1.58
   1  -6   2   22.97    1.41
  -1   6  -2   21.75    1.30
   1  -6   2   23.51    1.58
  -2   6  -2   24.59    1.86
   2  -6   2   24.67    1.57
  -2   6  -2   24.94    1.22
   2  -6   2   24.81    1.84
  -3   6  -2    4.64    0.97
   3  -6   2    2.99    0.85
  -3   6  -2    5.43    0.48
   3  -6   2    4.38    0.94
  -4   6  -2   17.55    1.85
   4  -6   2   16.47    1.75
   4  -6   2   17.66    1.74
   5  -6   2   21.26    2.08
  -5   6  -2   19.67    2.02
   5  -6   2   21.69    2.17
   6  -6   2    7.29    1.47
  -6   6  -2    4.48    1.34
   6  -6   2    3.65    1.06
   7  -6   2    7.81    1.73
  -7   6  -2    8.87    1.62
   7  -6   2    6.74    1.47
  -8   6  -2   19.54    2.45
   8  -6   2   16.61    2.33
   8  -6   2   20.54    2.63
  -9   6  -2   -0.24    0.80
  -9   6  -2    2.24    1.42
   9  -6   2    1.86    1.12
 -10   6  -2    4.12    1.64
 -10   6  -2    3.83    1.24
  10  -6   2    2.48    1.45
 -11   6  -2    0.01    0.88
  11  -6   2    1.88    1.46
 -12   6  -2    2.53    1.26
 -12  -5   2    1.33    1.58
 -11  -5   2    1.26    1.49
  11   5  -2    2.70    1.23
  10   5  -2    9.78    1.83
 -10  -5   2    5.63    1.91
   9   5  -2    0.08    0.90
  -9  -5   2    0.18    1.17
   8   5  -2   24.82    2.61
  -8  -5   2   28.27    2.98
   7   5  -2    6.76    1.44
  -7  -5   2    6.01    1.61
   6   5  -2   10.06    1.63
  -6  -5   2   14.32    1.93
   5   5  -2   71.08    3.55
  -5  -5   2   79.27    3.74
   5   5  -2   74.87    2.45
  -4  -5   2    9.90    1.44
   4   5  -2    9.55    0.74
   4   5  -2    9.80    1.43
  -3  -5   2   21.20    1.73
   3   5  -2   17.27    1.04
   3   5  -2   19.04    1.68
   2   5  -2    6.20    0.98
   2   5  -2    8.24    0.84
  -2  -5   2    6.69    1.03
  -2  -5   2    7.37    0.80
  -1  -5   2   18.64    1.46
  -1  -5   2   16.24    0.99
   1   5  -2   17.09    1.16
   1   5  -2   16.56    1.33
   0  -5   2  143.56    4.82
   0   5  -2  137.50    4.56
   0  -5   2  138.82    4.40
   0   5  -2  139.82    4.75
  -1   5  -2   19.08    1.11
   1  -5   2   21.91    1.57
  -1   5  -2   20.16    1.53
   1  -5   2   19.02    1.23
  -2   5  -2   17.66    0.92
  -2   5  -2   18.12    1.52
   2  -5   2   18.14    1.50
   2  -5   2   17.06    1.35
   3  -5   2  337.90   10.33
  -3   5  -2  325.37   10.31
   3  -5   2  340.60   10.20
  -4   5  -2    0.15    0.58
   4  -5   2    1.09    0.57
   4  -5   2    0.76    0.68
  -5   5  -2  110.26    4.58
   5  -5   2  113.66    4.74
   5  -5   2  117.28    4.78
  -6   5  -2    0.55    0.72
   6  -5   2    0.09    0.63
   6  -5   2    0.02    0.78
  -7   5  -2    3.72    1.20
   7  -5   2    3.94    1.24
   7  -5   2    3.59    1.22
  -8   5  -2    0.12    1.07
  -8   5  -2   -0.06    0.52
   8  -5   2    0.96    0.86
  -9   5  -2    1.74    0.90
  -9   5  -2   -0.11    1.18
   9  -5   2   -0.65    0.77
 -10   5  -2    3.44    1.34
  10  -5   2    0.39    1.12
 -11   5  -2   10.55    2.19
 -12   5  -2    0.15    1.04
 -12  -4   2    8.82    2.00
  11   4  -2    0.18    0.97
 -11  -4   2   -0.09    1.05
  10   4  -2    5.57    1.41
 -10  -4   2    4.05    1.48
  -9  -4   2    8.79    1.84
   9   4  -2   10.14    1.81
  -8  -4   2   17.33    2.32
   8   4  -2   19.04    2.21
  -7  -4   2   18.41    2.22
   7   4  -2   15.27    1.97
  -6  -4   2    5.60    1.30
   6   4  -2    7.60    1.38
  -5  -4   2    3.00    0.96
   5   4  -2    2.50    0.88
  -4  -4   2   46.31    2.49
   4   4  -2   47.76    2.51
   3   4  -2    5.70    0.99
  -3  -4   2    6.68    1.07
  -2  -4   2    7.52    0.99
   2   4  -2    7.83    1.05
   1   4  -2  108.47    3.78
  -1  -4   2  109.73    3.85
  -1  -4   2  109.87    3.40
   1   4  -2  109.31    3.66
   0   4  -2  370.53   10.95
   0  -4   2  391.19   11.04
   0  -4   2  382.84   10.59
   0   4  -2  380.75   10.79
  -1   4  -2  115.45    4.04
   1  -4   2  116.61    4.00
   1  -4   2  115.93    3.75
  -1   4  -2  112.23    3.55
  -2   4  -2    2.30    0.36
  -2   4  -2    2.66    0.68
   2  -4   2    1.82    0.61
   2  -4   2    2.56    0.62
  -3   4  -2    1.50    0.59
   3  -4   2    1.77    0.60
   3  -4   2    2.45    0.77
  -4   4  -2   26.08    1.96
   4  -4   2   24.01    1.88
   4  -4   2   21.74    1.88
   5  -4   2   50.41    2.85
  -5   4  -2   56.14    2.77
   5  -4   2   54.90    2.93
  -6   4  -2   -0.55    0.64
   6  -4   2    2.42    0.97
   6  -4   2    2.03    0.85
   7  -4   2   17.71    2.24
  -7   4  -2   16.07    2.10
  -7   4  -2   19.92    2.02
  -8   4  -2    6.53    1.41
  -8   4  -2    2.17    1.07
   8  -4   2    5.78    1.41
   9  -4   2   20.50    2.82
  -9   4  -2   20.18    2.61
  -9   4  -2   19.46    2.27
 -10   4  -2   -0.16    0.94
 -11   4  -2    1.54    1.10
 -12   4  -2   -0.04    1.13
 -13  -3   2   -0.45    1.03
 -12  -3   2    1.63    1.27
 -11  -3   2    4.34    1.33
  11   3  -2    4.11    1.25
 -10  -3   2    0.53    0.80
  10   3  -2    1.62    0.97
   9   3  -2    5.48    1.25
  -9  -3   2    7.20    1.50
  -8  -3   2   22.94    2.53
   8   3  -2   21.09    2.24
  -7  -3   2   -0.09    0.69
   7   3  -2   -0.39    0.68
  -6  -3   2   21.29    1.09
  -6  -3   2   24.45    2.18
   6   3  -2   24.48    2.05
  -5  -3   2  311.68    9.84
   5   3  -2  308.16    9.72
   4   3  -2    0.71    0.61
  -4  -3   2    0.16    0.51
   3   3  -2   14.66    1.31
  -3  -3   2   15.26    1.34
  -2  -3   2   16.32    1.23
   2   3  -2   12.40    1.11
  -1  -3   2   62.79    1.99
  -1  -3   2   61.60    2.40
   1   3  -2   62.11    2.39
   0   3  -2   11.94    0.95
   0  -3   2   13.72    1.02
   0  -3   2   14.19    0.75
   0   3  -2   12.48    0.87
   1  -3   2    0.20    0.43
  -1   3  -2    0.13    0.30
  -1   3  -2   -0.02    0.42
   1  -3   2   -0.31    0.32
  -2   3  -2  128.43    4.55
  -2   3  -2  144.67    3.96
   2  -3   2  132.65    4.61
   2  -3   2  140.84    4.53
  -3   3  -2    1.84    0.27
   3  -3   2    1.82    0.63
  -3   3  -2    0.66    0.24
   3  -3   2    1.77    0.63
  -3   3  -2    1.84    0.60
   4  -3   2  257.68    8.35
   4  -3   2  258.15    7.19
   4  -3   2  265.75    8.40
  -4   3  -2  256.32    8.12
  -5   3  -2  101.58    3.88
   5  -3   2   92.71    4.10
   5  -3   2   95.30    3.01
   5  -3   2   95.92    4.20
   6  -3   2    1.39    0.39
  -6   3  -2    0.28    0.53
  -6   3  -2    0.72    0.64
   6  -3   2    1.03    0.82
  -7   3  -2    4.76    1.07
  -7   3  -2    4.33    1.14
   7  -3   2    5.26    1.32
  -8   3  -2    1.14    0.89
   8  -3   2    2.34    0.99
  -8   3  -2    0.52    0.86
  -9   3  -2    7.13    1.62
 -10   3  -2    0.15    0.98
 -11   3  -2    2.31    1.18
 -12   3  -2    1.80    1.40
 -13  -2   2    1.72    1.21
 -12  -2   2    6.86    1.83
 -11  -2   2   22.11    2.92
 -10  -2   2    1.53    1.01
  10   2  -2    5.85    1.32
  -9  -2   2   41.55    3.46
   9   2  -2   37.42    2.81
  -8  -2   2   -0.95    0.67
   8   2  -2    0.40    0.81
  -7  -2   2    0.49    0.66
  -7  -2   2    0.15    0.40
   7   2  -2    0.24    0.71
  -6  -2   2    3.15    0.55
   6   2  -2    4.58    0.97
  -6  -2   2    2.85    0.89
   5   2  -2    2.94    0.80
  -5  -2   2    0.79    0.56
  -5  -2   2    1.86    0.43
  -4  -2   2    2.62    0.45
   4   2  -2    2.45    0.70
  -4  -2   2    3.48    0.76
  -3  -2   2  144.95    4.24
  -3  -2   2  136.15    4.65
   3   2  -2  140.09    4.65
   2   2  -2    8.90    0.91
  -2  -2   2    9.96    0.90
  -1  -2   2  154.70    4.69
   0   2  -2    2.42    0.42
   0  -2   2    1.74    0.41
   0  -2   2    2.13    0.26
  -1   2  -2  113.44    3.35
   1  -2   2  112.07    3.51
   1  -2   2  111.41    3.68
  -1   2  -2  114.20    3.35
   2  -2   2   66.44    2.09
  -2   2  -2   65.67    2.53
   2  -2   2   67.38    2.54
   2  -2   2   65.33    2.60
  -3   2  -2   81.64    3.01
   3  -2   2   83.35    2.53
   3  -2   2   74.19    3.09
   3  -2   2   71.47    3.09
  -4   2  -2   18.16    1.35
   4  -2   2   14.88    1.52
   4  -2   2   17.71    0.96
   4  -2   2   19.35    1.69
   5  -2   2   23.22    1.26
  -5   2  -2   22.88    2.10
  -5   2  -2   27.51    1.65
   5  -2   2   27.63    2.21
  -6   2  -2    0.79    0.61
   6  -2   2    1.45    0.51
   6  -2   2    2.79    0.99
  -6   2  -2    0.96    0.71
  -7   2  -2    0.96    0.73
  -7   2  -2    1.63    0.75
   7  -2   2    0.55    0.47
  -8   2  -2   15.12    1.68
  -8   2  -2   14.00    2.06
  -9   2  -2    1.89    1.02
 -10   2  -2    6.17    1.68
 -11   2  -2   -0.04    0.86
 -12   2  -2    2.28    1.22
 -13  -1   2    2.46    1.12
 -12  -1   2    1.37    1.05
 -11  -1   2   12.29    2.16
 -10  -1   2    0.54    0.81
  10   1  -2    0.67    0.77
   9   1  -2    0.85    0.82
  -9  -1   2    1.22    0.82
   8   1  -2   10.03    1.46
  -8  -1   2    9.19    1.10
  -8  -1   2    7.31    1.48
   7   1  -2   12.73    1.70
  -7  -1   2   10.26    1.05
   7   1  -2    8.87    1.32
  -7  -1   2   11.90    1.68
   6   1  -2   19.76    1.85
   6   1  -2   21.38    1.67
  -6  -1   2   18.46    1.83
  -6  -1   2   19.14    1.24
  -5  -1   2  110.66    4.36
  -5  -1   2  120.31    3.87
   5   1  -2  114.41    4.31
   5   1  -2  116.61    4.17
  -4  -1   2    2.30    0.60
   4   1  -2    2.90    0.65
  -4  -1   2    2.73    0.52
   4   1  -2    2.49    0.62
   3   1  -2    0.32    0.42
  -3  -1   2    0.89    0.38
   3   1  -2    0.13    0.33
  -3  -1   2    0.55    0.45
   2   1  -2   46.93    1.91
  -2  -1   2   49.54    1.87
   2   1  -2   48.70    1.73
  -2  -1   2   51.09    1.79
   1   1  -2    1.31    0.22
  -1  -1   2    2.22    0.42
   1   1  -2    1.94    0.47
   0   1  -2  103.19    3.09
   0   1  -2  100.34    3.07
   0  -1   2  100.77    3.09
   1  -1   2  265.02    7.34
   1  -1   2  260.17    7.53
   2  -1   2   16.57    1.19
  -2   1  -2   15.40    0.96
   2  -1   2   15.26    0.85
   3  -1   2    0.32    0.44
   3  -1   2   -0.04    0.30
  -3   1  -2    0.02    0.35
  -4   1  -2   12.85    1.42
  -4   1  -2   10.94    1.00
   4  -1   2   10.78    0.93
   5  -1   2   30.67    1.62
  -5   1  -2   32.23    2.16
  -5   1  -2   30.92    1.67
  -6   1  -2    0.62    0.56
   6  -1   2    0.81    0.55
  -6   1  -2    0.56    0.74
   7  -1   2    4.33    0.87
  -7   1  -2    3.06    1.16
  -7   1  -2    3.50    0.90
  -8   1  -2    0.65    1.03
  -9   1  -2   -2.03    0.98
 -10   1  -2    8.72    2.07
 -11   1  -2    0.33    1.33
 -12   1  -2    4.11    1.68
 -13   0   2    5.25    1.69
 -12   0   2   -1.37    0.76
 -11   0   2   11.12    2.10
 -10   0   2    0.59    0.83
   9   0  -2    1.45    0.87
  -9   0   2   -0.04    0.61
   9   0  -2    1.54    1.07
   8   0  -2   16.98    1.69
  -8   0   2   16.60    1.53
   8   0  -2   16.68    2.11
  -8   0   2   19.04    2.20
  -7   0   2    0.81    0.53
   7   0  -2    0.38    0.70
  -7   0   2    2.28    0.88
   7   0  -2   -0.03    0.58
  -6   0   2   20.84    1.37
   6   0  -2   22.06    1.48
  -6   0   2   22.25    1.92
   6   0  -2   21.78    1.94
   5   0  -2    3.93    0.73
  -5   0   2    1.85    0.56
   5   0  -2    1.63    0.67
  -5   0   2    2.12    0.67
   4   0  -2   26.37    1.54
  -4   0   2   25.24    1.35
   4   0  -2   27.54    1.42
  -4   0   2   21.61    1.44
   3   0  -2    0.37    0.42
  -3   0   2    0.62    0.40
   3   0  -2    0.17    0.38
  -3   0   2    1.10    0.48
  -2   0   2  913.73   24.81
   2   0  -2  940.73   24.82
   2   0  -2  926.56   24.79
  -2   0   2  899.09   24.73
   1   0  -2  550.41   14.65
   1   0  -2  535.50   14.63
   1   0  -2  532.62   14.52
  -1   0   2  526.72   14.48
   0   0   2 1093.59   29.21
   1   0   2  319.70    9.06
   1   0   2  325.42    9.06
   2   0   2    5.47    0.68
  -2   0  -2    8.11    0.62
  -2   0  -2    6.02    0.79
   3   0   2    0.49    0.41
  -3   0  -2   -0.59    0.39
  -3   0  -2    0.23    0.34
  -4   0  -2   40.60    2.21
   4   0   2   37.23    1.86
  -4   0  -2   38.08    1.65
  -5   0  -2  124.43    4.10
   5   0   2  127.27    4.42
  -5   0  -2  118.34    4.87
  -6   0  -2    5.80    0.85
  -6   0  -2    6.58    1.30
   6   0   2    6.84    1.06
  -7   0  -2    1.13    0.96
   7   0   2   -0.15    0.57
  -8   0  -2    1.28    1.14
   8   0   2    0.95    0.72
  -9   0  -2    3.77    1.49
 -10   0  -2    7.75    1.98
 -11   0  -2    3.42    1.63
 -12   0  -2   -0.41    1.52
 -13   1   2    3.71    1.47
 -12   1   2    4.51    1.57
 -11   1   2    0.80    0.90
  10  -1  -2    0.56    1.13
 -10   1   2   -0.60    0.72
   9  -1  -2    2.76    1.19
  -9   1   2    2.21    1.01
  -9   1   2    4.09    1.01
  -8   1   2    8.85    1.31
  -8   1   2    8.82    1.49
   8  -1  -2    9.81    1.27
   8  -1  -2   10.10    1.70
  -7   1   2    9.76    1.43
   7  -1  -2    9.06    1.53
   7  -1  -2   11.40    1.23
  -7   1   2   12.19    1.36
   6  -1  -2    5.03    1.04
  -6   1   2    6.00    1.09
   6  -1  -2    5.31    0.82
  -6   1   2    5.01    0.94
  -5   1   2   71.07    2.88
   5  -1  -2   71.93    3.14
   5  -1  -2   69.30    2.64
  -5   1   2   68.53    3.02
  -4   1   2   62.97    2.56
   4  -1  -2   63.32    2.70
   4  -1  -2   66.30    2.36
  -4   1   2   61.74    2.58
   3  -1  -2    1.17    0.42
   3  -1  -2    0.82    0.50
  -3   1   2    1.06    0.43
  -3   1   2    0.50    0.48
   2  -1  -2  128.49    3.88
  -2   1   2  131.31    3.80
  -2   1   2  121.90    4.02
   2  -1  -2  126.65    4.02
   2  -1  -2  131.24    3.90
   1  -1  -2   12.81    0.79
  -1   1   2   12.08    0.77
  -1   1   2   11.11    0.76
   0  -1  -2   90.47    2.97
   0  -1  -2   93.22    2.69
   0   1   2   92.88    2.86
   0   1   2   92.28    3.00
  -1  -1  -2    8.70    0.71
   1   1   2    6.76    0.73
  -2  -1  -2   67.98    2.62
   2   1   2   69.68    2.61
  -3  -1  -2   64.68    2.16
  -3  -1  -2   64.76    2.78
   3   1   2   68.48    2.70
   4   1   2   51.44    2.38
  -4  -1  -2   50.76    1.87
  -4  -1  -2   50.88    2.58
  -5  -1  -2   27.60    1.30
  -5  -1  -2   30.48    2.32
   5   1   2   27.71    1.78
  -6  -1  -2   14.14    1.86
  -6  -1  -2   14.83    0.99
   6   1   2   13.26    1.52
  -7  -1  -2   -1.02    0.67
   7   1   2    0.22    0.66
   8   1   2    1.84    0.90
  -8  -1  -2    2.54    1.33
   9   1   2    0.89    0.79
  -9  -1  -2    0.77    1.21
 -10  -1  -2   11.07    2.27
 -11  -1  -2    2.32    1.64
 -12  -1  -2    2.91    1.97
 -13   2   2    1.59    1.07
 -12   2   2    5.19    1.46
  11  -2  -2    5.02    1.57
 -11   2   2    5.93    1.47
 -10   2   2    1.19    0.86
  10  -2  -2    1.02    1.01
  -9   2   2    6.77    1.36
   9  -2  -2   10.21    1.93
  -9   2   2    6.76    1.45
   8  -2  -2   22.44    1.48
  -8   2   2   23.64    2.06
   8  -2  -2   19.72    2.33
  -8   2   2   20.06    2.26
   7  -2  -2   10.56    1.68
  -7   2   2   17.12    1.68
   7  -2  -2   16.86    1.28
  -7   2   2   14.86    1.77
   6  -2  -2    1.23    0.47
  -6   2   2    1.75    0.65
   6  -2  -2    0.53    0.62
  -6   2   2    0.99    0.59
   5  -2  -2    0.16    0.51
   5  -2  -2    0.96    0.43
  -5   2   2    0.86    0.60
  -5   2   2    0.82    0.53
  -4   2   2   19.25    1.27
   4  -2  -2   19.84    1.07
  -4   2   2   22.84    1.44
   4  -2  -2   24.11    1.69
  -3   2   2    8.37    0.78
  -3   2   2    6.20    0.85
   3  -2  -2    7.91    0.69
   3  -2  -2    6.95    0.93
   3  -2  -2    7.24    0.66
   2  -2  -2  671.37   17.95
  -2   2   2  666.82   18.06
  -2   2   2  654.32   18.32
   2  -2  -2  667.23   18.33
   1  -2  -2    0.30    0.20
  -1   2   2    0.20    0.36
   1  -2  -2    0.13    0.37
  -1   2   2    0.12    0.40
   0   2   2  255.85    7.36
   0  -2  -2  251.83    7.57
   0  -2  -2  262.72    7.18
   0   2   2  265.45    7.60
   1   2   2   84.70    3.05
  -1  -2  -2   82.98    2.80
   1   2   2   81.74    2.57
  -2  -2  -2   43.83    1.96
   2   2   2   40.86    2.00
   3   2   2   58.46    2.59
  -3  -2  -2   56.39    1.77
  -3  -2  -2   56.49    2.54
  -4  -2  -2    2.27    0.29
   4   2   2    1.88    0.70
  -4  -2  -2    1.29    0.66
  -5  -2  -2    3.54    0.38
  -5  -2  -2    3.86    0.97
   5   2   2    4.29    0.92
  -6  -2  -2    0.17    0.72
   6   2   2   -0.10    0.60
   7   2   2    2.24    0.91
  -7  -2  -2    3.52    1.35
  -8  -2  -2    1.01    1.08
   8   2   2   -0.75    0.63
   9   2   2    5.88    1.34
  -9  -2  -2   11.08    2.20
 -10  -2  -2    2.77    1.47
 -11  -2  -2    3.87    1.86
 -12  -2  -2    3.32    2.03
 -13   3   2    0.31    0.93
 -12   3   2    7.75    1.77
  12  -3  -2    6.22    2.04
 -11   3   2    7.94    1.72
  11  -3  -2    6.55    1.81
 -10   3   2    1.42    0.83
 -10   3   2    0.52    1.02
  10  -3  -2    0.94    1.29
  -9   3   2    2.83    1.04
  -9   3   2    3.72    1.26
   9  -3  -2    3.31    1.25
  -8   3   2    0.09    0.74
   8  -3  -2   -0.25    0.75
  -8   3   2   -0.20    0.60
  -7   3   2    0.75    0.59
   7  -3  -2    1.29    0.84
   7  -3  -2    0.87    0.46
  -7   3   2    1.82    0.87
  -6   3   2  125.01    4.80
  -6   3   2  117.73    4.73
   6  -3  -2  129.08    3.98
   6  -3  -2  122.23    4.98
  -5   3   2   42.45    2.36
   5  -3  -2   49.00    2.56
  -5   3   2   50.28    2.36
   5  -3  -2   44.71    1.79
   4  -3  -2   71.18    3.05
   4  -3  -2   67.09    2.68
  -4   3   2   65.48    2.89
   4  -3  -2   69.37    2.38
   3  -3  -2   85.39    2.94
  -3   3   2   83.51    3.26
  -3   3   2   84.52    2.78
   3  -3  -2   85.45    3.28
  -2   3   2  191.84    5.70
  -2   3   2  191.12    6.01
   2  -3  -2  192.53    5.55
   2  -3  -2  191.76    6.02
  -1   3   2    1.15    0.48
  -1   3   2    0.57    0.45
   1  -3  -2    0.50    0.30
   1  -3  -2    1.09    0.47
   0  -3  -2    4.51    0.72
   0  -3  -2    5.48    0.56
   0   3   2    4.79    0.78
   0   3   2    3.39    0.58
  -1  -3  -2  344.74    9.74
   1   3   2  336.74   10.07
  -1  -3  -2  341.48   10.10
   1   3   2  342.19    9.52
   2   3   2   83.90    3.42
  -2  -3  -2   89.43    3.27
   2   3   2   88.84    2.66
  -3  -3  -2   51.51    2.40
   3   3   2   44.65    2.38
   4   3   2    5.19    1.05
  -4  -3  -2    4.05    0.92
   5   3   2    4.10    1.07
  -5  -3  -2    3.12    0.98
  -6  -3  -2    0.88    0.95
   6   3   2    1.34    0.79
  -7  -3  -2   15.85    2.23
   7   3   2   17.41    2.04
  -8  -3  -2    0.16    1.02
   8   3   2    1.05    0.82
   9   3   2    2.89    1.08
  -9  -3  -2    3.22    1.37
 -10  -3  -2    2.36    1.42
  10   3   2   -0.12    1.05
 -11  -3  -2    3.39    1.76
 -12  -3  -2    1.87    1.74
  13  -4  -2    2.10    1.58
 -13   4   2    1.18    1.21
 -12   4   2   -0.38    0.81
  12  -4  -2    2.74    1.49
 -11   4   2   12.14    2.01
  11  -4  -2   13.49    2.55
 -11   4   2    9.91    1.96
  10  -4  -2   10.44    2.06
 -10   4   2    9.59    1.84
 -10   4   2   17.00    2.32
  -9   4   2    8.96    1.63
   9  -4  -2    8.37    1.71
  -9   4   2    5.71    1.47
   8  -4  -2    1.61    0.98
  -8   4   2    2.63    0.85
  -8   4   2    0.47    0.87
  -7   4   2   26.55    2.32
  -7   4   2   30.76    2.40
   7  -4  -2   21.74    2.31
  -6   4   2   52.17    2.81
   6  -4  -2   46.77    2.76
  -6   4   2   49.37    2.61
   6  -4  -2   48.34    1.84
   5  -4  -2    9.06    0.73
   5  -4  -2    8.25    1.29
   5  -4  -2   10.51    1.21
  -5   4   2    8.67    1.27
  -4   4   2    1.62    0.67
   4  -4  -2    2.64    0.48
   4  -4  -2    2.19    0.77
   4  -4  -2    2.89    0.52
   4  -4  -2    2.26    0.58
  -3   4   2    7.67    0.71
   3  -4  -2    4.95    0.93
  -3   4   2    6.72    1.00
   3  -4  -2    7.99    0.82
   2  -4  -2   -0.16    0.32
   2  -4  -2    0.02    0.48
  -2   4   2    0.25    0.41
  -2   4   2    0.05    0.44
   1  -4  -2    3.08    0.53
  -1   4   2    4.53    0.74
  -1   4   2    2.69    0.67
   1  -4  -2    2.36    0.64
   0   4   2   60.78    2.65
   0   4   2   64.49    2.45
   0  -4  -2   65.13    2.71
   0  -4  -2   65.15    2.35
  -1  -4  -2  218.03    7.11
   1   4   2  223.80    6.55
  -1  -4  -2  228.41    6.77
   1   4   2  222.92    7.13
   2   4   2    6.81    0.54
  -2  -4  -2    7.37    1.01
   2   4   2    7.28    1.12
  -3  -4  -2    3.01    0.78
   3   4   2    2.68    0.83
   4   4   2   -0.08    0.59
  -4  -4  -2    1.13    0.73
  -5  -4  -2   16.79    1.94
   5   4   2   15.61    1.88
  -6  -4  -2    0.23    0.90
   6   4   2    0.29    0.68
  -7  -4  -2    5.94    1.55
   7   4   2    3.33    1.09
  -8  -4  -2    0.69    0.97
   8   4   2    1.58    0.99
   9   4   2    4.97    1.39
  -9  -4  -2    5.25    1.61
  10   4   2    6.67    1.63
 -10  -4  -2   12.07    2.39
 -11  -4  -2    2.88    1.52
 -13   5   2    3.54    1.45
  13  -5  -2    4.68    1.95
 -12   5   2    3.57    1.33
  12  -5  -2    1.00    1.43
 -11   5   2    3.50    1.51
 -11   5   2    4.25    1.25
  11  -5  -2    2.95    1.39
  10  -5  -2    0.51    0.99
 -10   5   2    1.37    0.89
 -10   5   2    0.04    1.17
  -9   5   2    1.37    1.20
   9  -5  -2   -0.10    0.78
  -9   5   2    0.08    0.70
  -8   5   2    4.51    1.06
   8  -5  -2    3.14    1.15
  -8   5   2    3.35    1.21
  -7   5   2   63.13    3.53
  -7   5   2   71.57    3.48
   6  -5  -2   30.50    2.00
   6  -5  -2   30.01    1.26
  -6   5   2   29.80    2.40
   6  -5  -2   32.37    2.60
   5  -5  -2    8.19    1.12
  -5   5   2    8.59    1.32
   5  -5  -2    7.92    0.72
   5  -5  -2    6.63    1.26
  -4   5   2    0.69    0.40
  -4   5   2    0.54    0.59
   4  -5  -2    0.73    0.48
   4  -5  -2    0.11    0.58
   3  -5  -2   24.09    1.82
  -3   5   2   20.65    1.72
  -3   5   2   20.20    1.18
   3  -5  -2   21.49    1.28
  -2   5   2   28.38    1.53
   2  -5  -2   28.22    1.80
   2  -5  -2   29.56    1.44
  -2   5   2   30.93    1.81
   1  -5  -2    5.00    0.89
  -1   5   2    4.50    0.77
   1  -5  -2    5.39    0.71
  -1   5   2    4.22    0.80
   0  -5  -2   61.42    2.37
   0  -5  -2   59.65    2.66
   0   5   2   54.46    2.38
   0   5   2   61.32    2.68
  -1  -5  -2  129.53    4.40
  -1  -5  -2  130.38    4.79
   1   5   2  129.44    4.20
   1   5   2  130.70    4.79
   2   5   2   76.60    3.42
  -2  -5  -2   75.68    3.37
   2   5   2   75.41    2.58
  -2  -5  -2   77.05    3.15
   3   5   2   48.97    2.72
  -3  -5  -2   50.98    2.62
   3   5   2   49.77    1.64
   4   5   2    8.31    1.42
  -4  -5  -2    9.29    1.43
   5   5   2    2.30    0.90
  -5  -5  -2    4.64    1.24
   6   5   2   39.75    3.05
  -6  -5  -2   42.34    3.19
   7   5   2    7.87    1.55
  -7  -5  -2    4.14    1.45
   8   5   2   24.59    2.79
  -8  -5  -2   26.26    2.98
  -9  -5  -2    0.25    1.24
   9   5   2    1.40    1.02
 -10  -5  -2    1.23    1.51
  10   5   2   -0.79    0.95
 -11  -5  -2    1.68    1.59
  13  -6  -2    0.90    1.51
 -13   6   2    1.71    1.25
  12  -6  -2    1.58    1.49
 -12   6   2    1.35    1.02
 -11   6   2    1.91    0.99
  11  -6  -2    1.59    1.28
 -11   6   2    0.76    1.42
  10  -6  -2    1.56    1.00
 -10   6   2    3.96    1.21
 -10   6   2    2.95    1.53
  -9   6   2    9.36    1.88
   9  -6  -2    8.43    1.78
  -9   6   2    6.72    1.46
   8  -6  -2    8.36    1.63
  -8   6   2    9.15    1.62
  -8   6   2    5.85    1.53
  -7   6   2   26.06    2.57
   7  -6  -2   32.14    2.85
   7  -6  -2   31.38    2.41
  -6   6   2    8.97    1.54
   6  -6  -2   12.29    1.52
   6  -6  -2   13.04    1.82
   5  -6  -2   17.66    1.97
  -5   6   2   16.51    1.87
   5  -6  -2   15.89    0.97
   5  -6  -2   18.03    1.06
   5  -6  -2   17.86    1.60
  -4   6   2    7.72    1.27
   4  -6  -2    7.01    1.24
   4  -6  -2    7.28    1.02
  -4   6   2    8.97    0.85
   3  -6  -2    1.55    0.75
   3  -6  -2    1.55    0.57
  -3   6   2    1.90    0.73
  -3   6   2    1.78    0.56
   2  -6  -2   34.28    2.04
  -2   6   2   30.45    1.74
  -2   6   2   29.36    1.89
   2  -6  -2   33.07    1.66
  -1   6   2   38.41    2.08
  -1   6   2   41.72    2.13
   1  -6  -2   42.98    1.93
   1  -6  -2   37.93    2.16
   0   6   2   89.57    3.64
   0  -6  -2   88.21    3.28
   0   6   2   84.09    3.32
   0  -6  -2   86.06    3.62
  -1  -6  -2    7.11    1.01
   1   6   2    6.31    0.80
   1   6   2    5.06    1.03
  -1  -6  -2    4.27    0.94
   2   6   2   46.74    2.65
   2   6   2   45.96    1.91
  -2  -6  -2   48.34    2.63
  -2  -6  -2   48.09    2.43
  -3  -6  -2    0.42    0.61
   3   6   2   -0.20    0.67
  -3  -6  -2    1.23    0.82
  -4  -6  -2    1.73    0.97
   4   6   2    1.63    0.86
  -5  -6  -2    3.63    1.26
   5   6   2    2.51    1.05
   6   6   2    4.12    1.21
  -6  -6  -2    7.17    1.53
   7   6   2    1.15    0.90
  -7  -6  -2   -0.22    0.95
  -8  -6  -2    1.38    1.18
   8   6   2   -0.52    0.85
   9   6   2    0.99    1.01
  -9  -6  -2    1.56    1.31
  10   6   2    8.64    1.93
 -10  -6  -2    5.16    1.90
 -11  -6  -2   -1.00    1.52
  11   6   2    4.28    1.42
 -12   7   2    2.08    1.18
 -12   7   2    4.32    1.86
  12  -7  -2    4.13    1.49
 -11   7   2   -0.97    0.91
 -11   7   2    0.13    1.32
  11  -7  -2    0.26    0.95
  10  -7  -2    1.64    1.09
 -10   7   2    1.11    1.30
 -10   7   2    1.50    0.93
  -9   7   2    1.96    1.36
   9  -7  -2   -0.43    0.79
  -9   7   2    1.79    0.80
  -8   7   2    1.11    0.64
   8  -7  -2   -0.02    0.75
  -8   7   2    0.74    1.04
  -7   7   2    1.27    1.20
   7  -7  -2    1.03    0.80
   7  -7  -2    1.44    0.97
   6  -7  -2   23.77    2.45
  -6   7   2   22.77    2.42
   6  -7  -2   27.72    2.11
   5  -7  -2   28.31    2.01
  -5   7   2   26.13    1.33
   5  -7  -2   25.58    2.41
  -5   7   2   21.42    2.29
  -4   7   2    4.12    1.03
   4  -7  -2    3.22    1.04
  -4   7   2    4.72    0.73
   4  -7  -2    4.17    0.87
  -3   7   2    5.40    0.89
   3  -7  -2    3.51    0.96
  -3   7   2    3.49    0.95
   3  -7  -2    6.45    0.95
   2  -7  -2   35.06    2.24
   2  -7  -2   38.30    1.92
  -2   7   2   34.87    2.17
  -2   7   2   37.56    2.09
  -1   7   2   24.69    1.69
   1  -7  -2   22.63    1.94
  -1   7   2   26.29    1.93
   1  -7  -2   23.52    1.50
   0  -7  -2    2.72    0.78
   0   7   2    1.23    0.75
   0  -7  -2    2.51    0.77
   0   7   2    3.42    0.73
  -1  -7  -2   14.84    1.48
  -1  -7  -2   14.33    1.64
   1   7   2   14.92    1.72
   1   7   2   13.39    1.22
   2   7   2   48.91    2.07
  -2  -7  -2   51.28    2.63
   2   7   2   44.38    2.73
  -2  -7  -2   43.91    2.70
   3   7   2   47.16    2.91
  -3  -7  -2   49.64    2.80
  -3  -7  -2   46.45    2.81
  -4  -7  -2   56.58    3.11
   4   7   2   52.02    3.17
  -4  -7  -2   47.14    3.03
  -5  -7  -2    0.69    0.73
  -5  -7  -2    0.82    1.03
   5   7   2    1.25    0.84
  -6  -7  -2    4.38    1.40
   6   7   2    4.85    1.40
  -7  -7  -2    8.30    1.89
   7   7   2   13.37    2.08
   8   7   2    8.62    1.81
  -8  -7  -2    8.12    2.00
   9   7   2    1.18    1.22
  -9  -7  -2    2.93    1.60
 -10  -7  -2   -0.28    1.58
  10   7   2    1.18    1.17
  12  -8  -2    0.63    1.15
 -12   8   2    0.31    1.71
 -12   8   2    2.35    1.27
 -11   8   2    1.07    0.97
 -11   8   2    0.13    1.37
  11  -8  -2    0.13    1.09
  10  -8  -2   15.48    2.42
 -10   8   2   16.67    2.71
 -10   8   2   15.24    2.16
  -9   8   2   -0.10    1.06
  -9   8   2    0.43    0.68
   9  -8  -2   -0.15    0.80
  -8   8   2    5.32    1.58
   8  -8  -2    5.43    1.48
   8  -8  -2    7.94    1.64
  -7   8   2    2.00    1.29
   7  -8  -2    2.85    1.17
   7  -8  -2    3.30    1.19
   6  -8  -2   16.49    1.80
   6  -8  -2   19.41    2.35
  -6   8   2   16.55    2.28
  -5   8   2    0.78    0.77
   5  -8  -2    2.78    0.81
   5  -8  -2    1.70    0.97
  -4   8   2   17.68    1.35
   4  -8  -2   16.85    1.58
  -4   8   2   13.47    1.85
   4  -8  -2   15.81    2.05
   3  -8  -2   31.95    2.52
   3  -8  -2   31.22    1.89
  -3   8   2   30.43    1.84
  -3   8   2   31.77    2.47
  -2   8   2    8.72    1.37
   2  -8  -2    9.65    1.48
   2  -8  -2   10.56    1.27
  -2   8   2   10.17    1.37
   1  -8  -2    0.64    0.63
  -1   8   2    2.06    0.77
   1  -8  -2    1.65    0.84
  -1   8   2    0.60    0.66
   0   8   2   38.99    2.17
   0  -8  -2   35.77    2.32
   0  -8  -2   35.81    2.11
   0   8   2   40.47    2.47
  -1  -8  -2   47.20    2.53
   1   8   2   42.95    2.23
  -1  -8  -2   48.01    2.74
   1   8   2   45.57    2.78
  -2  -8  -2    8.71    1.38
   2   8   2    8.95    1.01
   2   8   2    7.11    1.38
  -2  -8  -2   10.98    1.61
  -3  -8  -2   21.10    2.24
   3   8   2   20.10    2.31
  -3  -8  -2   22.25    2.15
  -4  -8  -2    6.01    1.40
   4   8   2    5.58    1.37
  -4  -8  -2    3.99    1.31
   5   8   2   11.64    1.91
  -5  -8  -2   16.88    2.21
  -5  -8  -2   13.24    2.07
  -6  -8  -2    5.11    1.29
   6   8   2    5.17    1.40
  -6  -8  -2    5.59    1.51
   7   8   2    2.37    1.20
  -7  -8  -2    1.90    1.37
  -8  -8  -2    1.00    1.27
   8   8   2    0.86    1.12
  -9  -8  -2    6.05    2.01
   9   8   2    6.99    1.78
  10   8   2    0.72    1.29
 -10  -8  -2    0.38    1.57
  12  -9  -2    6.84    1.97
 -12   9   2    9.17    2.00
 -12   9   2   12.53    2.86
 -11   9   2    3.04    1.20
 -11   9   2   -0.97    1.43
  11  -9  -2    0.51    1.13
 -10   9   2    3.38    1.61
 -10   9   2    1.25    1.01
  10  -9  -2    3.59    1.49
   9  -9  -2    0.65    0.92
  -9   9   2    1.38    1.36
  -9   9   2    0.31    0.72
   8  -9  -2    0.73    1.02
   8  -9  -2    0.06    1.02
  -8   9   2   -0.45    1.21
   7  -9  -2   12.25    1.83
   7  -9  -2   10.16    1.88
  -7   9   2    9.63    1.98
   6  -9  -2    2.52    1.21
   6  -9  -2    1.13    0.65
  -6   9   2    0.84    1.02
   5  -9  -2   16.20    1.72
  -5   9   2   12.27    1.90
   5  -9  -2   13.11    1.94
  -4   9   2    4.22    1.22
   4  -9  -2    4.05    0.99
  -4   9   2    5.60    1.00
   4  -9  -2    4.96    1.33
   3  -9  -2    3.62    0.87
  -3   9   2    1.52    0.80
   3  -9  -2    4.62    1.21
  -3   9   2    1.69    0.89
  -2   9   2   -0.09    0.62
   2  -9  -2    1.05    0.71
  -2   9   2   -0.69    0.66
   2  -9  -2    1.43    0.87
   1  -9  -2   26.09    1.99
  -1   9   2   26.46    2.20
   1  -9  -2   29.02    2.52
  -1   9   2   26.81    2.27
   0   9   2    1.78    0.71
   0  -9  -2    1.20    0.77
   0  -9  -2    0.20    0.70
   0   9   2    0.38    0.78
  -1  -9  -2   -0.49    0.73
  -1  -9  -2    0.54    0.65
   1   9   2    0.12    0.51
   1   9   2    2.33    1.00
  -2  -9  -2    4.95    1.29
   2   9   2    6.62    1.44
   2   9   2    5.31    0.83
  -2  -9  -2    6.64    1.25
   3   9   2   16.36    2.22
  -3  -9  -2   11.38    1.74
  -3  -9  -2   16.55    2.04
   4   9   2    0.33    0.86
  -4  -9  -2   -0.16    0.95
  -4  -9  -2    0.43    0.76
   5   9   2    1.34    1.01
  -5  -9  -2    0.60    0.77
  -5  -9  -2    0.99    1.17
  -6  -9  -2    1.34    0.94
   6   9   2    0.95    1.01
  -6  -9  -2    1.15    1.26
   7   9   2    2.33    1.22
  -7  -9  -2    5.43    1.52
  -7  -9  -2    4.00    1.61
  -8  -9  -2    3.86    1.59
  -8  -9  -2    1.97    1.26
   8   9   2    5.08    1.68
  -9  -9  -2    2.33    1.22
  -9  -9  -2   -1.03    1.47
   9   9   2    1.05    1.19
  11 -10  -2    1.61    1.37
 -11  10   2    1.87    1.13
 -11  10   2    0.91    1.77
 -10  10   2    9.21    1.58
  10 -10  -2    4.74    1.76
 -10  10   2   10.09    2.20
  -9  10   2    2.54    1.56
   9 -10  -2    4.06    1.46
   8 -10  -2   -0.19    0.90
  -8  10   2   -2.01    0.92
   8 -10  -2    0.71    1.19
   7 -10  -2    6.08    1.57
   7 -10  -2   12.14    1.85
  -7  10   2    9.29    1.94
  -6  10   2    0.08    0.77
   6 -10  -2    1.15    0.96
   6 -10  -2   -0.12    0.81
   5 -10  -2    5.12    1.14
   5 -10  -2    6.60    1.59
  -5  10   2    4.81    1.29
  -4  10   2    2.34    1.00
   4 -10  -2    0.92    0.78
   4 -10  -2    3.37    1.28
   3 -10  -2    0.11    0.73
  -3  10   2    2.24    0.91
  -3  10   2    1.59    0.98
   3 -10  -2   -0.12    0.83
   2 -10  -2    0.86    0.76
  -2  10   2   -0.10    0.73
  -2  10   2    0.99    0.81
   2 -10  -2    0.87    0.95
  -1  10   2   27.55    2.35
   1 -10  -2   24.49    2.43
  -1  10   2   27.96    2.41
   1 -10  -2   21.82    2.01
   0  10   2    4.55    1.02
   0 -10  -2    1.36    0.82
   0  10   2    1.95    0.99
   0 -10  -2    1.61    0.94
   1  10   2   20.96    1.85
   1  10   2   30.52    2.77
  -1 -10  -2   18.90    2.20
  -1 -10  -2   23.71    2.19
   2  10   2    3.12    1.24
  -2 -10  -2    3.10    1.13
  -2 -10  -2    2.79    0.91
   3  10   2   13.95    2.15
  -3 -10  -2   10.57    1.74
  -3 -10  -2   10.93    1.88
  -4 -10  -2   -0.97    0.68
   4  10   2    0.49    0.93
  -4 -10  -2   -0.09    1.04
   5  10   2    3.47    1.40
  -5 -10  -2    5.17    1.57
  -5 -10  -2    6.74    1.62
   6  10   2    0.44    1.04
  -6 -10  -2    0.59    1.21
  -6 -10  -2    2.25    1.09
  -7 -10  -2    2.45    1.25
   7  10   2    1.21    1.23
  -7 -10  -2    1.11    1.42
  -8 -10  -2    3.39    1.33
   8  10   2   -1.51    1.13
  -8 -10  -2    0.98    1.56
   9  10   2    3.84    1.61
  -9 -10  -2    3.26    1.94
  -9 -10  -2    4.45    1.64
 -11  11   2    2.33    2.00
  11 -11  -2    4.11    1.61
 -10  11   2    0.82    1.60
  10 -11  -2   -1.36    1.13
  -9  11   2    1.32    1.47
   9 -11  -2    1.01    1.07
   8 -11  -2   -0.65    1.04
   8 -11  -2    2.35    1.19
  -8  11   2    2.08    1.43
   7 -11  -2    0.86    1.07
   7 -11  -2    1.51    1.10
  -7  11   2    1.07    1.42
   6 -11  -2    2.30    1.04
   6 -11  -2   -0.03    0.91
  -6  11   2    2.06    1.10
   5 -11  -2    3.32    1.21
  -5  11   2    5.17    1.38
   5 -11  -2    3.80    1.17
   4 -11  -2    0.77    0.78
  -4  11   2    1.72    0.87
   4 -11  -2    0.53    0.94
   3 -11  -2   25.96    2.70
  -3  11   2   26.99    2.71
  -3  11   2   25.78    2.24
   3 -11  -2   25.81    2.24
  -2  11   2    6.72    1.38
  -2  11   2    4.58    1.28
   2 -11  -2    7.65    1.35
   2 -11  -2    4.43    1.31
   1 -11  -2    2.76    1.10
  -1  11   2    4.12    1.09
  -1  11   2    4.32    1.23
   1 -11  -2    3.96    1.07
   0  11   2    9.75    1.46
   0 -11  -2    9.05    1.54
   0  11   2    8.87    1.73
   0 -11  -2    8.00    1.47
  -1 -11  -2    1.28    0.93
   1  11   2    2.44    1.17
  -1 -11  -2    0.14    0.76
   1  11   2    1.56    0.70
   2  11   2    2.01    1.13
  -2 -11  -2    1.53    0.86
  -2 -11  -2    1.63    1.06
   3  11   2    2.46    1.29
  -3 -11  -2    1.46    0.93
  -3 -11  -2    1.71    1.15
  -4 -11  -2    8.50    1.73
  -4 -11  -2   14.87    2.25
   4  11   2   12.88    2.16
   5  11   2    1.90    1.24
  -5 -11  -2    1.33    1.23
  -5 -11  -2   -0.01    0.83
  -6 -11  -2    1.52    1.06
   6  11   2    1.05    1.22
  -6 -11  -2    2.61    1.55
   7  11   2   -1.30    1.02
  -7 -11  -2    0.73    1.06
  -7 -11  -2   -0.71    1.42
  -8 -11  -2    6.20    2.10
  -8 -11  -2    7.61    1.96
   8  11   2    7.14    1.91
  10 -12  -2    2.04    1.29
 -10  12   2    1.50    1.95
  -9  12   2    1.00    1.78
   9 -12  -2    1.40    1.33
  -8  12   2    1.57    1.44
   8 -12  -2    2.35    1.26
  -7  12   2    2.08    1.16
   7 -12  -2    2.34    1.31
   6 -12  -2    3.93    1.48
  -6  12   2    2.99    1.26
   5 -12  -2    3.20    1.28
  -5  12   2    0.01    1.00
  -4  12   2    4.83    1.39
   4 -12  -2    3.09    1.34
  -3  12   2    2.99    1.24
   3 -12  -2    6.55    1.58
   2 -12  -2    5.84    1.36
   2 -12  -2    6.61    1.55
  -2  12   2    8.48    1.71
  -2  12   2   12.58    1.90
  -1  12   2   10.00    1.66
   1 -12  -2    8.94    1.72
  -1  12   2   13.63    2.03
   1 -12  -2    9.58    1.63
   0 -12  -2    1.74    1.03
   0  12   2    0.13    1.06
   0 -12  -2    1.71    1.03
   0  12   2    2.96    1.02
   1  12   2    0.90    1.07
  -1 -12  -2    0.69    0.77
  -1 -12  -2    1.15    0.95
  -2 -12  -2    7.04    1.44
   2  12   2    5.97    1.63
  -2 -12  -2    4.78    1.48
   3  12   2    0.23    1.08
  -3 -12  -2   -0.37    0.99
  -3 -12  -2    0.72    0.74
  -4 -12  -2    1.84    1.43
  -4 -12  -2    1.82    0.99
   4  12   2    1.08    1.16
  -5 -12  -2   -0.08    0.96
  -5 -12  -2    1.44    1.44
   5  12   2    2.79    1.56
   6  12   2    0.56    1.40
  -6 -12  -2    3.45    1.65
  -6 -12  -2   -0.84    0.81
  -7 -12  -2    1.46    1.72
  -7 -12  -2    1.66    1.39
   7  12   2   -1.73    1.11
  -9  13   2   -2.11    1.53
   9 -13  -2   -0.96    1.24
  -8  13   2    0.71    1.50
   8 -13  -2    0.72    1.23
   7 -13  -2    4.51    1.49
  -7  13   2    3.63    1.46
   6 -13  -2    2.14    1.21
  -6  13   2    1.84    1.15
   5 -13  -2   -0.43    0.96
  -5  13   2    0.91    1.05
  -4  13   2    3.48    1.24
   4 -13  -2    3.57    1.42
  -3  13   2    2.25    0.99
   3 -13  -2    1.80    1.23
   2 -13  -2    4.57    1.46
  -2  13   2    5.58    1.36
  -2  13   2    3.45    1.34
  -1  13   2    0.56    0.78
  -1  13   2   -1.28    0.95
   1 -13  -2    0.48    0.91
   0 -13  -2    7.19    1.62
   0  13   2    7.08    1.71
   0  13   2    4.47    1.11
  -1 -13  -2    0.83    0.88
   1  13   2    0.28    1.17
  -2 -13  -2    0.71    0.90
   2  13   2    0.54    1.09
   3  13   2    0.12    1.08
  -3 -13  -2    1.30    1.04
   4  13   2    2.28    1.46
  -4 -13  -2    3.99    1.31
  -5 -13  -2    2.02    1.08
   5  13   2    2.37    1.54
   6  13   2    2.05    1.58
  -6 -13  -2    1.72    1.20
   8 -14  -2    2.17    1.54
  -8  14   2    3.53    1.61
   7 -14  -2    0.68    1.30
  -7  14   2   -0.38    1.04
   6 -14  -2    1.38    1.35
  -6  14   2    3.55    1.51
  -5  14   2    2.85    1.34
   5 -14  -2    3.50    1.45
  -4  14   2    1.58    1.14
   4 -14  -2    3.71    1.48
  -3  14   2    0.95    1.06
   3 -14  -2   -0.28    1.00
   2 -14  -2    0.90    1.06
  -2  14   2    1.04    0.92
   1 -14  -2    0.47    1.04
  -1  14   2   -0.41    1.21
  -1  14   2    1.03    0.93
   0  14   2    1.01    1.38
   0 -14  -2    0.07    0.95
  -1 -14  -2    3.57    1.21
   1  14   2    5.36    1.69
   2  14   2    1.86    1.50
  -2 -14  -2   -0.01    0.99
  -3 -14  -2    3.93    1.40
   3  14   2    4.66    1.78
  -4 -14  -2    1.81    1.14
   4  14   2   -1.00    1.36
  -5 -14  -2    3.02    1.28
   5  14   2    1.59    1.76
  -7  15   2    2.43    1.35
   7 -15  -2    3.21    1.44
   6 -15  -2    0.53    1.31
  -6  15   2    1.61    1.14
   5 -15  -2    1.11    1.13
  -5  15   2   -0.22    0.98
   4 -15  -2    2.06    1.31
  -4  15   2    0.42    1.09
  -3  15   2    3.26    1.22
   3 -15  -2    5.54    1.68
  -2  15   2    2.35    1.15
   2 -15  -2    0.07    1.12
   1 -15  -2    0.87    1.17
  -1  15   2    2.43    1.54
   0 -15  -2    0.61    1.27
   0  15   2    0.25    1.41
   1  15   2    1.95    1.52
  -1 -15  -2    0.92    1.21
  -2 -15  -2   -0.84    1.07
   2  15   2    4.29    1.63
  -3 -15  -2    0.73    1.15
   3  15   2    2.02    1.66
  -5  16   2    2.00    1.34
   5 -16  -2    1.26    1.36
  -4  16   2    1.66    1.26
   4 -16  -2    0.61    1.33
   3 -16  -2   -0.20    1.12
  -3  16   2   -0.52    1.08
   2 -16  -2    2.66    1.45
  -2  16   2    0.76    1.09
   1 -16  -2    0.54    1.41
   0 -16  -2    0.27    1.31
   0  16   2   -0.63    1.44
   1  16   2    3.89    1.78
  -1 -16  -2    3.69    1.59
  -2 -16  -2   -0.83    1.31
  -2 -17   3    2.58    1.65
   2  17  -3    1.93    1.56
  -1 -17   3    2.11    1.78
   0 -17   3    1.65    1.74
   1 -17   3    1.80    1.66
  -1  17  -3    2.04    1.38
   2 -17   3    1.96    1.66
  -2  17  -3    1.71    1.34
  -3  17  -3    2.34    1.34
   3 -17   3    0.04    1.59
   4  16  -3    2.15    1.70
  -4 -16   3    0.61    1.51
   3  16  -3   -0.20    1.50
  -3 -16   3    1.86    1.58
   2  16  -3    0.94    1.38
  -2 -16   3    2.31    1.58
  -1 -16   3    0.04    1.36
   1  16  -3    1.02    1.36
   0  16  -3   10.33    2.02
   0 -16   3   13.82    2.49
   1 -16   3    2.83    1.65
  -1  16  -3   -0.17    1.02
  -2  16  -3    1.21    1.10
   2 -16   3    2.97    1.64
  -3  16  -3    0.65    1.21
   3 -16   3    1.16    1.44
   4 -16   3    1.22    1.54
  -4  16  -3    3.36    1.53
  -5  16  -3    1.70    1.27
   5 -16   3    1.89    1.67
   6  15  -3    1.69    1.76
  -6 -15   3    4.72    1.97
  -5 -15   3    0.30    1.51
   5  15  -3    1.81    1.51
   4  15  -3    2.37    1.50
  -4 -15   3    1.33    1.45
   3  15  -3    2.44    1.41
  -3 -15   3    1.18    1.31
   2  15  -3    7.24    1.97
  -2 -15   3    4.40    1.72
  -1 -15   3    1.85    1.33
   1  15  -3    1.58    1.21
   0 -15   3    1.37    1.27
   0  15  -3    1.76    1.06
  -1  15  -3    2.15    1.10
   1 -15   3    1.26    1.33
   2 -15   3    1.71    1.48
  -2  15  -3    3.28    1.30
  -3  15  -3    1.09    1.06
   3 -15   3    1.57    1.38
  -4  15  -3    0.70    1.16
   4 -15   3    2.10    1.33
  -5  15  -3   -0.32    1.13
   5 -15   3    0.46    1.50
  -6  15  -3   -1.09    1.05
   6 -15   3    0.48    1.44
   7 -15   3    0.95    1.68
  -7  15  -3    0.16    1.59
   7  14  -3    3.88    1.96
  -7 -14   3    2.16    1.72
  -6 -14   3    2.89    1.72
   6  14  -3    3.44    1.78
   5  14  -3    0.79    1.39
  -5 -14   3   -1.43    1.26
   4  14  -3    2.28    1.38
  -4 -14   3    4.69    1.57
   3  14  -3    0.05    1.24
  -3 -14   3    0.19    1.18
  -2 -14   3    1.86    1.30
   2  14  -3   -0.41    1.07
  -1 -14   3    1.51    1.19
   1  14  -3    0.51    0.84
   1  14  -3    3.27    1.25
   0  14  -3    2.52    1.03
   0 -14   3    3.86    1.53
   0  14  -3    2.26    1.13
   1 -14   3   -0.85    1.05
  -1  14  -3    0.09    0.71
   2 -14   3    2.50    1.32
  -2  14  -3    0.92    1.00
   3 -14   3    0.71    0.85
  -3  14  -3    0.04    0.93
   3 -14   3    0.01    1.13
   4 -14   3    3.51    1.22
  -4  14  -3    3.27    1.35
   4 -14   3    3.17    1.40
   5 -14   3    1.41    1.06
  -5  14  -3    1.08    1.07
   5 -14   3    1.77    1.41
  -6  14  -3    0.50    1.23
   6 -14   3    1.89    1.13
   6 -14   3    2.14    1.38
   7 -14   3    4.05    1.90
  -7  14  -3    2.69    1.80
   7 -14   3    1.05    1.12
   8 -14   3    1.54    1.73
  -8  14  -3   -0.54    1.72
   8 -14   3    2.35    1.30
  -8 -13   3    2.81    1.95
   8  13  -3    1.91    1.38
  -7 -13   3   -1.25    1.42
   7  13  -3    0.56    1.30
  -6 -13   3   -0.76    1.11
   6  13  -3   -0.10    1.32
   5  13  -3    1.31    1.28
  -5 -13   3    2.31    1.38
   4  13  -3    0.55    1.24
  -4 -13   3    1.35    1.34
   3  13  -3    1.43    1.19
  -3 -13   3    3.33    1.35
   2  13  -3    1.16    1.14
  -2 -13   3    0.74    1.10
   2  13  -3    1.67    0.88
  -1 -13   3    3.43    1.35
   1  13  -3    6.62    1.51
   1  13  -3    5.14    1.34
   0  13  -3    2.33    1.15
   0 -13   3    0.24    1.06
   0  13  -3    3.06    1.11
   0 -13   3    1.13    0.89
   1 -13   3    1.99    1.18
  -1  13  -3    2.53    1.09
  -1  13  -3    1.24    0.95
   1 -13   3    0.82    0.81
   2 -13   3    0.22    0.79
   2 -13   3    0.42    1.07
  -2  13  -3    0.64    0.82
  -3  13  -3    4.15    1.44
   3 -13   3    2.51    1.26
   3 -13   3    1.52    0.94
   4 -13   3    1.31    1.16
   4 -13   3    0.18    0.84
  -4  13  -3   -0.01    0.84
  -5  13  -3   -0.68    0.97
   5 -13   3    0.33    1.14
   5 -13   3    1.13    0.94
   6 -13   3   -0.10    0.96
  -6  13  -3    1.41    1.29
   6 -13   3    2.68    1.37
   7 -13   3    2.40    1.44
   7 -13   3   -0.50    0.93
  -7  13  -3    0.27    1.50
   8 -13   3    0.91    1.56
   8 -13   3   -1.23    0.95
  -8  13  -3   -2.19    1.50
   9 -13   3    1.76    1.71
  -9  13  -3    1.38    1.69
   9 -13   3    2.89    1.28
  -9 -12   3    0.18    1.67
   9  12  -3   -0.75    1.26
  -8 -12   3    1.10    1.44
   8  12  -3    1.61    1.27
   7  12  -3    0.12    1.27
  -7 -12   3    1.68    1.52
   6  12  -3    2.70    1.50
  -6 -12   3    1.94    1.49
  -5 -12   3    9.03    1.91
   5  12  -3   14.28    2.29
  -4 -12   3    3.70    1.53
   4  12  -3    1.92    1.35
  -3 -12   3    8.17    1.76
   3  12  -3    6.22    1.51
   2  12  -3    0.09    0.85
  -2 -12   3    0.38    0.80
  -2 -12   3    4.22    1.34
   2  12  -3    0.77    0.77
  -1 -12   3   14.88    1.79
  -1 -12   3    8.60    1.75
   1  12  -3    9.82    1.73
   1  12  -3    9.04    1.51
   0 -12   3   14.12    2.07
   0  12  -3   15.25    1.93
   0  12  -3   13.02    1.90
   0 -12   3   12.97    1.69
  -1  12  -3    1.08    0.76
   1 -12   3    1.53    0.92
   1 -12   3    1.35    1.10
  -1  12  -3    0.58    0.86
   2 -12   3   -0.89    0.87
   2 -12   3    1.22    0.84
  -2  12  -3    1.50    0.94
   3 -12   3    1.27    0.81
  -3  12  -3    3.23    1.17
   3 -12   3    2.42    1.20
   4 -12   3    2.24    1.12
  -4  12  -3   -0.82    0.81
   4 -12   3   -0.15    0.85
  -5  12  -3    9.41    1.99
   5 -12   3   11.31    1.86
   5 -12   3    9.76    1.84
   6 -12   3    1.82    0.90
   6 -12   3    2.10    1.30
  -6  12  -3   -0.15    1.31
   7 -12   3   -1.01    0.74
  -7  12  -3   -0.57    1.23
   7 -12   3    0.93    1.12
  -8  12  -3   -0.81    1.45
   8 -12   3    0.73    1.40
   8 -12   3    1.21    1.00
   9 -12   3    0.67    1.14
   9 -12   3   -0.79    1.52
  -9  12  -3    2.78    1.85
 -10 -11   3   -0.12    1.59
  10  11  -3    1.82    1.38
  -9 -11   3    0.31    1.56
   9  11  -3    0.30    1.28
  -8 -11   3    2.26    1.50
   8  11  -3    0.72    1.11
  -7 -11   3    0.18    1.18
   7  11  -3    1.36    1.16
   6  11  -3    8.71    2.00
  -6 -11   3    6.43    1.83
   5  11  -3    0.92    1.10
  -5 -11   3    2.14    0.79
  -5 -11   3    0.81    1.24
   4  11  -3   -1.72    0.84
  -4 -11   3    0.48    0.98
  -4 -11   3   -0.37    0.54
  -3 -11   3    5.81    1.17
   3  11  -3    6.43    1.14
   3  11  -3    5.65    1.50
  -3 -11   3    3.91    1.40
   2  11  -3    5.45    1.18
  -2 -11   3    3.29    0.96
  -2 -11   3    5.49    1.40
   2  11  -3    3.38    1.25
  -1 -11   3    9.74    1.80
   1  11  -3    8.32    1.46
   1  11  -3    9.69    1.63
  -1 -11   3    9.39    1.44
   0  11  -3    0.01    0.70
   0 -11   3    0.03    0.73
   0 -11   3   -0.16    0.85
   0  11  -3   -0.19    0.78
   1 -11   3    9.87    1.80
   1 -11   3   10.25    1.56
  -1  11  -3   13.70    1.63
  -1  11  -3   12.81    1.94
   2 -11   3    2.30    1.13
   2 -11   3   -0.25    0.79
  -2  11  -3    0.69    0.92
  -2  11  -3    1.46    0.70
   3 -11   3   15.17    1.89
   3 -11   3   14.48    2.09
  -3  11  -3   15.76    2.12
  -4  11  -3    7.57    1.61
   4 -11   3    6.91    1.65
   4 -11   3    7.80    1.43
   5 -11   3   13.95    2.12
  -5  11  -3   12.45    2.21
   5 -11   3   10.32    1.78
  -6  11  -3   -0.83    1.00
   6 -11   3   -0.29    0.82
   6 -11   3   -1.11    0.84
   7 -11   3   -0.72    0.62
   7 -11   3   -0.21    1.18
  -7  11  -3   -1.31    1.08
  -8  11  -3    2.08    1.56
   8 -11   3    6.24    1.77
   8 -11   3    3.24    1.32
  -9  11  -3    0.48    1.59
   9 -11   3    0.15    1.10
   9 -11   3    0.88    1.45
  10 -11   3    3.74    1.60
 -10  11  -3    2.97    1.95
  10 -11   3    2.79    1.75
  10  10  -3    3.91    1.61
 -10 -10   3    4.79    2.11
   9  10  -3    1.47    1.31
  -9 -10   3    1.86    1.49
  -8 -10   3    1.76    0.88
   8  10  -3   -0.26    1.06
  -8 -10   3   -0.20    1.25
  -7 -10   3    2.48    1.50
   7  10  -3    1.65    1.24
  -7 -10   3    2.34    0.98
  -6 -10   3    1.20    1.14
  -6 -10   3    3.85    1.05
   6  10  -3    0.19    0.98
  -5 -10   3    5.69    1.67
  -5 -10   3    4.44    1.00
   5  10  -3    4.61    1.52
  -4 -10   3   11.32    1.99
   4  10  -3    8.95    1.76
  -4 -10   3    9.74    1.41
   3  10  -3    9.90    1.34
  -3 -10   3   10.36    1.38
   3  10  -3   10.05    1.73
  -3 -10   3    9.37    1.70
   2  10  -3    6.39    1.16
   2  10  -3    6.14    1.43
  -2 -10   3    7.45    1.52
  -2 -10   3    5.55    1.03
   1  10  -3   -0.41    0.66
  -1 -10   3    0.67    0.68
   1  10  -3    0.01    0.66
  -1 -10   3   -1.27    0.75
   0  10  -3    4.49    1.05
   0 -10   3    1.84    0.98
   0 -10   3    4.30    0.98
   0  10  -3    4.64    1.09
  -1  10  -3    2.76    1.12
  -1  10  -3    0.58    0.64
   1 -10   3    2.18    0.97
   1 -10   3    1.57    0.84
   2 -10   3    0.78    0.87
  -2  10  -3    2.71    0.74
  -2  10  -3    3.09    1.06
   2 -10   3    2.77    0.95
  -3  10  -3    2.26    1.02
   3 -10   3    0.42    0.81
   3 -10   3    0.23    0.84
   4 -10   3   16.87    2.21
  -4  10  -3   21.99    2.51
   4 -10   3   17.77    2.05
   5 -10   3   20.29    2.40
  -5  10  -3   21.67    2.68
   5 -10   3   18.26    2.16
   6 -10   3    8.02    1.60
   6 -10   3    8.81    1.78
  -6  10  -3    9.90    2.07
  -7  10  -3    1.79    1.32
   7 -10   3    0.95    0.81
   7 -10   3    1.06    1.19
  -8  10  -3    7.99    1.98
   8 -10   3    4.96    1.77
   8 -10   3    6.93    1.57
   9 -10   3    2.89    1.26
  -9  10  -3    7.38    2.01
   9 -10   3    1.02    1.43
 -10  10  -3    1.56    1.78
  10 -10   3    1.62    1.24
 -11  -9   3    2.75    1.89
  11   9  -3   -2.23    1.16
  10   9  -3    0.80    1.21
 -10  -9   3    1.83    1.58
  -9  -9   3    2.18    1.47
   9   9  -3    4.90    1.62
   8   9  -3    5.95    1.65
  -8  -9   3    6.60    1.92
  -7  -9   3    7.19    1.85
   7   9  -3    7.50    1.75
  -7  -9   3    6.64    1.28
  -6  -9   3    8.85    1.43
   6   9  -3    8.33    1.73
  -6  -9   3   11.74    2.04
  -5  -9   3    3.48    0.86
   5   9  -3   -0.83    0.80
  -5  -9   3    1.26    1.24
  -4  -9   3    3.74    1.27
   4   9  -3    3.18    1.20
  -4  -9   3    5.59    1.00
   4   9  -3    6.22    0.96
   3   9  -3    7.41    1.11
   3   9  -3    7.32    1.50
  -3  -9   3    6.65    1.03
  -3  -9   3    8.02    1.53
  -2  -9   3    8.72    1.55
   2   9  -3    8.77    1.24
  -2  -9   3   10.24    1.21
   2   9  -3    8.78    1.45
  -1  -9   3    2.12    0.75
   1   9  -3    0.11    0.62
  -1  -9   3    1.85    0.91
   1   9  -3    1.32    0.70
   0  -9   3   16.45    1.94
   0  -9   3   20.70    1.66
   0   9  -3   18.38    1.88
   0   9  -3   16.54    1.66
   1  -9   3   28.26    1.87
  -1   9  -3   31.59    2.45
   1  -9   3   33.11    2.59
  -1   9  -3   32.75    1.94
  -2   9  -3    2.96    0.70
  -2   9  -3    2.76    1.04
   2  -9   3    3.17    1.02
   2  -9   3    2.50    0.87
   3  -9   3    4.96    1.25
   3  -9   3    6.48    1.25
  -3   9  -3    8.19    1.53
   4  -9   3    1.41    0.80
  -4   9  -3    0.17    0.91
   4  -9   3    1.39    0.88
   5  -9   3   -0.23    0.62
  -5   9  -3    0.58    0.98
   5  -9   3   -0.03    0.88
   6  -9   3    1.41    1.12
   6  -9   3    1.05    0.82
  -6   9  -3    0.78    1.05
  -7   9  -3    1.24    1.14
   7  -9   3    1.97    1.26
   7  -9   3    1.03    0.82
   8  -9   3    3.95    1.61
  -8   9  -3    6.10    1.77
   8  -9   3    5.39    1.56
   9  -9   3    3.03    1.61
  -9   9  -3    0.59    1.44
   9  -9   3    0.40    1.15
  10  -9   3    3.56    1.48
 -10   9  -3    4.19    1.90
 -10   9  -3    1.84    1.03
 -11   9  -3   -1.24    1.61
  11  -9   3    0.04    1.29
 -11   9  -3    1.87    1.12
  11   8  -3    7.68    1.91
 -11  -8   3    6.04    2.09
  10   8  -3    0.24    1.06
 -10  -8   3    1.33    1.28
  -9  -8   3   -1.10    1.07
   9   8  -3   -0.01    1.13
  -8  -8   3   -0.03    1.01
   8   8  -3    0.35    1.01
  -7  -8   3    2.21    1.20
   7   8  -3    0.93    1.04
  -6  -8   3    9.55    1.90
   6   8  -3   13.13    2.03
   5   8  -3   -1.73    0.73
  -5  -8   3    0.68    0.95
  -5  -8   3    1.38    0.59
  -4  -8   3  103.65    4.73
  -4  -8   3  106.23    4.16
   4   8  -3  104.97    3.89
   3   8  -3   -0.23    0.69
  -3  -8   3    1.58    0.91
  -3  -8   3    1.34    0.50
   3   8  -3    1.20    0.59
   2   8  -3   49.32    2.49
   2   8  -3   53.05    2.84
  -2  -8   3   41.11    2.62
  -2  -8   3   51.63    2.33
  -1  -8   3    7.92    1.37
   1   8  -3   10.63    1.40
   1   8  -3    7.94    1.19
  -1  -8   3    8.87    1.10
   0   8  -3   28.32    1.85
   0  -8   3   26.90    1.64
   0   8  -3   29.95    2.01
   0  -8   3   28.29    2.20
   1  -8   3   30.92    2.39
  -1   8  -3   33.24    1.84
   1  -8   3   30.34    1.82
  -1   8  -3   30.93    2.32
   2  -8   3    9.21    1.28
  -2   8  -3    9.46    1.43
  -2   8  -3    9.57    1.01
   2  -8   3   11.16    1.57
  -3   8  -3    1.68    0.85
   3  -8   3    2.69    0.92
  -3   8  -3    2.65    0.55
   3  -8   3    2.22    0.81
   4  -8   3    6.68    1.24
  -4   8  -3    9.19    1.58
   4  -8   3   10.35    1.65
  -5   8  -3   28.21    2.68
   5  -8   3   32.42    2.58
   5  -8   3   32.25    2.81
   6  -8   3   16.91    2.11
   6  -8   3   13.61    2.08
  -6   8  -3   16.42    2.30
  -7   8  -3    0.19    1.04
   7  -8   3   -0.26    1.02
   7  -8   3   -0.41    0.56
   8  -8   3    1.18    0.81
  -8   8  -3   -0.58    1.07
   8  -8   3    0.14    1.20
   9  -8   3   -0.64    1.25
   9  -8   3    0.34    1.09
  -9   8  -3    1.66    1.45
 -10   8  -3    0.87    0.93
  10  -8   3    1.11    1.21
 -10   8  -3   -0.19    1.43
  11  -8   3    1.40    1.35
 -11   8  -3    2.87    1.31
  12   7  -3   -0.46    1.30
 -12  -7   3   -0.51    1.60
 -11  -7   3   -0.31    1.58
  11   7  -3    1.59    1.11
 -10  -7   3    3.94    1.73
  10   7  -3    3.71    1.40
   9   7  -3    0.21    0.93
  -9  -7   3    0.16    1.13
  -8  -7   3   19.65    2.75
   8   7  -3   24.58    2.81
  -7  -7   3    7.28    1.68
   7   7  -3    5.78    1.53
   6   7  -3    8.33    1.69
  -6  -7   3    8.78    1.71
   5   7  -3    4.31    1.21
   5   7  -3    6.10    0.75
  -5  -7   3    3.51    1.17
   4   7  -3   28.99    2.43
  -4  -7   3   31.06    2.46
  -4  -7   3   27.45    1.71
   4   7  -3   29.25    1.58
   3   7  -3    4.57    0.78
  -3  -7   3    2.60    0.98
   3   7  -3    3.57    1.00
  -3  -7   3    4.46    0.75
  -2  -7   3   27.75    1.47
   2   7  -3   21.59    1.91
  -2  -7   3   24.96    2.05
   2   7  -3   24.33    1.59
  -1  -7   3    1.97    0.59
   1   7  -3    0.78    0.59
   1   7  -3    2.57    0.71
  -1  -7   3    0.34    0.61
   0  -7   3   64.71    3.04
   0  -7   3   61.08    2.54
   0   7  -3   67.14    2.80
   0   7  -3   60.01    2.90
  -1   7  -3    3.74    0.94
   1  -7   3    3.97    0.96
  -1   7  -3    4.28    0.74
   1  -7   3    2.83    0.71
  -2   7  -3   38.09    2.34
   2  -7   3   36.48    2.04
   2  -7   3   37.71    2.28
  -2   7  -3   39.32    1.75
  -3   7  -3   72.19    3.58
   3  -7   3   74.62    3.56
   3  -7   3   73.76    3.31
  -3   7  -3   77.80    2.57
   4  -7   3    0.29    0.72
   4  -7   3   -0.24    0.45
  -4   7  -3    0.77    0.83
   5  -7   3   42.34    2.81
   5  -7   3   50.71    2.90
  -5   7  -3   49.28    3.06
  -6   7  -3   15.77    2.06
   6  -7   3    9.89    1.70
   6  -7   3   13.38    1.99
   7  -7   3    1.48    1.10
   7  -7   3    1.51    0.86
  -7   7  -3    0.68    1.13
  -8   7  -3    0.68    1.19
   8  -7   3    4.50    1.63
   8  -7   3    3.14    1.18
  -9   7  -3    1.44    1.06
  -9   7  -3   -0.34    1.07
   9  -7   3    0.55    1.01
 -10   7  -3    0.19    1.51
  10  -7   3    2.83    1.46
 -10   7  -3    2.13    1.06
 -11   7  -3    3.54    1.37
  11  -7   3    6.88    1.84
 -12  -6   3    3.84    1.92
  12   6  -3    5.70    1.75
  11   6  -3    5.17    1.56
 -11  -6   3    6.78    1.99
 -10  -6   3    1.20    1.32
  10   6  -3    0.96    1.02
  -9  -6   3    4.71    1.73
   9   6  -3    7.57    1.77
   8   6  -3   -0.04    0.90
  -8  -6   3   -0.68    0.88
   7   6  -3    1.35    1.02
  -7  -6   3    1.57    1.23
  -6  -6   3   51.29    3.27
   6   6  -3   54.99    3.28
   5   6  -3   -0.13    0.71
  -5  -6   3    1.03    0.82
   4   6  -3   40.74    2.51
  -4  -6   3   45.46    2.64
   4   6  -3   41.76    1.89
   3   6  -3    7.30    0.90
  -3  -6   3    9.67    0.96
  -3  -6   3    8.01    1.30
   3   6  -3    6.67    1.19
  -2  -6   3  170.16    5.41
   2   6  -3  173.82    5.71
   2   6  -3  174.28    6.02
  -2  -6   3  181.14    6.10
   1   6  -3    2.17    0.69
  -1  -6   3    1.86    0.52
  -1  -6   3    1.37    0.65
   1   6  -3    2.54    0.69
   0   6  -3  227.24    6.84
   0  -6   3  207.86    6.48
   0  -6   3  223.60    7.13
   0   6  -3  210.32    7.07
  -1   6  -3   41.55    2.25
   1  -6   3   38.63    1.85
   1  -6   3   39.41    2.23
  -1   6  -3   38.92    1.81
  -2   6  -3    3.79    0.60
   2  -6   3    3.49    0.75
   2  -6   3    2.78    0.84
  -2   6  -3    2.22    0.75
  -3   6  -3    9.50    1.37
  -3   6  -3   10.24    0.67
   3  -6   3    9.44    1.18
   3  -6   3    7.65    1.30
   4  -6   3    1.23    0.69
   4  -6   3    1.27    0.70
  -4   6  -3    1.30    0.77
   5  -6   3   93.17    4.14
  -5   6  -3   98.62    4.22
   5  -6   3   68.73    3.88
   6  -6   3   11.32    1.87
  -6   6  -3    9.61    1.60
   6  -6   3    7.81    1.47
  -7   6  -3   15.06    2.09
   7  -6   3   18.98    2.55
   7  -6   3   14.02    2.04
   8  -6   3    0.49    0.81
   8  -6   3    0.15    1.15
  -8   6  -3    2.80    1.31
   9  -6   3   -0.18    1.03
  -9   6  -3    1.86    1.30
  -9   6  -3   -0.64    0.60
 -10   6  -3    0.29    0.98
 -10   6  -3    1.85    1.43
  10  -6   3    1.12    1.10
 -11   6  -3    2.49    1.23
  12   5  -3    2.57    1.30
 -12  -5   3    1.11    1.13
 -11  -5   3    0.23    1.00
  11   5  -3    0.55    1.01
  10   5  -3    2.01    1.09
 -10  -5   3    2.61    1.22
   9   5  -3    9.85    1.85
  -9  -5   3    7.84    1.80
   8   5  -3    2.92    1.17
  -8  -5   3    5.93    1.65
   7   5  -3   53.55    3.24
  -7  -5   3   48.79    3.26
   6   5  -3    2.65    1.07
  -6  -5   3    3.04    1.18
  -5  -5   3   26.88    2.29
   5   5  -3   24.70    2.17
  -4  -5   3   27.39    2.11
   4   5  -3   23.75    2.03
   3   5  -3   36.74    2.14
  -3  -5   3   39.06    2.18
   2   5  -3    6.71    1.04
  -2  -5   3    6.54    1.03
  -2  -5   3    7.88    0.71
  -1  -5   3   91.56    2.93
   1   5  -3   87.97    3.39
   1   5  -3   90.36    3.41
  -1  -5   3   93.53    3.58
   0  -5   3   10.24    0.80
   0  -5   3    6.89    1.03
   0   5  -3   10.12    0.99
   0   5  -3    8.64    1.07
  -1   5  -3   40.42    1.75
  -1   5  -3   40.49    2.14
   1  -5   3   43.04    1.85
   1  -5   3   39.69    2.09
  -2   5  -3    9.27    1.24
   2  -5   3    5.94    0.87
   2  -5   3    8.12    1.15
  -2   5  -3    7.38    0.67
   3  -5   3  105.34    4.25
   3  -5   3  109.41    4.14
  -3   5  -3  106.22    4.28
  -3   5  -3  107.17    3.20
  -4   5  -3    4.08    0.95
   4  -5   3    4.90    1.03
   4  -5   3    3.63    0.89
   5  -5   3    8.12    1.38
   5  -5   3    6.61    1.30
  -5   5  -3    9.38    1.51
  -6   5  -3    2.99    1.02
   6  -5   3    3.85    1.08
   6  -5   3    3.57    1.25
   7  -5   3    0.50    0.80
   7  -5   3    1.57    1.27
  -7   5  -3    4.02    1.20
   8  -5   3    1.81    1.03
  -8   5  -3    1.40    0.90
  -8   5  -3    0.53    1.01
   9  -5   3    2.98    1.21
  -9   5  -3    2.52    1.06
  -9   5  -3    3.03    1.35
 -10   5  -3    2.84    1.17
 -11   5  -3    4.88    1.56
 -12   5  -3    5.44    1.66
 -13  -4   3    3.10    1.54
 -12  -4   3    0.35    0.82
 -11  -4   3   22.40    2.94
  11   4  -3   19.59    2.52
 -10  -4   3   12.85    2.09
  10   4  -3    8.91    1.76
   9   4  -3   12.85    1.93
  -9  -4   3    8.92    1.73
   8   4  -3    2.44    1.07
  -8  -4   3    1.96    0.91
   7   4  -3    8.40    1.49
  -7  -4   3    9.04    1.51
  -6  -4   3    4.47    1.10
   6   4  -3    2.16    1.01
  -5  -4   3   37.54    2.36
   5   4  -3   41.47    2.43
   4   4  -3   72.64    3.23
  -4  -4   3   67.13    3.13
  -3  -4   3    0.77    0.54
   3   4  -3    1.34    0.66
   2   4  -3  151.53    5.10
  -2  -4   3  153.31    4.49
  -2  -4   3  149.17    5.09
  -1  -4   3   25.15    1.52
   1   4  -3   26.79    1.48
  -1  -4   3   25.73    1.04
   0  -4   3   60.47    2.07
   0   4  -3   59.87    2.54
   0  -4   3   61.82    2.56
   0   4  -3   60.49    2.36
  -1   4  -3   39.20    2.04
   1  -4   3   43.19    2.07
  -1   4  -3   42.79    1.72
   1  -4   3   43.47    1.77
   2  -4   3    5.24    0.79
   2  -4   3    5.69    0.97
  -2   4  -3    4.46    0.53
  -2   4  -3    7.47    1.05
  -3   4  -3    1.61    0.37
   3  -4   3    1.83    0.64
  -3   4  -3    0.77    0.61
   3  -4   3    0.96    0.60
  -4   4  -3    0.13    0.47
   4  -4   3   -0.17    0.45
  -4   4  -3    0.80    0.28
   4  -4   3   -0.28    0.57
  -4   4  -3    0.05    0.24
  -5   4  -3   28.92    2.21
   5  -4   3   25.64    2.25
   5  -4   3   31.85    2.50
   6  -4   3   16.03    2.10
   6  -4   3   19.05    2.16
  -6   4  -3   19.55    1.92
   7  -4   3    6.76    1.49
  -7   4  -3   10.77    1.81
  -7   4  -3    5.69    1.29
  -8   4  -3   13.23    2.07
  -8   4  -3   12.45    1.80
   8  -4   3   14.15    2.17
  -9   4  -3    3.04    1.30
 -10   4  -3    7.02    1.70
 -11   4  -3    1.55    1.30
 -12   4  -3    0.55    1.20
 -13  -3   3    2.32    1.17
 -12  -3   3    0.69    1.04
 -11  -3   3    1.68    1.11
  11   3  -3    2.21    1.01
  10   3  -3    1.15    0.96
 -10  -3   3    1.48    0.89
   9   3  -3   10.46    1.72
  -9  -3   3   10.31    1.80
  -8  -3   3    0.23    0.72
   8   3  -3    0.15    0.84
  -7  -3   3  124.33    4.10
   7   3  -3  122.29    5.08
  -6  -3   3    1.85    0.49
  -6  -3   3    2.08    0.87
   6   3  -3    0.49    0.71
  -5  -3   3    3.10    0.87
   5   3  -3    3.09    0.82
  -4  -3   3  172.68    5.86
   4   3  -3  169.76    5.83
   3   3  -3   18.46    1.45
  -3  -3   3   19.80    1.48
   2   3  -3   19.15    1.31
  -2  -3   3   23.30    1.35
  -1  -3   3    0.47    0.41
  -1  -3   3    0.33    0.17
   1   3  -3    0.49    0.44
   0  -3   3  455.11   12.36
   0   3  -3  456.36   12.68
   0  -3   3  453.35   12.86
  -1   3  -3   59.45    2.52
   1  -3   3   61.96    2.52
  -1   3  -3   67.31    2.24
   1  -3   3   57.95    2.20
  -2   3  -3  470.00   12.76
   2  -3   3  445.09   13.16
  -2   3  -3  476.56   12.77
   2  -3   3  458.79   13.42
  -2   3  -3  471.31   13.42
   3  -3   3  139.47    4.94
   3  -3   3  138.86    4.21
   3  -3   3  145.74    5.08
  -3   3  -3  143.05    4.95
   4  -3   3   32.69    2.06
  -4   3  -3   31.96    1.90
   4  -3   3   32.38    1.34
   4  -3   3   31.58    2.01
   5  -3   3  103.28    4.50
   5  -3   3  109.43    4.61
   5  -3   3  108.32    3.47
  -5   3  -3  107.20    4.22
   6  -3   3    8.20    1.47
  -6   3  -3    7.53    1.22
   6  -3   3    9.41    0.82
  -7   3  -3   -0.50    0.65
  -7   3  -3   -0.73    0.57
  -8   3  -3    9.64    1.47
  -8   3  -3    9.34    1.73
  -9   3  -3    6.04    1.47
 -10   3  -3   18.77    2.80
 -11   3  -3    5.49    1.81
 -12   3  -3    1.13    1.35
 -13  -2   3    3.06    1.39
 -12  -2   3    6.21    1.72
 -11  -2   3    2.45    1.23
 -10  -2   3    1.53    0.95
  10   2  -3    2.08    1.02
  -9  -2   3   -0.35    0.54
   9   2  -3    0.91    0.86
  -8  -2   3   12.76    1.80
   8   2  -3   14.29    1.81
   7   2  -3    3.40    0.98
  -7  -2   3    2.52    0.55
  -7  -2   3    1.65    0.80
  -6  -2   3    8.02    1.23
   6   2  -3    7.92    1.19
  -6  -2   3    6.37    0.80
   5   2  -3    2.49    0.70
   5   2  -3    1.22    0.66
  -5  -2   3    2.05    0.50
  -5  -2   3    3.69    0.84
  -4  -2   3   60.65    2.68
   4   2  -3   61.58    2.69
   4   2  -3   60.00    2.46
  -4  -2   3   62.24    2.33
   3   2  -3   22.92    1.46
  -3  -2   3   21.98    1.40
  -3  -2   3   23.41    1.21
   3   2  -3   23.35    1.17
  -2  -2   3  639.39   17.58
   2   2  -3  644.01   17.18
   2   2  -3  628.26   17.67
  -1  -2   3    5.09    0.65
   1   2  -3    3.74    0.63
   0   2  -3  700.53   19.09
  -1   2  -3   22.70    1.13
   1  -2   3   21.51    1.14
   1  -2   3   25.38    1.35
  -1   2  -3   23.24    1.11
  -2   2  -3  301.19    8.96
   2  -2   3  308.74    9.10
   2  -2   3  304.06    8.56
   2  -2   3  299.87    8.95
   3  -2   3    3.57    0.79
   3  -2   3    4.10    0.54
   3  -2   3    3.14    0.75
  -3   2  -3    3.80    0.73
   4  -2   3    6.19    1.08
  -4   2  -3    5.17    0.84
   4  -2   3    6.15    0.69
   5  -2   3  117.77    4.02
  -5   2  -3  123.21    4.44
  -6   2  -3    0.52    0.80
   6  -2   3    0.44    0.41
  -6   2  -3   -0.15    0.59
  -7   2  -3   15.72    2.16
  -7   2  -3   17.00    1.69
  -8   2  -3   14.33    2.32
  -9   2  -3    5.63    1.66
 -10   2  -3    1.58    1.43
 -11   2  -3    1.61    1.66
 -12   2  -3    0.93    1.69
 -13  -1   3    3.16    1.36
 -12  -1   3    1.42    1.06
 -11  -1   3    2.40    1.12
  10   1  -3    1.48    0.87
 -10  -1   3    0.70    0.90
  -9  -1   3    1.14    0.79
   9   1  -3    2.83    1.02
   8   1  -3    7.34    1.33
  -8  -1   3    6.07    1.37
  -8  -1   3    6.87    1.03
   8   1  -3    6.74    1.38
  -7  -1   3   16.05    1.83
   7   1  -3   17.45    1.67
   7   1  -3   16.00    1.82
  -7  -1   3   14.37    1.30
  -6  -1   3    7.44    1.19
   6   1  -3    8.31    1.24
   6   1  -3    7.98    1.19
  -6  -1   3    8.81    0.98
   5   1  -3   35.69    1.97
  -5  -1   3   36.24    1.74
   5   1  -3   36.06    1.95
  -5  -1   3   38.27    2.08
   4   1  -3  181.85    5.74
   4   1  -3  181.56    5.83
  -4  -1   3  175.27    5.56
  -4  -1   3  183.32    5.86
  -3  -1   3   21.80    1.30
   3   1  -3   23.47    1.37
   3   1  -3   21.26    1.16
  -3  -1   3   23.72    1.24
  -2  -1   3   11.99    0.89
  -2  -1   3   12.74    0.89
   2   1  -3   12.56    1.01
   2   1  -3   12.64    0.75
  -1  -1   3    2.70    0.47
   1   1  -3    2.65    0.53
   1   1  -3    2.97    0.31
   0  -1   3   47.25    1.82
   0  -1   3   49.15    1.80
   1  -1   3   91.97    3.11
   1  -1   3   88.32    2.97
   2  -1   3  212.51    6.34
   2  -1   3  215.30    6.65
  -3   1  -3   26.14    1.46
   3  -1   3   30.47    1.74
   3  -1   3   28.15    1.43
   4  -1   3   40.01    1.83
  -4   1  -3   39.15    1.92
  -4   1  -3   39.33    2.29
  -5   1  -3   11.51    1.14
   5  -1   3    8.56    1.04
  -5   1  -3    9.90    1.51
  -6   1  -3    9.81    1.66
   6  -1   3   14.52    1.38
  -6   1  -3   11.90    1.26
  -7   1  -3    1.44    1.03
  -7   1  -3    2.05    0.74
   7  -1   3    2.55    0.70
  -8   1  -3    4.40    1.43
  -9   1  -3    8.87    2.15
 -10   1  -3   -0.04    1.16
 -11   1  -3   22.32    3.36
 -12   1  -3    1.54    1.69
 -13   0   3    1.86    1.25
 -12   0   3    5.49    1.54
 -11   0   3    6.22    1.55
  10   0  -3   45.80    3.70
 -10   0   3   41.86    3.52
  -9   0   3    5.49    1.32
   9   0  -3    6.39    1.24
  -9   0   3    7.17    1.16
   9   0  -3    8.25    1.73
  -8   0   3   12.88    1.44
   8   0  -3   14.24    1.58
  -8   0   3   14.25    1.81
   8   0  -3   17.26    2.06
   7   0  -3   24.35    2.23
  -7   0   3   27.00    2.25
  -7   0   3   25.47    1.69
   7   0  -3   26.50    1.90
   6   0  -3    2.12    0.73
   6   0  -3    2.83    0.70
  -6   0   3    2.74    0.69
  -6   0   3    3.35    0.82
   5   0  -3   18.45    1.54
  -5   0   3   15.17    1.27
   5   0  -3   17.89    1.37
  -5   0   3   22.17    1.63
  -4   0   3  173.69    5.52
   4   0  -3  179.27    5.54
   4   0  -3  166.98    5.57
  -4   0   3  174.02    5.59
  -3   0   3   51.91    2.14
  -3   0   3   54.05    2.08
   3   0  -3   51.43    2.15
   3   0  -3   55.17    2.16
   2   0  -3   14.93    0.99
  -2   0   3   13.62    0.79
  -2   0   3   15.01    0.97
   2   0  -3   14.82    0.90
  -1   0   3   80.54    2.72
  -1   0   3   76.23    2.70
  -1   0   3   80.14    2.40
   1   0  -3   80.71    2.55
   0   0   3   25.39    1.25
   0   0   3   26.80    1.09
   1   0   3  115.85    3.63
   1   0   3  108.29    3.66
   2   0   3    9.90    1.01
   2   0   3    7.76    0.86
  -3   0  -3   19.16    1.11
   3   0   3   18.54    1.34
  -3   0  -3   20.83    1.59
   4   0   3   14.70    1.27
  -4   0  -3   13.58    1.52
  -4   0  -3   14.14    1.06
   5   0   3   12.16    1.31
  -5   0  -3   15.68    1.17
  -5   0  -3   16.20    1.86
  -6   0  -3    3.70    0.75
   6   0   3    5.43    0.97
  -6   0  -3    4.78    1.26
  -7   0  -3   21.99    2.61
   7   0   3   19.27    1.82
  -8   0  -3    3.52    1.35
   8   0   3    3.22    0.96
  -9   0  -3   19.30    2.78
 -10   0  -3    5.41    1.77
 -11   0  -3    1.19    1.70
 -12   0  -3    2.66    1.70
 -13   1   3   -0.42    1.13
 -12   1   3    3.92    1.32
 -11   1   3    4.46    1.25
  11  -1  -3    4.00    1.41
  10  -1  -3   -0.90    0.80
 -10   1   3    1.06    0.76
   9  -1  -3    0.36    0.70
   9  -1  -3    1.07    0.99
  -9   1   3    1.36    0.90
  -9   1   3    1.53    0.82
  -8   1   3    4.15    1.02
   8  -1  -3    4.04    0.94
  -8   1   3    2.86    0.89
   8  -1  -3    3.01    1.06
  -7   1   3  189.82    6.54
   7  -1  -3  195.71    7.08
  -7   1   3  196.36    6.94
   7  -1  -3  189.44    6.31
  -6   1   3    3.12    0.79
   6  -1  -3    2.28    0.85
   6  -1  -3    2.10    0.62
  -6   1   3    1.46    0.65
   5  -1  -3  130.80    4.41
   5  -1  -3  130.77    4.79
  -5   1   3  136.07    4.73
  -5   1   3  132.28    4.64
  -4   1   3  115.15    3.94
   4  -1  -3  114.99    3.85
  -4   1   3  111.31    4.01
   4  -1  -3  113.69    4.10
  -3   1   3   19.93    1.24
  -3   1   3   19.55    1.05
   3  -1  -3   17.61    1.19
   3  -1  -3   18.77    1.15
  -2   1   3   36.33    1.25
  -2   1   3   34.18    1.62
  -2   1   3   34.24    1.54
   2  -1  -3   31.98    1.53
  -1   1   3    8.30    0.79
  -1   1   3    7.36    0.75
   1  -1  -3    7.01    0.73
   0  -1  -3  159.29    4.64
   0  -1  -3  159.64    5.02
   0   1   3  163.64    5.07
   0   1   3  168.95    4.92
  -1  -1  -3  538.79   14.71
   1   1   3  526.90   14.95
  -2  -1  -3  189.47    5.93
   2   1   3  188.59    6.00
  -3  -1  -3   42.37    2.16
   3   1   3   43.59    2.07
  -3  -1  -3   41.54    1.65
  -4  -1  -3    0.88    0.38
  -4  -1  -3    1.29    0.67
   4   1   3    1.91    0.66
  -5  -1  -3   19.89    1.17
   5   1   3   18.34    1.71
  -5  -1  -3   19.23    2.02
  -6  -1  -3   -0.44    0.70
   6   1   3    1.20    0.67
  -7  -1  -3   -0.78    0.90
   7   1   3    1.31    0.83
   8   1   3    0.31    0.68
  -8  -1  -3    0.18    1.06
  -9  -1  -3    3.36    1.58
 -10  -1  -3    2.78    1.40
 -11  -1  -3    2.69    1.73
 -12  -1  -3   -0.20    1.57
 -13   2   3    0.19    1.18
 -12   2   3    1.68    1.11
  12  -2  -3    1.18    1.33
 -11   2   3    0.54    0.83
  11  -2  -3    2.18    1.23
 -10   2   3   10.30    1.76
  10  -2  -3    9.39    2.00
 -10   2   3    7.71    1.55
   9  -2  -3    6.42    1.52
  -9   2   3    4.12    1.11
  -9   2   3    5.51    1.33
  -8   2   3   -0.13    0.58
   8  -2  -3    1.81    0.63
  -8   2   3    2.10    0.77
   8  -2  -3    0.08    0.72
  -7   2   3   15.05    1.68
   7  -2  -3   17.59    2.04
  -7   2   3   17.09    1.81
   7  -2  -3   17.35    1.34
   6  -2  -3    1.90    0.62
  -6   2   3    3.00    0.87
   6  -2  -3    1.91    0.77
  -6   2   3    3.89    0.81
  -5   2   3    0.22    0.51
  -5   2   3    1.04    0.44
   5  -2  -3    0.71    0.46
   5  -2  -3    0.91    0.59
   4  -2  -3    8.03    0.85
  -4   2   3    7.74    0.87
   4  -2  -3    6.22    1.00
  -4   2   3    8.38    1.05
  -3   2   3   32.35    1.41
   3  -2  -3   34.23    1.55
  -3   2   3   32.43    1.75
   3  -2  -3   35.31    1.58
   3  -2  -3   34.62    1.77
   2  -2  -3   -0.26    0.39
  -2   2   3   -0.54    0.32
  -2   2   3    0.30    0.20
  -2   2   3    0.41    0.42
  -1   2   3  149.64    4.78
   1  -2  -3  154.33    4.86
  -1   2   3  151.69    4.81
   0   2   3  339.21    9.62
   0   2   3  334.44    9.88
   0  -2  -3  342.06    9.90
   0  -2  -3  341.51    9.35
   1   2   3  163.67    4.91
   1   2   3  163.37    5.39
  -1  -2  -3  167.80    5.05
   2   2   3    9.73    1.13
  -2  -2  -3   10.66    1.08
   3   2   3   20.37    1.65
  -3  -2  -3   21.03    1.64
  -4  -2  -3    3.97    0.99
   4   2   3    4.19    0.92
  -4  -2  -3    4.03    0.46
  -5  -2  -3   29.13    2.33
   5   2   3   22.69    1.96
  -5  -2  -3   24.01    1.09
  -6  -2  -3    2.21    1.07
   6   2   3    2.76    0.92
  -7  -2  -3   -0.44    0.75
   7   2   3    0.06    0.69
  -8  -2  -3   39.19    3.49
   8   2   3   35.49    2.83
   9   2   3    2.62    1.02
  -9  -2  -3    2.04    1.43
 -10  -2  -3    3.58    1.68
 -11  -2  -3    2.03    1.49
  13  -3  -3    2.74    1.70
 -13   3   3   -0.42    1.03
  12  -3  -3   -0.35    1.12
 -12   3   3   -1.49    0.86
  11  -3  -3    0.49    1.18
 -11   3   3    2.68    1.05
 -10   3   3   -0.52    1.05
 -10   3   3    1.21    0.87
  10  -3  -3    0.97    0.96
   9  -3  -3   -0.44    0.83
  -9   3   3   -1.75    0.78
  -9   3   3    0.39    0.67
  -8   3   3   15.80    1.92
   8  -3  -3   21.80    2.39
  -8   3   3   20.52    2.10
  -7   3   3    7.56    1.25
  -7   3   3    7.11    1.29
   7  -3  -3    9.81    1.56
   7  -3  -3    8.89    0.94
   6  -3  -3   11.32    0.99
   6  -3  -3   11.96    1.60
  -6   3   3   11.24    1.44
  -6   3   3    9.76    1.25
   5  -3  -3    3.13    0.60
   5  -3  -3    3.08    0.83
  -5   3   3    3.46    0.67
  -5   3   3    1.91    0.74
   4  -3  -3    2.24    0.52
   4  -3  -3    2.16    0.71
   4  -3  -3    1.65    0.53
  -4   3   3    3.89    0.60
  -4   3   3    1.58    0.64
   3  -3  -3  132.37    4.59
   3  -3  -3  132.75    4.02
  -3   3   3  125.77    4.16
  -3   3   3  129.23    4.57
   2  -3  -3    7.22    0.96
  -2   3   3    8.35    1.00
  -2   3   3    7.05    0.84
   2  -3  -3    7.62    0.52
  -1   3   3   41.38    1.90
   1  -3  -3   40.64    1.38
  -1   3   3   40.89    1.88
   1  -3  -3   41.78    1.99
   0  -3  -3   53.75    2.34
   0  -3  -3   49.91    1.81
   0   3   3   51.09    2.30
   0   3   3   48.07    2.01
  -1  -3  -3   79.19    3.27
   1   3   3   80.66    3.25
   1   3   3   81.61    2.77
  -1  -3  -3   84.40    2.92
  -2  -3  -3   66.20    2.76
   2   3   3   71.84    2.35
   2   3   3   71.76    3.12
   3   3   3    3.41    0.83
  -3  -3  -3    3.79    0.88
  -4  -3  -3  143.86    5.32
   4   3   3  139.43    5.37
   5   3   3   13.70    1.73
  -5  -3  -3   14.50    1.78
  -6  -3  -3   14.58    2.03
   6   3   3   12.69    1.79
  -7  -3  -3    9.80    1.86
   7   3   3    7.55    1.44
   8   3   3   13.68    1.99
  -8  -3  -3   15.10    2.39
   9   3   3    1.29    0.86
  -9  -3  -3    0.40    1.24
 -10  -3  -3    1.75    1.40
 -11  -3  -3    3.49    1.76
 -13   4   3    0.26    1.13
  13  -4  -3    3.98    1.72
 -12   4   3    4.76    1.35
  12  -4  -3    2.63    1.56
 -11   4   3    3.80    1.32
  11  -4  -3    4.27    1.56
 -11   4   3    6.28    1.67
  10  -4  -3   37.61    3.56
 -10   4   3   29.36    2.92
 -10   4   3   36.59    3.21
  -9   4   3    2.09    0.87
  -9   4   3    1.76    1.12
   9  -4  -3    2.05    1.19
   8  -4  -3   45.67    3.05
  -8   4   3   47.63    2.92
  -8   4   3   41.54    2.69
   7  -4  -3    1.08    0.90
   7  -4  -3    1.68    0.54
  -7   4   3    2.48    0.73
  -7   4   3    2.23    0.88
   6  -4  -3    3.52    0.60
  -6   4   3    2.75    0.72
   6  -4  -3    2.44    0.87
  -6   4   3    1.74    0.86
   5  -4  -3    0.95    0.50
  -5   4   3    0.45    0.57
   5  -4  -3    0.41    0.61
  -5   4   3    1.73    0.48
  -4   4   3   57.50    2.81
   4  -4  -3   57.68    2.79
   4  -4  -3   59.89    2.37
  -4   4   3   57.75    2.27
  -3   4   3  137.09    4.86
   3  -4  -3  132.44    4.20
   3  -4  -3  133.64    4.84
  -3   4   3  137.79    4.43
  -2   4   3   50.67    2.26
  -2   4   3   56.56    2.49
   2  -4  -3   54.66    2.50
   2  -4  -3   53.76    1.90
   1  -4  -3    3.94    0.51
  -1   4   3    2.85    0.69
  -1   4   3    2.88    0.71
   1  -4  -3    3.67    0.76
   0   4   3    2.27    0.72
   0   4   3    0.91    0.45
   0  -4  -3    1.36    0.55
   0  -4  -3    1.28    0.45
  -1  -4  -3   10.48    1.27
  -1  -4  -3   12.17    1.06
   1   4   3   11.07    0.88
   1   4   3    9.81    1.26
  -2  -4  -3   47.25    2.23
   2   4   3   41.52    2.42
   2   4   3   49.02    1.79
  -2  -4  -3   49.71    2.57
  -3  -4  -3   -0.31    0.49
   3   4   3   -0.14    0.62
   4   4   3   13.88    1.74
  -4  -4  -3   14.79    1.72
  -5  -4  -3   29.89    2.47
   5   4   3   22.25    2.30
   6   4   3    0.75    0.89
  -6  -4  -3    0.52    0.93
   7   4   3    1.91    0.89
  -7  -4  -3    2.60    1.28
   8   4   3    0.46    0.91
  -8  -4  -3    2.27    1.25
   9   4   3    8.51    1.66
  -9  -4  -3    5.56    1.77
 -10  -4  -3    3.24    1.57
  10   4   3    0.04    1.07
 -11  -4  -3    0.81    1.76
  13  -5  -3    1.42    1.63
 -13   5   3    4.14    1.49
 -12   5   3    3.26    1.38
  12  -5  -3    2.88    1.65
  11  -5  -3    0.13    1.26
 -11   5   3    3.04    1.14
 -11   5   3    0.05    1.22
 -10   5   3    1.24    0.87
  10  -5  -3    4.17    1.39
 -10   5   3    1.02    1.15
  -9   5   3   -0.04    0.95
  -9   5   3    0.59    0.76
   9  -5  -3    0.48    0.86
  -8   5   3   21.57    2.18
   8  -5  -3   16.83    2.21
  -8   5   3   23.66    2.46
   7  -5  -3   32.96    2.80
  -7   5   3   31.86    2.14
  -7   5   3   31.70    2.65
  -6   5   3   37.88    2.46
  -6   5   3   41.44    2.25
   6  -5  -3   35.78    2.74
   6  -5  -3   36.18    1.67
   5  -5  -3    2.23    0.66
  -5   5   3    0.62    0.66
   5  -5  -3    2.12    0.56
   5  -5  -3    1.60    0.87
   5  -5  -3    1.38    0.49
   4  -5  -3   13.73    1.14
   4  -5  -3   10.90    1.49
  -4   5   3   11.35    1.46
  -4   5   3   11.22    1.01
   3  -5  -3   -0.20    0.33
  -3   5   3    0.09    0.46
  -3   5   3    0.09    0.42
   3  -5  -3   -0.11    0.54
   2  -5  -3    0.74    0.65
   2  -5  -3    0.18    0.35
  -2   5   3    0.83    0.52
  -2   5   3   -1.07    0.37
  -1   5   3    2.46    0.63
   1  -5  -3    4.09    0.87
   1  -5  -3    2.99    0.56
  -1   5   3    2.45    0.69
   0   5   3    0.34    0.54
   0  -5  -3    0.58    0.47
   0  -5  -3    0.27    0.45
   0   5   3   -0.16    0.32
   1   5   3  215.57    6.83
   1   5   3  233.00    7.64
  -1  -5  -3  224.68    7.56
  -1  -5  -3  235.28    7.03
   2   5   3    1.13    0.33
   2   5   3    0.77    0.65
  -2  -5  -3    0.37    0.53
  -2  -5  -3   -0.12    0.62
   3   5   3    1.10    0.25
  -3  -5  -3    1.00    0.70
   3   5   3    0.52    0.64
  -4  -5  -3    6.32    1.26
   4   5   3    6.95    1.40
   5   5   3    0.08    0.65
  -5  -5  -3   -0.50    0.80
   6   5   3   15.03    2.08
  -6  -5  -3   17.80    2.27
   7   5   3    7.24    1.52
  -7  -5  -3    7.33    1.70
  -8  -5  -3    6.35    1.75
   8   5   3    4.96    1.43
   9   5   3    2.99    1.25
  -9  -5  -3    4.28    1.66
 -10  -5  -3    1.84    1.55
  10   5   3    1.05    1.10
 -11  -5  -3    4.06    1.91
 -13   6   3    0.41    1.21
  13  -6  -3    0.33    1.64
 -12   6   3    4.09    1.88
  12  -6  -3    9.75    2.25
 -12   6   3    8.18    1.69
  11  -6  -3    0.28    1.09
 -11   6   3   -0.64    1.26
 -11   6   3    0.00    0.91
  10  -6  -3   27.48    3.21
 -10   6   3   27.83    2.90
 -10   6   3   35.21    3.40
  -9   6   3    2.43    0.94
   9  -6  -3   -0.01    0.90
  -9   6   3    1.48    1.16
  -8   6   3    8.01    1.77
   8  -6  -3    9.67    1.91
  -8   6   3   11.38    1.63
  -7   6   3   12.02    1.57
  -7   6   3   11.01    1.78
   7  -6  -3    9.80    1.74
  -6   6   3   27.67    2.48
   6  -6  -3   25.80    1.91
   6  -6  -3   20.76    2.29
   6  -6  -3   22.90    1.33
  -5   6   3    6.21    1.24
   5  -6  -3    6.51    1.27
  -5   6   3    6.10    0.80
   5  -6  -3    5.37    0.91
   4  -6  -3    6.51    1.26
  -4   6   3    6.59    0.89
  -4   6   3    4.34    1.05
   4  -6  -3    6.71    0.92
  -3   6   3   -0.13    0.45
   3  -6  -3   -0.07    0.56
   3  -6  -3   -0.12    0.41
  -3   6   3    1.25    0.64
  -2   6   3  122.67    4.53
   2  -6  -3  136.72    4.95
   2  -6  -3  127.28    4.13
  -2   6   3  115.39    4.62
   1  -6  -3   19.40    1.22
  -1   6   3   19.74    1.57
   1  -6  -3   15.82    1.61
  -1   6   3   23.48    1.80
   0  -6  -3   19.57    1.75
   0   6   3   17.61    1.40
   0  -6  -3   15.77    1.26
   0   6   3   15.88    1.64
   1   6   3  116.37    4.62
  -1  -6  -3  105.41    4.45
   1   6   3  101.55    3.77
  -1  -6  -3  112.16    4.00
   2   6   3    1.31    0.77
  -2  -6  -3    0.50    0.68
  -2  -6  -3    0.85    0.71
   2   6   3    1.88    0.44
   3   6   3    0.88    0.82
  -3  -6  -3    1.48    0.77
  -3  -6  -3    1.38    0.84
  -4  -6  -3   -0.31    0.63
  -4  -6  -3   -0.29    0.75
   4   6   3    1.25    0.80
   5   6   3    9.00    1.60
  -5  -6  -3    5.53    1.38
  -6  -6  -3    1.34    1.04
   6   6   3    0.29    0.81
   7   6   3    0.85    0.88
  -7  -6  -3    1.60    1.24
   8   6   3    1.58    1.18
  -8  -6  -3    3.50    1.57
  -9  -6  -3    6.61    1.88
   9   6   3    4.78    1.46
 -10  -6  -3    2.13    1.69
  10   6   3    1.05    1.27
  13  -7  -3    0.11    1.53
 -13   7   3    0.47    1.23
  12  -7  -3    2.11    1.55
 -12   7   3    1.25    1.24
 -12   7   3    5.27    1.96
 -11   7   3    1.46    0.99
 -11   7   3    1.73    1.48
  11  -7  -3    0.24    1.11
 -10   7   3    0.91    0.79
 -10   7   3   -0.71    1.26
  10  -7  -3   -0.19    0.84
  -9   7   3    1.32    0.78
   9  -7  -3    0.13    0.97
  -9   7   3    2.27    1.37
   8  -7  -3   10.33    1.94
  -8   7   3    6.50    1.67
  -8   7   3   10.42    1.58
   7  -7  -3    6.44    1.19
  -7   7   3    4.75    1.44
   7  -7  -3    4.02    1.23
  -6   7   3   28.03    2.66
   6  -7  -3   27.83    2.08
   6  -7  -3   23.96    2.53
  -5   7   3    0.67    0.50
  -5   7   3    1.08    0.83
   5  -7  -3    0.40    0.76
   5  -7  -3    0.75    0.55
   4  -7  -3   15.27    1.33
  -4   7   3   14.20    1.76
  -4   7   3   15.56    1.31
   4  -7  -3   13.88    1.80
  -3   7   3   21.57    2.01
   3  -7  -3   21.03    1.46
  -3   7   3   22.23    1.64
   3  -7  -3   18.01    1.96
   2  -7  -3    0.38    0.65
  -2   7   3    0.09    0.59
  -2   7   3    0.49    0.57
   2  -7  -3    1.00    0.52
   1  -7  -3    0.68    0.59
  -1   7   3   -0.08    0.42
   1  -7  -3    0.59    0.53
  -1   7   3   -0.40    0.51
   0   7   3    1.65    0.58
   0  -7  -3    1.27    0.63
   0   7   3    0.93    0.71
   0  -7  -3    1.53    0.70
  -1  -7  -3   33.28    2.53
   1   7   3   35.73    1.86
   1   7   3   30.63    2.50
  -1  -7  -3   32.83    1.96
   2   7   3   12.99    1.05
   2   7   3    6.79    1.41
  -2  -7  -3   11.49    1.47
  -2  -7  -3   11.32    1.69
  -3  -7  -3   36.27    2.87
   3   7   3   39.99    3.07
  -3  -7  -3   37.93    2.42
  -4  -7  -3   14.81    1.99
   4   7   3   13.26    2.00
  -4  -7  -3   19.04    2.10
  -5  -7  -3   28.14    2.70
  -5  -7  -3   30.62    2.95
   5   7   3   27.19    2.89
   6   7   3    0.86    0.95
  -6  -7  -3    4.12    1.39
  -7  -7  -3    1.86    1.36
   7   7   3    1.76    1.06
   8   7   3    2.85    1.30
  -8  -7  -3    2.32    1.51
   9   7   3    1.76    1.14
  -9  -7  -3    0.52    1.43
 -10  -7  -3    1.23    1.62
  10   7   3    0.04    1.15
 -12   8   3    0.79    1.16
 -12   8   3    2.51    1.72
  12  -8  -3    1.51    1.25
  11  -8  -3    5.28    1.70
 -11   8   3    8.16    1.75
 -11   8   3    7.30    2.11
  10  -8  -3    1.08    1.07
 -10   8   3    1.44    0.93
 -10   8   3   -0.93    1.18
   9  -8  -3    4.29    1.44
  -9   8   3    5.58    1.63
  -9   8   3    7.34    1.37
  -8   8   3    1.18    1.15
  -8   8   3    2.56    0.88
   8  -8  -3    4.30    1.36
   7  -8  -3    8.37    1.33
   7  -8  -3    6.24    1.57
  -7   8   3    7.28    1.74
   6  -8  -3   -0.23    0.62
   6  -8  -3    0.93    0.91
  -6   8   3    0.36    1.00
  -5   8   3    2.63    0.68
   5  -8  -3    4.01    0.90
   5  -8  -3    3.80    1.24
  -5   8   3    3.24    1.17
  -4   8   3   10.24    1.22
   4  -8  -3    7.95    1.49
  -4   8   3    9.14    1.54
   4  -8  -3    8.54    1.12
   3  -8  -3    8.04    1.48
  -3   8   3    8.07    1.21
   3  -8  -3    8.37    1.09
  -3   8   3    7.43    1.37
  -2   8   3   -0.90    0.53
   2  -8  -3    0.76    0.84
   2  -8  -3    0.42    0.52
  -2   8   3    0.54    0.67
   1  -8  -3   33.42    2.51
  -1   8   3   34.23    2.47
  -1   8   3   31.65    2.08
   1  -8  -3   32.57    1.85
   0  -8  -3    1.58    0.76
   0   8   3    1.96    0.68
   0   8   3    1.48    0.83
   0  -8  -3    1.01    0.80
   1   8   3   22.83    1.51
  -1  -8  -3   20.28    1.80
   1   8   3   21.78    2.29
  -1  -8  -3   17.49    2.04
  -2  -8  -3    5.84    1.26
   2   8   3    4.05    0.69
  -2  -8  -3    4.02    1.12
   2   8   3    4.69    1.25
  -3  -8  -3   12.00    1.88
   3   8   3   14.66    2.12
  -3  -8  -3   17.50    1.93
  -4  -8  -3    0.48    0.81
   4   8   3    0.20    0.75
  -4  -8  -3    1.13    0.96
  -5  -8  -3    1.14    0.82
  -5  -8  -3    0.69    1.20
   5   8   3    2.69    1.08
  -6  -8  -3    0.56    0.89
   6   8   3   -0.56    0.81
  -6  -8  -3    1.18    1.19
  -7  -8  -3   10.65    2.05
  -7  -8  -3   12.19    2.19
   7   8   3   13.89    2.25
  -8  -8  -3    2.13    1.48
   8   8   3    0.67    1.16
  -9  -8  -3    2.86    1.62
   9   8   3    0.18    1.21
 -12   9   3   -0.36    1.81
  12  -9  -3    0.45    1.33
 -11   9   3    5.34    2.05
 -11   9   3    4.35    1.27
  11  -9  -3    4.76    1.72
 -10   9   3    1.06    1.33
  10  -9  -3    1.08    1.12
 -10   9   3    2.42    0.88
   9  -9  -3    0.74    1.20
  -9   9   3    1.35    1.32
  -9   9   3    0.36    0.69
   8  -9  -3    1.70    1.13
   8  -9  -3    0.59    0.98
  -8   9   3   -0.66    1.14
  -7   9   3   16.41    2.41
   7  -9  -3   11.20    2.01
   7  -9  -3   14.33    1.88
  -6   9   3   12.69    2.00
   6  -9  -3   11.54    1.93
   6  -9  -3   12.30    1.51
  -5   9   3    3.28    1.17
   5  -9  -3    4.30    1.28
   5  -9  -3    3.54    0.94
  -4   9   3   14.72    1.49
   4  -9  -3   11.49    1.90
  -4   9   3   13.35    1.89
   4  -9  -3   13.82    1.47
   3  -9  -3    4.91    1.31
  -3   9   3    5.42    1.11
   3  -9  -3    5.28    1.01
  -3   9   3    3.47    1.06
   2  -9  -3   15.97    2.01
  -2   9   3   16.48    1.92
  -2   9   3   18.53    1.91
   2  -9  -3   19.46    1.65
  -1   9   3    0.39    0.64
   1  -9  -3   -1.12    0.56
  -1   9   3   -0.29    0.75
   1  -9  -3   -0.91    0.60
   0  -9  -3   35.55    2.16
   0   9   3   38.52    2.55
   0   9   3   34.38    2.17
   0  -9  -3   32.80    2.66
  -1  -9  -3   42.36    2.49
  -1  -9  -3   36.13    2.87
   1   9   3   36.11    3.02
   1   9   3   42.80    2.25
  -2  -9  -3    3.98    1.11
  -2  -9  -3    3.23    1.10
   2   9   3    3.74    1.23
   3   9   3    0.21    0.84
  -3  -9  -3    1.23    0.90
  -3  -9  -3    0.51    0.87
   4   9   3    4.91    1.51
  -4  -9  -3   -0.09    0.81
  -4  -9  -3    2.45    1.17
   5   9   3    1.33    1.07
  -5  -9  -3    3.98    1.34
  -5  -9  -3    4.00    1.45
  -6  -9  -3   11.41    2.10
  -6  -9  -3   14.02    2.33
   6   9   3   11.17    2.08
  -7  -9  -3    0.87    1.26
   7   9   3    0.46    1.06
  -7  -9  -3    1.39    1.13
  -8  -9  -3    6.37    2.07
   8   9   3   10.83    2.32
  -8  -9  -3   11.63    2.35
   9   9   3   -0.45    1.22
  -9  -9  -3    2.65    1.40
  -9  -9  -3    3.81    1.92
 -11  10   3   -0.85    1.59
  11 -10  -3    1.00    1.19
  10 -10  -3    3.89    1.67
 -10  10   3   11.60    2.46
  -9  10   3    8.03    2.13
   9 -10  -3   11.35    2.23
   8 -10  -3    1.73    1.22
  -8  10   3    1.57    1.41
   7 -10  -3    1.22    0.98
  -7  10   3    1.27    1.26
   7 -10  -3    0.72    1.02
  -6  10   3    5.22    1.39
   6 -10  -3    4.36    1.00
   6 -10  -3    3.00    1.37
   5 -10  -3    0.50    0.68
  -5  10   3    1.09    0.84
   5 -10  -3    1.32    0.92
   4 -10  -3    0.23    0.83
  -4  10   3    0.49    0.87
  -4  10   3    1.39    0.75
   4 -10  -3    0.48    0.69
   3 -10  -3   -0.07    0.91
  -3  10   3    0.99    0.87
  -3  10   3    0.21    0.87
   3 -10  -3   -0.18    0.64
   2 -10  -3   44.30    3.33
  -2  10   3   45.59    2.90
  -2  10   3   40.45    2.67
   2 -10  -3   49.80    2.57
  -1  10   3    1.22    1.02
   1 -10  -3    0.94    0.90
  -1  10   3    1.49    0.83
   1 -10  -3    0.78    0.76
   0  10   3   10.35    1.71
   0  10   3    7.62    1.24
   0 -10  -3    6.55    1.44
   0 -10  -3    7.29    1.27
   1  10   3   17.05    1.65
   1  10   3   14.13    2.14
  -1 -10  -3   14.28    1.97
  -1 -10  -3   15.90    1.88
  -2 -10  -3   14.95    2.06
  -2 -10  -3   17.12    2.04
   2  10   3   16.74    2.28
  -3 -10  -3    0.36    1.04
   3  10   3    1.32    1.08
  -3 -10  -3    1.13    0.81
   4  10   3    0.51    1.17
  -4 -10  -3   -0.91    0.99
  -4 -10  -3    0.77    0.83
   5  10   3    0.68    0.95
  -5 -10  -3   -0.29    1.17
  -5 -10  -3    0.78    0.94
  -6 -10  -3    1.56    1.18
  -6 -10  -3    2.34    1.34
   6  10   3    0.56    1.12
   7  10   3    3.96    1.56
  -7 -10  -3    0.20    1.19
  -7 -10  -3    0.60    1.48
  -8 -10  -3   -0.36    1.07
   8  10   3    0.85    1.02
  -8 -10  -3    4.08    1.77
  11 -11  -3   -0.12    1.02
 -11  11   3   -2.25    1.62
 -10  11   3    1.93    1.77
  10 -11  -3    3.40    1.53
   9 -11  -3    2.68    1.41
  -9  11   3    0.43    1.40
  -8  11   3    2.29    1.67
   8 -11  -3    1.23    1.11
   7 -11  -3    1.09    1.07
  -7  11   3    1.93    1.17
   6 -11  -3    7.39    1.74
  -6  11   3    4.92    1.49
   5 -11  -3    1.44    1.08
  -5  11   3    0.16    0.91
  -4  11   3   10.83    1.86
   4 -11  -3   14.85    2.16
  -3  11   3    2.46    1.06
  -3  11   3    3.38    1.09
   3 -11  -3    2.65    1.13
  -2  11   3   27.47    2.54
   2 -11  -3   30.17    2.89
  -2  11   3   26.03    2.56
  -1  11   3    1.76    0.85
   1 -11  -3    0.43    0.95
  -1  11   3    0.84    1.10
   0 -11  -3   -0.44    0.71
   0  11   3    1.17    0.93
   0 -11  -3    1.28    0.87
   0  11   3    0.15    0.64
   1  11   3    0.41    0.99
  -1 -11  -3    0.36    0.83
  -1 -11  -3    0.71    0.79
  -2 -11  -3   -0.59    0.91
  -2 -11  -3    0.95    0.82
   2  11   3   -0.43    0.95
  -3 -11  -3    7.11    1.48
   3  11   3    2.17    1.34
  -3 -11  -3    4.48    1.46
  -4 -11  -3   -0.21    0.91
   4  11   3    1.00    1.28
  -4 -11  -3    1.23    1.20
  -5 -11  -3    7.66    1.87
   5  11   3   12.00    2.34
  -5 -11  -3   12.07    2.22
  -6 -11  -3    3.81    1.45
  -6 -11  -3    1.24    1.50
   6  11   3   -0.12    1.10
  -7 -11  -3    1.74    1.77
  -7 -11  -3    4.06    1.44
   7  11   3    0.82    1.07
  10 -12  -3    0.03    1.19
 -10  12   3    2.18    1.91
  -9  12   3    2.78    1.77
   9 -12  -3    1.16    1.31
   8 -12  -3    1.27    1.18
  -8  12   3    0.79    1.39
   7 -12  -3    4.76    1.70
  -7  12   3    4.17    1.42
   6 -12  -3    7.59    1.71
  -6  12   3    5.51    1.62
   5 -12  -3    1.43    1.16
  -5  12   3    3.79    1.24
   4 -12  -3    2.22    1.28
  -4  12   3    1.61    1.01
  -3  12   3   -0.41    0.71
   3 -12  -3    0.42    0.98
  -3  12   3    2.06    1.15
  -2  12   3    1.08    1.09
  -2  12   3   -0.59    0.71
   2 -12  -3    1.32    0.99
  -1  12   3   -1.11    0.70
   1 -12  -3   -0.06    0.91
  -1  12   3   -0.57    0.98
   0  12   3    5.15    1.22
   0 -12  -3    6.00    1.56
   0  12   3    6.48    1.69
  -1 -12  -3    4.87    1.40
   1  12   3    6.75    1.64
   2  12   3    1.84    1.39
  -2 -12  -3    0.86    0.96
  -3 -12  -3    3.52    1.24
   3  12   3    3.49    1.51
  -4 -12  -3   -0.01    0.99
   4  12   3    0.48    1.20
   5  12   3    2.61    1.53
  -5 -12  -3    4.25    1.45
  -6 -12  -3   -0.12    0.86
   6  12   3    0.47    1.21
  -9  13   3   -0.61    1.51
   9 -13  -3    1.39    1.54
  -8  13   3    1.63    1.30
   8 -13  -3    2.24    1.36
   7 -13  -3    3.25    1.51
  -7  13   3    2.73    1.32
   6 -13  -3    0.65    1.20
  -6  13   3    0.59    0.97
   5 -13  -3    1.14    1.10
  -5  13   3    0.55    0.99
  -4  13   3    0.68    0.81
   4 -13  -3    0.30    0.95
  -3  13   3    5.39    1.44
   3 -13  -3    6.85    1.69
  -2  13   3    0.63    1.19
   2 -13  -3    0.68    1.04
  -2  13   3    1.62    0.92
  -1  13   3    6.02    1.42
   1 -13  -3    6.36    1.53
  -1  13   3    4.89    1.55
   0 -13  -3    4.18    1.45
   0  13   3    4.26    1.59
   1  13   3   10.84    2.11
  -1 -13  -3    7.93    1.62
   2  13   3    2.55    1.36
  -2 -13  -3    0.18    0.89
  -3 -13  -3    0.89    0.98
   3  13   3    3.54    1.45
   4  13   3    0.08    1.59
  -4 -13  -3    1.96    1.12
  -5 -13  -3    3.39    1.39
   5  13   3    5.25    1.82
  -8  14   3    4.33    1.46
   8 -14  -3    3.47    1.56
   7 -14  -3    3.94    1.63
  -7  14   3    0.78    1.08
   6 -14  -3    1.87    1.46
  -6  14   3   -0.04    1.08
   5 -14  -3    8.01    1.88
  -5  14   3    8.10    1.81
  -4  14   3    1.39    1.02
   4 -14  -3   -0.55    1.05
   3 -14  -3    3.26    1.42
  -3  14   3    3.17    1.21
  -2  14   3    1.33    0.98
   2 -14  -3    1.97    1.36
   1 -14  -3    0.49    1.08
  -1  14   3    0.78    0.86
  -1  14   3    2.19    1.40
   0 -14  -3    0.39    1.00
   0  14   3    0.73    1.30
   1  14   3    1.41    1.40
  -1 -14  -3   -1.02    1.00
   2  14   3    4.97    1.81
  -2 -14  -3    4.59    1.42
  -3 -14  -3    3.30    1.39
   3  14   3    2.44    1.48
  -4 -14  -3    0.07    1.15
   4  14   3    4.23    1.80
  -7  15   3   -0.42    1.06
   7 -15  -3    1.30    1.43
   6 -15  -3    0.65    1.41
  -6  15   3    0.47    1.27
  -5  15   3    0.77    1.23
   5 -15  -3    2.57    1.61
  -4  15   3    1.69    1.26
   4 -15  -3    1.08    1.39
  -3  15   3    2.43    1.26
   3 -15  -3    1.20    1.36
  -2  15   3    6.71    1.67
   2 -15  -3    4.32    1.51
   1 -15  -3    1.55    1.30
  -1  15   3    1.05    1.47
   0 -15  -3   -0.20    1.02
   0  15   3    4.89    1.70
  -1 -15  -3    2.86    1.51
   1  15   3    2.63    1.75
   2  15   3    1.76    1.54
  -2 -15  -3    2.22    1.31
   3  15   3    1.65    1.63
  -3 -15  -3   -0.53    1.19
  -5  16   3    1.93    1.23
   5 -16  -3    2.77    1.64
  -4  16   3    3.15    1.36
   4 -16  -3    2.23    1.61
  -3  16   3    3.09    1.25
   3 -16  -3    1.17    1.33
   2 -16  -3    2.49    1.33
   1 -16  -3   -0.08    1.29
   0  16   3    2.40    1.81
   0 -16  -3    3.06    1.40
   2  17  -4    6.00    1.80
  -2 -17   4    1.60    1.60
  -1 -17   4    3.06    1.72
   0 -17   4    5.34    1.95
   0  17  -4    3.41    1.51
  -1  17  -4    0.48    1.20
   1 -17   4    0.42    1.46
  -2  17  -4    1.79    1.38
   2 -17   4   -1.29    1.48
  -3  17  -4    0.90    1.25
   3 -17   4    1.03    1.64
   5  16  -4    1.10    1.56
  -5 -16   4    1.04    1.70
  -4 -16   4    1.60    1.64
   4  16  -4    3.95    1.98
  -3 -16   4    1.17    1.48
   3  16  -4    4.38    1.83
  -2 -16   4    2.01    1.45
   2  16  -4    1.90    1.43
  -1 -16   4    0.87    1.40
   0 -16   4    2.01    1.57
   0  16  -4    1.54    1.19
   1 -16   4    1.58    1.40
  -1  16  -4    3.01    1.25
  -2  16  -4    3.51    1.52
   2 -16   4    2.29    1.58
  -3  16  -4    0.54    1.19
   3 -16   4    3.49    1.65
   4 -16   4    0.67    1.51
  -4  16  -4    0.31    1.21
   5 -16   4    4.41    1.86
  -5  16  -4    3.64    1.63
   6  15  -4   -0.22    1.58
  -6 -15   4    3.84    1.79
   5  15  -4    2.63    1.58
  -5 -15   4    1.49    1.63
  -4 -15   4    2.31    1.48
   4  15  -4   -0.42    1.16
   3  15  -4    5.10    1.61
  -3 -15   4    3.89    1.60
   2  15  -4    1.82    1.34
  -2 -15   4    2.25    1.38
  -1 -15   4    3.26    1.47
   1  15  -4    3.36    1.47
   1  15  -4    1.80    0.97
   0  15  -4    2.80    1.23
   0 -15   4    2.88    1.61
   1 -15   4    2.36    1.52
  -1  15  -4    0.10    1.03
   2 -15   4    2.64    1.47
  -2  15  -4    3.74    1.37
   3 -15   4   -0.57    1.24
  -3  15  -4    0.91    1.05
   4 -15   4    4.07    1.57
  -4  15  -4    1.66    1.17
  -5  15  -4    0.59    1.14
   5 -15   4    1.53    1.43
  -6  15  -4   -0.25    1.17
   6 -15   4    0.88    1.38
   7  14  -4    2.49    1.83
  -7 -14   4    6.33    2.21
  -6 -14   4    2.81    1.67
   6  14  -4    2.82    1.65
  -5 -14   4    0.64    1.37
   5  14  -4    2.54    1.40
  -4 -14   4    2.64    1.43
   4  14  -4    1.23    1.32
   3  14  -4    1.90    1.34
  -3 -14   4    0.56    1.24
  -2 -14   4    3.17    1.41
   2  14  -4    3.54    1.41
   2  14  -4    3.13    1.11
   1  14  -4   -1.05    0.94
   1  14  -4    0.30    0.86
  -1 -14   4   -0.08    1.08
   0  14  -4    1.09    1.07
   0  14  -4   -0.56    0.83
   0 -14   4    1.69    1.22
   1 -14   4    2.06    1.37
  -1  14  -4    2.72    1.19
  -2  14  -4   -1.31    0.85
   2 -14   4    0.24    1.16
   3 -14   4    5.15    1.51
  -3  14  -4    6.25    1.58
   4 -14   4    1.85    1.26
  -4  14  -4   -0.42    0.92
   5 -14   4    2.14    1.46
  -5  14  -4    1.17    1.29
  -6  14  -4    0.86    1.28
   6 -14   4    2.40    1.52
  -7  14  -4    1.20    1.69
   7 -14   4    1.24    1.64
   8 -14   4   -0.06    1.76
  -8  14  -4    0.29    1.74
  -8 -13   4    2.49    1.68
   8  13  -4    0.24    1.60
  -7 -13   4    5.36    1.99
   7  13  -4    6.67    1.99
   6  13  -4    0.14    1.38
  -6 -13   4    0.94    1.41
  -5 -13   4    0.80    1.31
   5  13  -4    0.27    1.07
  -4 -13   4    0.53    1.30
   4  13  -4    1.12    1.20
  -3 -13   4    4.23    1.50
   3  13  -4    4.22    1.51
  -2 -13   4    6.54    1.71
   2  13  -4    7.87    1.64
   2  13  -4    7.76    1.41
   1  13  -4    3.34    1.10
   1  13  -4    1.78    1.19
  -1 -13   4    2.34    1.28
   0  13  -4    6.75    1.50
   0 -13   4    6.17    1.73
   0  13  -4    6.81    1.48
  -1  13  -4    1.87    1.01
   1 -13   4    1.85    1.19
   2 -13   4    2.19    1.28
  -2  13  -4    4.08    1.36
   3 -13   4    4.79    1.15
  -3  13  -4    3.28    1.28
   3 -13   4    3.83    1.42
   4 -13   4    0.58    1.11
   4 -13   4    2.20    1.01
  -4  13  -4    0.54    1.21
   5 -13   4   -1.93    0.73
   5 -13   4   -0.27    1.12
  -5  13  -4    0.45    1.04
   6 -13   4    3.27    1.16
   6 -13   4    3.37    1.51
  -6  13  -4    5.85    1.89
  -7  13  -4    0.66    1.62
   7 -13   4    0.88    1.37
   7 -13   4    1.66    1.04
  -8  13  -4    1.86    1.81
   8 -13   4    3.80    1.83
   8 -13   4    4.14    1.44
   9  12  -4    1.63    1.43
  -9 -12   4    2.99    1.82
  -8 -12   4    1.39    1.63
   8  12  -4   -0.55    1.10
   7  12  -4   -0.71    1.23
  -7 -12   4    0.18    1.33
   6  12  -4    1.95    1.32
  -6 -12   4   -0.31    1.28
  -5 -12   4    5.17    1.67
   5  12  -4    3.64    1.49
   4  12  -4    5.63    1.51
  -4 -12   4    4.09    1.51
   3  12  -4    1.15    1.23
   3  12  -4    2.15    0.86
  -3 -12   4   -0.05    1.00
   2  12  -4    1.07    0.82
  -2 -12   4    2.28    1.14
   2  12  -4    2.14    1.12
   1  12  -4    5.55    1.41
   1  12  -4    5.61    1.33
  -1 -12   4    5.63    1.53
   0 -12   4   11.33    1.90
   0  12  -4   14.28    1.86
   0  12  -4   14.41    2.05
  -1  12  -4    3.66    0.99
   1 -12   4    3.05    1.02
   1 -12   4    2.82    1.18
  -1  12  -4    5.65    1.40
  -2  12  -4    2.32    1.17
   2 -12   4    3.60    1.34
   2 -12   4    3.25    1.00
   3 -12   4    2.44    1.28
   3 -12   4    2.44    0.90
  -3  12  -4    1.53    0.93
   4 -12   4    3.77    1.46
  -4  12  -4    6.44    1.54
   4 -12   4    4.05    1.23
   5 -12   4    0.92    1.23
  -5  12  -4    3.18    1.38
   5 -12   4    3.23    1.06
   6 -12   4    2.01    0.93
   6 -12   4    1.13    1.27
  -6  12  -4    1.87    1.53
   7 -12   4   14.90    2.56
  -7  12  -4   16.68    2.82
   7 -12   4   11.58    1.96
   8 -12   4    0.51    1.02
   8 -12   4    3.08    1.87
  -8  12  -4    6.78    2.14
   9 -12   4   -1.06    1.52
  -9  12  -4    1.89    2.10
   9 -12   4    1.57    1.21
  10  11  -4    0.10    1.28
 -10 -11   4    0.37    1.67
   9  11  -4    0.98    1.37
  -9 -11   4    4.20    1.73
  -8 -11   4    3.95    1.68
   8  11  -4    2.79    1.49
  -7 -11   4    2.69    1.46
   7  11  -4    1.56    1.44
   6  11  -4    4.52    1.58
  -6 -11   4    7.32    1.84
  -5 -11   4   -1.09    1.08
   5  11  -4    1.16    1.18
  -4 -11   4    1.39    1.18
   4  11  -4    3.87    1.43
  -3 -11   4    0.36    0.89
   3  11  -4    1.92    1.14
   3  11  -4    0.84    0.76
   2  11  -4   15.00    2.12
  -2 -11   4   14.25    2.08
   2  11  -4   14.22    1.80
  -2 -11   4   14.43    1.61
   1  11  -4    0.94    0.82
  -1 -11   4    0.22    0.71
   1  11  -4    1.26    0.96
  -1 -11   4    0.22    0.95
   0  11  -4   35.70    2.61
   0 -11   4   31.97    2.91
   0  11  -4   35.48    2.83
   0 -11   4   30.38    2.01
  -1  11  -4   12.02    1.59
  -1  11  -4   13.21    1.94
   1 -11   4   11.31    1.87
   1 -11   4   10.06    1.43
   2 -11   4   33.55    2.25
   2 -11   4   34.53    3.02
  -2  11  -4   36.92    3.24
   3 -11   4    3.67    1.03
  -3  11  -4    2.47    1.14
   3 -11   4    2.35    1.22
   4 -11   4    7.47    1.38
  -4  11  -4   12.15    1.92
   4 -11   4   10.03    1.87
  -5  11  -4    1.51    1.14
   5 -11   4   -0.34    0.75
   5 -11   4    1.31    1.17
   6 -11   4    2.56    1.22
  -6  11  -4    1.12    1.26
   6 -11   4    2.18    1.06
   7 -11   4    5.54    1.79
   7 -11   4    3.58    1.29
  -7  11  -4    1.60    1.42
   8 -11   4    5.50    1.57
  -8  11  -4    2.88    1.60
   8 -11   4    4.46    1.71
   9 -11   4    3.82    1.87
   9 -11   4    1.87    1.22
  -9  11  -4    4.30    1.97
  10 -11   4    1.90    1.76
  10 -11   4    0.95    1.19
 -10  11  -4    1.40    1.90
 -10 -10   4    0.49    1.57
  10  10  -4    0.61    1.36
   9  10  -4    2.89    1.64
  -9 -10   4    3.69    1.79
  -8 -10   4    1.65    1.31
   8  10  -4    0.58    1.19
  -7 -10   4    0.71    1.21
   7  10  -4    1.05    1.08
  -6 -10   4    7.04    1.74
   6  10  -4    8.80    1.89
   5  10  -4    2.29    1.35
  -5 -10   4    1.48    1.12
  -5 -10   4    4.26    0.91
  -4 -10   4    6.70    1.61
   4  10  -4    6.78    1.60
  -4 -10   4    7.35    1.13
   4  10  -4    6.44    1.11
   3  10  -4    0.75    0.99
   3  10  -4   -0.06    0.60
  -3 -10   4   -0.50    0.91
  -3 -10   4    2.25    0.68
   2  10  -4   14.09    1.91
  -2 -10   4   14.10    1.93
  -2 -10   4   16.47    1.54
   2  10  -4   13.67    1.69
  -1 -10   4    0.15    0.86
  -1 -10   4    0.11    0.56
   1  10  -4   -0.23    0.53
   1  10  -4    0.33    0.71
   0 -10   4   16.09    2.10
   0  10  -4   19.10    2.05
   0 -10   4   13.65    1.43
   0  10  -4   19.67    1.86
  -1  10  -4    9.46    1.30
   1 -10   4   10.33    1.37
  -1  10  -4    8.45    1.50
   1 -10   4    7.71    1.50
  -2  10  -4    1.44    0.64
  -2  10  -4    2.51    0.97
   2 -10   4    0.65    0.88
   2 -10   4   -0.60    0.53
  -3  10  -4   10.87    1.86
   3 -10   4   15.45    2.11
   3 -10   4   11.03    1.53
   4 -10   4   18.90    2.03
  -4  10  -4   25.13    2.82
   4 -10   4   22.37    2.53
   5 -10   4    7.79    1.42
  -5  10  -4    7.39    1.69
   5 -10   4   10.22    1.87
   6 -10   4    2.91    1.07
   6 -10   4    0.18    1.04
  -6  10  -4    2.05    1.31
  -7  10  -4   15.39    2.59
   7 -10   4   10.25    1.99
   7 -10   4   13.64    2.12
   8 -10   4    3.17    1.55
   8 -10   4    1.82    1.16
  -8  10  -4    1.30    1.44
   9 -10   4    1.13    1.52
  -9  10  -4    1.04    1.58
   9 -10   4    2.37    1.34
 -10  10  -4   -1.01    1.74
  10 -10   4    0.53    1.22
  11   9  -4    0.18    1.38
 -11  -9   4    1.65    1.74
  10   9  -4    0.94    1.19
 -10  -9   4    0.68    1.56
   9   9  -4    1.20    1.28
  -9  -9   4    4.01    1.59
  -8  -9   4    7.21    1.84
   8   9  -4    8.65    1.85
  -7  -9   4   22.48    2.89
   7   9  -4   21.74    2.84
  -7  -9   4   20.23    2.05
  -6  -9   4    0.73    1.07
   6   9  -4   -0.54    0.99
  -6  -9   4    0.81    0.66
   5   9  -4    8.71    1.75
  -5  -9   4    7.81    1.20
  -5  -9   4    9.12    1.76
   4   9  -4    6.09    1.02
   4   9  -4    5.53    1.49
  -4  -9   4    4.92    0.91
  -4  -9   4    4.28    1.36
   3   9  -4    2.28    1.05
   3   9  -4    4.34    0.93
  -3  -9   4    4.35    0.83
  -3  -9   4    3.26    1.22
  -2  -9   4    0.16    0.75
  -2  -9   4    1.03    0.52
   2   9  -4    0.77    0.70
   2   9  -4    1.35    0.69
   1   9  -4   16.25    1.78
  -1  -9   4   12.62    1.26
   1   9  -4   15.21    1.76
  -1  -9   4   15.37    1.95
   0  -9   4    0.44    0.73
   0   9  -4    0.76    0.67
   0  -9   4    1.67    0.69
   0   9  -4    2.06    0.85
  -1   9  -4    1.17    0.79
   1  -9   4    2.36    0.80
  -1   9  -4    2.97    0.80
   1  -9   4    1.89    0.89
  -2   9  -4    1.17    0.91
  -2   9  -4    2.52    0.71
   2  -9   4    4.08    1.12
   2  -9   4    1.32    0.72
  -3   9  -4   18.85    2.24
   3  -9   4   22.28    1.96
   3  -9   4   21.51    2.34
  -4   9  -4    2.16    1.13
   4  -9   4    3.55    1.25
   4  -9   4    4.47    1.06
   5  -9   4   -0.31    0.60
  -5   9  -4    0.71    1.08
   5  -9   4   -0.69    0.76
  -6   9  -4   -0.67    1.04
   6  -9   4    1.29    1.14
   6  -9   4    0.18    0.73
   7  -9   4    0.47    1.03
  -7   9  -4   -0.31    1.18
   7  -9   4    1.10    0.93
   8  -9   4    0.12    1.25
   8  -9   4   -0.03    0.77
  -8   9  -4   -0.59    1.17
   9  -9   4    5.10    1.61
  -9   9  -4    6.06    1.92
   9  -9   4    6.10    1.88
 -10   9  -4    1.78    1.67
 -10   9  -4   -0.43    0.86
  10  -9   4    1.96    1.36
  11   8  -4    1.43    1.25
 -11  -8   4    1.59    1.76
 -10  -8   4    7.77    2.02
  10   8  -4    6.27    1.73
   9   8  -4    1.55    1.21
  -9  -8   4    1.44    1.40
  -8  -8   4    0.96    1.24
   8   8  -4    2.36    1.16
   7   8  -4   -0.40    0.82
  -7  -8   4   -1.24    1.00
   6   8  -4    5.56    1.52
  -6  -8   4    4.26    1.42
  -5  -8   4   40.88    2.26
   5   8  -4   40.57    2.07
   5   8  -4   46.06    3.33
  -5  -8   4   38.35    3.13
  -4  -8   4    9.07    1.13
  -4  -8   4    5.10    1.31
   4   8  -4    7.52    1.04
   4   8  -4    7.09    1.53
   3   8  -4   12.29    1.70
   3   8  -4   11.33    1.34
  -3  -8   4   11.13    1.11
  -3  -8   4   14.02    1.86
   2   8  -4   48.36    2.54
   2   8  -4   48.79    2.71
  -2  -8   4   47.63    2.07
  -2  -8   4   42.37    2.68
   1   8  -4    1.08    0.58
  -1  -8   4    1.21    0.51
  -1  -8   4   -0.62    0.66
   1   8  -4   -0.11    0.59
   0  -8   4    1.00    0.80
   0   8  -4    1.75    0.74
   0  -8   4    1.88    0.62
   0   8  -4    0.99    0.63
  -1   8  -4    3.63    0.99
   1  -8   4    4.77    0.89
   1  -8   4    3.48    1.04
  -1   8  -4    3.32    0.82
  -2   8  -4    1.42    0.70
   2  -8   4    1.04    0.81
   2  -8   4   -0.12    0.49
  -2   8  -4    2.14    0.61
  -3   8  -4    8.00    1.42
  -3   8  -4   10.07    0.89
   3  -8   4    7.03    1.43
   3  -8   4    8.69    1.25
   4  -8   4    6.63    1.42
  -4   8  -4    7.84    1.53
   4  -8   4    7.00    1.24
  -5   8  -4   12.40    2.02
   5  -8   4    6.79    1.30
   5  -8   4   10.52    1.78
  -6   8  -4   -0.18    1.01
   6  -8   4    0.32    0.70
   6  -8   4   -1.17    0.86
   7  -8   4   21.90    2.78
  -7   8  -4   21.31    2.69
   7  -8   4   22.10    2.57
   8  -8   4    4.38    1.73
  -8   8  -4    6.90    1.73
   8  -8   4    6.76    1.61
   9  -8   4    0.30    1.23
  -9   8  -4    0.81    1.32
   9  -8   4    2.57    1.13
 -10   8  -4   -1.47    1.39
 -10   8  -4    1.01    1.03
  10  -8   4   -0.21    1.11
 -11   8  -4    1.84    1.30
 -12  -7   4    2.91    1.68
  12   7  -4   -0.57    1.18
  11   7  -4    2.46    1.37
 -11  -7   4   -0.23    1.20
 -10  -7   4   -0.01    1.28
  10   7  -4    1.18    1.28
   9   7  -4    6.86    1.72
  -9  -7   4    7.47    1.86
  -8  -7   4    1.23    1.19
   8   7  -4   -0.54    0.96
   7   7  -4   52.15    3.44
  -7  -7   4   54.21    3.91
  -6  -7   4   20.04    2.37
   6   7  -4   21.21    2.49
  -5  -7   4    3.88    1.21
   5   7  -4    4.80    1.29
   5   7  -4    5.55    0.84
   4   7  -4    0.49    0.78
  -4  -7   4    0.53    0.42
  -4  -7   4    0.91    0.77
   4   7  -4    1.08    0.49
  -3  -7   4    3.69    1.03
   3   7  -4    5.68    0.91
   3   7  -4    4.50    1.04
  -3  -7   4    3.69    0.66
   2   7  -4    0.85    0.55
  -2  -7   4    1.21    0.39
  -2  -7   4    1.18    0.76
   2   7  -4    2.03    0.82
  -1  -7   4    8.50    1.36
   1   7  -4    8.59    1.21
   1   7  -4    6.32    1.06
  -1  -7   4    7.67    0.81
   0  -7   4   39.21    1.83
   0   7  -4   37.03    2.27
   0  -7   4   40.52    2.40
   0   7  -4   42.53    2.15
  -1   7  -4  196.10    6.17
  -1   7  -4  194.85    6.86
   1  -7   4  189.86    6.12
   1  -7   4  189.54    6.74
   2  -7   4   33.25    2.23
  -2   7  -4   34.48    2.27
   2  -7   4   31.30    1.82
  -2   7  -4   32.60    1.63
   3  -7   4    1.15    0.60
  -3   7  -4    1.19    0.74
  -3   7  -4    1.05    0.44
   3  -7   4    1.16    0.73
  -4   7  -4   23.44    2.30
   4  -7   4   24.04    2.36
   4  -7   4   26.58    2.15
  -5   7  -4   15.94    2.05
   5  -7   4   19.25    2.09
   5  -7   4   17.89    2.25
  -6   7  -4    2.72    1.22
   6  -7   4    0.48    1.02
   6  -7   4    1.36    0.92
   7  -7   4    0.95    0.83
  -7   7  -4    1.76    1.09
   7  -7   4    3.25    1.36
   8  -7   4   10.84    2.24
  -8   7  -4    9.42    1.89
   8  -7   4    9.61    1.92
  -9   7  -4   -0.59    0.86
  -9   7  -4   -0.89    1.21
   9  -7   4    1.99    1.05
 -10   7  -4    0.49    1.54
 -10   7  -4    0.91    0.96
 -11   7  -4    1.21    1.12
 -12  -6   4    0.74    1.17
  12   6  -4    1.34    1.33
 -11  -6   4    6.62    1.79
  11   6  -4    8.88    1.94
  10   6  -4    4.72    1.53
 -10  -6   4    7.10    1.63
  -9  -6   4    1.82    0.94
   9   6  -4    1.17    1.09
   8   6  -4   12.28    2.08
  -8  -6   4   11.51    1.90
   7   6  -4    7.54    1.67
  -7  -6   4    6.06    1.53
   6   6  -4    1.34    0.99
  -6  -6   4    4.33    1.24
  -5  -6   4   15.71    1.94
   5   6  -4   19.02    2.08
  -4  -6   4    5.10    1.14
   4   6  -4    6.19    1.23
  -3  -6   4  141.32    4.63
  -3  -6   4  146.52    5.48
   3   6  -4  156.99    5.58
   2   6  -4  263.46    8.28
  -2  -6   4  246.70    8.25
   2   6  -4  263.94    8.08
  -2  -6   4  249.65    7.35
  -1  -6   4  124.24    4.69
  -1  -6   4  119.70    3.84
   1   6  -4  127.12    4.62
   1   6  -4  128.74    4.55
   0   6  -4    3.33    0.74
   0   6  -4    3.10    0.76
   0  -6   4    4.19    0.63
   0  -6   4    3.85    0.90
   1  -6   4   30.66    1.59
   1  -6   4   33.35    2.04
  -1   6  -4   35.15    1.70
  -1   6  -4   31.47    2.01
   2  -6   4    2.65    0.87
   2  -6   4    2.60    0.64
  -2   6  -4    0.81    0.46
  -2   6  -4    2.89    0.92
  -3   6  -4    0.04    0.59
  -3   6  -4    0.48    0.37
   3  -6   4    0.78    0.53
   3  -6   4   -0.60    0.61
   4  -6   4   34.73    2.24
  -4   6  -4   35.93    2.41
   4  -6   4   36.05    2.69
   5  -6   4    2.36    1.13
  -5   6  -4    2.73    1.02
   5  -6   4    2.10    0.94
   6  -6   4   51.69    3.39
   6  -6   4   54.67    3.27
  -6   6  -4   50.20    3.20
   7  -6   4    4.58    1.55
   7  -6   4    6.92    1.49
  -7   6  -4    8.13    1.65
  -8   6  -4   25.25    2.67
   8  -6   4   17.01    2.46
   8  -6   4   17.67    2.65
  -9   6  -4    4.29    1.33
  -9   6  -4    2.41    1.38
 -10   6  -4    1.82    1.06
 -11   6  -4    0.63    0.86
 -13  -5   4    3.42    1.42
  12   5  -4    3.44    1.44
 -12  -5   4    2.14    1.27
  11   5  -4    1.00    1.13
 -11  -5   4    1.13    1.15
 -10  -5   4    0.97    0.97
  10   5  -4   -0.42    0.91
  -9  -5   4    6.51    1.56
   9   5  -4    2.22    1.16
   8   5  -4   23.47    2.61
  -8  -5   4   29.87    2.88
   7   5  -4    6.96    1.47
  -7  -5   4    7.39    1.48
  -6  -5   4   16.16    1.93
   6   5  -4   15.92    1.97
   5   5  -4    3.10    1.04
  -5  -5   4    6.04    1.18
   4   5  -4    3.55    0.94
  -4  -5   4    2.27    0.78
  -3  -5   4    1.11    0.58
   3   5  -4    0.76    0.64
  -2  -5   4   38.17    2.07
  -2  -5   4   38.32    1.42
   2   5  -4   38.12    2.08
   1   5  -4    7.44    1.03
  -1  -5   4    7.71    0.56
  -1  -5   4    8.54    1.10
   0   5  -4   -0.01    0.44
   0  -5   4   -0.14    0.42
   0  -5   4    0.29    0.29
   0   5  -4    0.06    0.45
   1  -5   4   27.39    1.40
  -1   5  -4   27.90    1.43
   1  -5   4   27.90    1.80
  -1   5  -4   26.46    1.74
   2  -5   4   11.04    1.40
   2  -5   4    9.23    1.03
  -2   5  -4    8.43    1.22
  -2   5  -4    7.60    0.78
  -3   5  -4   -0.16    0.57
   3  -5   4    0.12    0.54
   3  -5   4    0.98    0.55
  -3   5  -4    1.20    0.41
   4  -5   4   41.57    2.44
  -4   5  -4   43.82    1.61
  -4   5  -4   42.92    2.53
   4  -5   4   39.61    2.51
   5  -5   4    0.09    0.80
  -5   5  -4    0.30    0.73
   5  -5   4   -0.51    0.65
   6  -5   4    0.54    0.75
  -6   5  -4   -0.35    0.76
   6  -5   4   -0.79    0.83
  -7   5  -4   11.86    1.84
   7  -5   4   11.03    2.01
   7  -5   4    9.64    1.78
  -8   5  -4    7.14    1.61
  -8   5  -4    6.00    1.55
  -9   5  -4    7.35    1.75
  -9   5  -4    3.78    1.37
 -10   5  -4    4.14    1.33
 -11   5  -4    5.83    1.63
 -13  -4   4   -0.82    0.96
  12   4  -4    5.06    1.48
 -12  -4   4    4.22    1.40
  11   4  -4    9.64    1.90
 -11  -4   4   16.01    2.52
 -10  -4   4   18.38    2.50
  10   4  -4   23.71    2.67
   9   4  -4    1.74    1.07
  -9  -4   4    0.35    0.78
   8   4  -4    3.78    1.24
  -8  -4   4    3.76    1.21
  -7  -4   4    9.00    1.63
   7   4  -4   10.53    1.65
  -6  -4   4   18.83    2.04
   6   4  -4   14.84    1.82
  -5  -4   4    0.66    0.60
   5   4  -4   -0.20    0.53
  -4  -4   4   85.39    3.60
   4   4  -4   86.88    3.68
   3   4  -4   40.60    2.19
  -3  -4   4   41.31    2.16
   2   4  -4  256.99    7.87
  -2  -4   4  251.64    6.92
  -2  -4   4  244.24    7.76
   1   4  -4    3.57    0.71
  -1  -4   4    3.09    0.67
  -1  -4   4    2.78    0.26
   0   4  -4   48.88    2.07
   0  -4   4   47.71    1.68
   0  -4   4   45.14    2.19
  -1   4  -4   47.28    2.30
   1  -4   4   46.44    1.88
   1  -4   4   44.52    2.18
  -1   4  -4   43.47    1.90
  -2   4  -4    1.10    0.44
  -2   4  -4   -0.23    0.45
   2  -4   4    0.59    0.50
   2  -4   4    0.29    0.44
  -3   4  -4    5.21    0.98
   3  -4   4    6.17    1.06
   3  -4   4    5.92    0.99
  -3   4  -4    6.16    0.65
  -3   4  -4    6.15    0.65
   4  -4   4    0.95    0.65
  -4   4  -4   -0.10    0.31
   4  -4   4    1.47    0.71
  -4   4  -4    0.13    0.60
  -4   4  -4    0.34    0.37
   5  -4   4    0.97    0.74
  -5   4  -4    0.37    0.65
   5  -4   4    2.29    0.44
   5  -4   4    2.41    0.85
   6  -4   4   54.61    3.17
  -6   4  -4   52.08    2.93
   6  -4   4   43.30    3.31
  -7   4  -4   25.54    2.30
  -8   4  -4   -0.80    0.86
  -8   4  -4   -0.33    0.91
  -9   4  -4    9.50    1.95
 -10   4  -4    1.63    1.16
 -11   4  -4    1.41    1.26
 -13  -3   4    3.94    1.36
 -12  -3   4    0.40    0.94
  11   3  -4   -1.37    0.89
 -11  -3   4    0.59    0.98
 -10  -3   4    6.93    1.66
  10   3  -4    4.70    1.39
  -9  -3   4    3.09    1.10
   9   3  -4    4.86    1.34
   8   3  -4   17.43    2.11
  -8  -3   4   16.63    2.15
   7   3  -4    8.69    1.48
  -7  -3   4    7.77    0.95
  -7  -3   4    6.65    1.28
  -6  -3   4    0.94    0.68
   6   3  -4    2.35    0.87
  -6  -3   4    1.85    0.54
   5   3  -4    0.10    0.58
  -5  -3   4    1.47    0.62
  -4  -3   4    8.14    1.13
   4   3  -4    4.75    0.94
   3   3  -4   10.01    1.19
  -3  -3   4    6.57    0.94
  -2  -3   4   14.65    1.23
   2   3  -4   14.90    1.28
  -1  -3   4   88.89    3.24
   1   3  -4   90.87    3.29
   0   3  -4   17.73    1.21
   0  -3   4   16.90    1.28
  -1   3  -4  837.64   22.58
   1  -3   4  825.99   22.98
   1  -3   4  821.23   22.54
  -2   3  -4   66.34    2.47
  -2   3  -4   70.32    2.50
  -2   3  -4   69.95    2.95
   2  -3   4   69.92    2.96
   2  -3   4   68.93    2.76
   3  -3   4   13.02    1.47
   3  -3   4   15.22    0.95
   3  -3   4   12.63    1.34
  -3   3  -4   16.42    1.48
   4  -3   4   23.98    2.08
  -4   3  -4   24.99    1.84
   4  -3   4   23.11    1.21
  -5   3  -4   26.95    2.00
   5  -3   4   31.08    2.52
   5  -3   4   28.65    1.43
  -6   3  -4   12.35    1.61
  -7   3  -4   -0.43    0.99
  -7   3  -4   -0.70    0.69
  -8   3  -4    6.28    1.28
  -8   3  -4    6.88    1.84
  -9   3  -4    2.92    1.55
 -10   3  -4   -0.32    1.34
 -11   3  -4   12.02    2.65
 -13  -2   4    0.84    1.11
 -12  -2   4   12.21    2.20
  11   2  -4    9.91    1.73
 -11  -2   4    6.78    1.58
  10   2  -4   50.96    3.24
 -10  -2   4   64.29    3.80
   9   2  -4    1.29    1.01
  -9  -2   4    0.61    0.82
   8   2  -4    0.66    0.83
  -8  -2   4   -0.24    0.50
  -8  -2   4    2.28    0.91
  -7  -2   4    1.20    0.77
   7   2  -4    1.30    0.73
  -7  -2   4    1.35    0.57
   7   2  -4    1.64    0.82
   6   2  -4   19.43    1.68
  -6  -2   4   17.57    1.79
  -6  -2   4   17.84    1.38
   6   2  -4   16.18    1.68
  -5  -2   4   12.08    1.40
   5   2  -4   13.00    1.24
   5   2  -4   10.89    1.32
  -5  -2   4   12.89    1.13
  -4  -2   4   36.51    1.78
   4   2  -4   37.76    2.02
   4   2  -4   39.04    1.74
  -4  -2   4   37.35    1.95
  -3  -2   4 1098.56   30.35
   3   2  -4 1118.18   30.59
  -3  -2   4 1129.85   30.44
   3   2  -4 1125.27   30.03
   2   2  -4  831.52   22.30
  -2  -2   4  827.61   22.75
   2   2  -4  837.12   22.94
  -1  -2   4  227.19    6.83
   1   2  -4  233.60    6.34
   1   2  -4  229.68    6.96
   0   2  -4  112.83    3.76
   0   2  -4  115.58    3.78
   0  -2   4  111.68    3.77
   1  -2   4  737.99   20.42
   1  -2   4  756.53   20.70
   2  -2   4    0.89    0.38
   2  -2   4    0.39    0.44
  -3   2  -4   10.22    1.14
   3  -2   4    8.89    0.87
   3  -2   4   10.58    1.28
  -4   2  -4   10.58    1.23
   4  -2   4   10.13    0.95
   4  -2   4    8.48    1.29
  -5   2  -4   54.87    2.64
   5  -2   4   54.00    2.33
  -6   2  -4   47.15    2.59
   6  -2   4   48.05    2.26
  -6   2  -4   52.86    3.27
  -7   2  -4    0.17    0.69
  -7   2  -4   -0.08    1.02
  -8   2  -4   45.76    3.89
  -9   2  -4    2.49    1.24
 -10   2  -4    1.88    1.49
 -11   2  -4    2.77    1.77
 -13  -1   4    3.85    1.45
 -12  -1   4    0.77    1.04
 -11  -1   4    4.27    1.23
 -10  -1   4    2.51    1.02
  10   1  -4    2.92    1.12
  -9  -1   4   -0.11    0.64
   9   1  -4   -1.07    0.74
  -9  -1   4    0.54    0.59
   9   1  -4   -0.89    0.73
   8   1  -4    0.27    0.70
  -8  -1   4    1.19    0.64
  -8  -1   4   -0.43    0.61
   8   1  -4   -0.87    0.67
  -7  -1   4   52.95    2.54
   7   1  -4   56.52    2.97
  -7  -1   4   56.63    2.97
   7   1  -4   52.14    2.77
  -6  -1   4    0.69    0.46
   6   1  -4    1.07    0.65
   6   1  -4    1.60    0.68
  -6  -1   4    0.98    0.61
  -5  -1   4    8.43    1.13
   5   1  -4    8.20    1.05
   5   1  -4    7.44    1.07
  -5  -1   4    7.91    0.97
   4   1  -4  228.69    7.12
  -4  -1   4  227.41    6.94
  -4  -1   4  221.47    6.99
   4   1  -4  224.14    6.88
   3   1  -4    6.82    0.96
  -3  -1   4    7.58    0.91
  -3  -1   4    6.98    0.82
   3   1  -4    8.05    0.76
   2   1  -4    0.43    0.51
  -2  -1   4   -0.23    0.37
  -2  -1   4   -0.12    0.37
   2   1  -4    0.28    0.36
   1   1  -4    7.56    0.58
   1   1  -4    6.79    0.80
  -1  -1   4    6.95    0.66
   1   1  -4    4.98    0.73
   0  -1   4    1.74    0.47
   0  -1   4    2.50    0.58
   1  -1   4  443.61   12.62
   1  -1   4  450.05   12.67
   2  -1   4   95.89    3.53
   2  -1   4   90.05    3.26
   3  -1   4  107.32    3.87
   3  -1   4  116.06    4.29
  -3   1  -4  114.01    3.98
  -4   1  -4   39.32    1.98
   4  -1   4   37.28    1.89
   5  -1   4  105.30    3.87
  -5   1  -4   93.37    3.73
  -5   1  -4  101.92    4.50
  -6   1  -4    0.67    0.67
  -6   1  -4    1.21    0.91
   6  -1   4    2.43    0.70
  -7   1  -4    1.25    1.15
   7  -1   4    1.21    0.65
  -8   1  -4   20.45    2.80
  -9   1  -4    1.69    1.35
 -10   1  -4    6.09    1.91
 -11   1  -4    0.83    1.30
 -13   0   4    2.80    1.32
 -12   0   4   -0.12    0.86
 -11   0   4   27.45    3.12
  11   0  -4   29.06    3.27
  10   0  -4    4.22    1.09
 -10   0   4    1.16    0.83
  10   0  -4    1.37    1.08
   9   0  -4   33.09    2.43
   9   0  -4   32.12    2.92
  -9   0   4   32.12    2.10
  -9   0   4   27.14    2.64
  -8   0   4    0.31    0.61
   8   0  -4    1.33    0.83
  -8   0   4    2.57    0.84
   8   0  -4    1.12    0.77
   7   0  -4    4.97    0.98
  -7   0   4    4.06    0.91
   7   0  -4    5.91    1.18
  -7   0   4    2.84    0.88
  -6   0   4    0.17    0.50
  -6   0   4    0.26    0.49
   6   0  -4   -0.06    0.49
   6   0  -4    0.85    0.58
  -5   0   4    1.15    0.53
   5   0  -4    0.78    0.56
  -5   0   4    0.42    0.47
   5   0  -4    0.31    0.46
  -4   0   4  273.65    8.07
  -4   0   4  260.93    8.15
   4   0  -4  267.63    8.14
   4   0  -4  274.43    8.21
   3   0  -4  121.79    4.03
  -3   0   4  110.74    3.68
  -3   0   4  110.65    3.96
   3   0  -4  117.89    3.83
   2   0  -4  979.58   26.21
  -2   0   4  922.35   26.15
   2   0  -4  972.77   25.92
   2   0  -4  956.00   26.18
  -2   0   4  967.57   25.76
  -1   0   4   -0.13    0.24
   1   0  -4   -0.09    0.33
  -1   0   4   -0.02    0.33
  -1   0   4   -0.14    0.38
   0   0   4    1.22    0.37
   0   0   4    0.89    0.46
   0   0  -4    0.47    0.38
   1   0   4    7.42    0.80
   1   0   4    6.12    0.84
   2   0   4    8.57    1.00
   2   0   4    8.72    0.99
   3   0   4    4.12    0.77
  -3   0  -4    6.46    1.03
  -4   0  -4    1.63    0.53
   4   0   4    1.21    0.56
  -4   0  -4    0.45    0.51
  -5   0  -4    4.10    1.08
   5   0   4    3.67    0.84
  -5   0  -4    4.33    0.75
  -6   0  -4  145.37    6.16
   6   0   4  150.67    5.57
  -6   0  -4  158.15    5.17
  -7   0  -4   73.12    4.21
   7   0   4   76.55    3.55
  -8   0  -4   23.14    2.97
  -9   0  -4    3.52    1.63
 -10   0  -4    5.06    1.84
 -11   0  -4   -1.14    1.43
 -13   1   4    1.91    1.12
  12  -1  -4   -0.46    1.23
 -12   1   4    0.95    0.94
  11  -1  -4    1.02    1.18
 -11   1   4    2.45    1.13
  10  -1  -4    5.89    1.58
 -10   1   4    1.82    0.96
 -10   1   4    2.79    0.98
   9  -1  -4   17.25    2.24
  -9   1   4   19.16    2.17
   9  -1  -4   18.26    1.77
  -9   1   4   18.58    1.96
   8  -1  -4    8.09    1.46
  -8   1   4    5.75    1.21
  -8   1   4    7.28    1.21
   8  -1  -4    7.67    1.15
  -7   1   4    6.11    1.11
   7  -1  -4    7.11    1.10
   7  -1  -4    6.82    1.32
  -7   1   4    7.66    1.20
   6  -1  -4  137.10    4.86
  -6   1   4  141.96    5.11
  -6   1   4  142.83    5.12
   6  -1  -4  141.61    5.28
   5  -1  -4   39.97    2.15
  -5   1   4   42.13    2.03
   5  -1  -4   39.38    1.97
  -5   1   4   39.17    2.12
   4  -1  -4   86.44    3.29
  -4   1   4   83.64    3.31
   4  -1  -4   85.93    3.21
  -4   1   4   80.52    3.00
  -3   1   4   85.17    3.23
  -3   1   4   89.94    2.79
   3  -1  -4   79.85    3.08
   3  -1  -4   84.18    3.10
   3  -1  -4   79.89    3.07
  -2   1   4   31.69    1.59
   2  -1  -4   29.56    1.51
  -2   1   4   31.89    1.12
  -2   1   4   30.73    1.62
  -1   1   4   10.49    0.96
  -1   1   4    9.86    1.00
   1  -1  -4   12.07    0.98
  -1   1   4   11.02    0.50
   0  -1  -4   51.28    2.17
   0   1   4   52.87    1.80
   0   1   4   47.71    2.02
   0   1   4   48.36    2.15
  -1  -1  -4  635.99   17.41
   1   1   4  625.85   17.73
   2   1   4  288.01    8.77
  -2  -1  -4  284.20    8.60
  -3  -1  -4   -0.10    0.46
   3   1   4    0.25    0.49
  -4  -1  -4    4.81    0.69
  -4  -1  -4    5.55    1.07
   4   1   4    4.52    0.94
  -5  -1  -4    3.46    0.64
  -5  -1  -4    3.07    1.02
   5   1   4    4.17    0.97
   6   1   4   29.43    2.28
  -6  -1  -4   27.16    2.64
  -7  -1  -4   11.02    1.97
   7   1   4   11.46    1.62
   8   1   4    1.16    0.79
  -8  -1  -4    1.78    1.32
  -9  -1  -4    1.07    1.37
 -10  -1  -4    5.12    1.88
 -11  -1  -4    7.88    2.31
  13  -2  -4    1.93    1.58
 -13   2   4    0.19    1.07
  12  -2  -4    3.70    1.45
 -12   2   4    4.07    1.26
 -11   2   4    0.86    0.83
  11  -2  -4    0.59    1.15
 -10   2   4   95.02    4.48
 -10   2   4   88.96    4.63
  10  -2  -4   89.18    4.82
  -9   2   4   39.90    2.98
   9  -2  -4   40.32    3.28
  -9   2   4   32.57    2.61
   8  -2  -4    8.17    1.14
  -8   2   4    7.69    1.35
  -8   2   4    6.68    1.29
   8  -2  -4    6.57    1.42
   7  -2  -4    0.50    0.55
  -7   2   4    1.74    0.77
  -7   2   4    1.85    0.67
   7  -2  -4    0.31    0.69
  -6   2   4    5.25    1.05
  -6   2   4    4.10    0.85
   6  -2  -4    3.97    1.00
   6  -2  -4    4.40    0.82
   5  -2  -4   23.47    1.88
  -5   2   4   21.31    1.36
   5  -2  -4   21.54    1.38
  -5   2   4   22.71    1.78
   4  -2  -4   46.00    2.28
  -4   2   4   45.22    1.90
  -4   2   4   45.14    2.28
   4  -2  -4   43.17    2.01
   4  -2  -4   45.24    2.05
  -3   2   4  589.00   15.65
  -3   2   4  560.80   16.33
  -3   2   4  574.76   16.09
   3  -2  -4  572.16   16.25
  -2   2   4  641.71   17.94
  -2   2   4  635.89   17.81
   2  -2  -4  639.62   17.84
   1  -2  -4   46.28    2.11
  -1   2   4   47.09    2.17
  -1   2   4   50.67    2.11
   0   2   4    8.63    1.07
   0  -2  -4   10.52    0.71
   0  -2  -4   11.36    1.15
   0   2   4   10.99    0.93
   1   2   4   38.61    1.64
   1   2   4   34.96    1.94
  -1  -2  -4   37.26    1.68
   2   2   4    7.62    1.08
  -2  -2  -4    8.13    1.00
  -3  -2  -4    1.78    0.69
   3   2   4    1.17    0.56
  -4  -2  -4    1.23    0.72
  -4  -2  -4    2.45    0.49
   4   2   4    1.72    0.79
   5   2   4   31.10    2.33
  -5  -2  -4   23.22    2.26
   6   2   4    1.90    0.89
  -6  -2  -4    2.09    1.12
  -7  -2  -4    2.49    1.29
   7   2   4    1.21    0.72
   8   2   4   -0.78    0.65
  -8  -2  -4    0.24    1.11
  -9  -2  -4    6.02    1.82
 -10  -2  -4    3.81    1.66
 -11  -2  -4    1.08    1.50
 -13   3   4    0.08    0.96
  13  -3  -4    1.54    1.65
  12  -3  -4    3.41    1.69
 -12   3   4    3.05    1.22
  11  -3  -4    0.17    1.02
 -11   3   4    1.01    0.93
 -11   3   4   -0.30    0.98
  10  -3  -4    3.50    1.33
 -10   3   4    5.91    1.40
 -10   3   4    2.93    1.36
   9  -3  -4    6.34    1.47
  -9   3   4    7.13    1.40
  -9   3   4    9.02    1.67
   8  -3  -4   22.48    1.48
  -8   3   4   23.94    2.19
   8  -3  -4   15.81    2.09
  -8   3   4   21.14    2.18
  -7   3   4   35.34    2.38
   7  -3  -4   37.66    2.51
  -7   3   4   38.64    2.29
   7  -3  -4   41.31    1.99
  -6   3   4   48.47    2.71
   6  -3  -4   50.12    2.79
  -6   3   4   50.90    2.48
   6  -3  -4   53.02    2.32
   5  -3  -4   19.61    1.33
  -5   3   4   20.78    1.31
  -5   3   4   22.85    1.89
   5  -3  -4   20.82    1.87
   4  -3  -4    0.81    0.60
   4  -3  -4    0.26    0.51
  -4   3   4    0.77    0.32
   4  -3  -4    0.52    0.43
  -4   3   4    0.56    0.57
  -3   3   4    6.86    0.55
  -3   3   4    5.13    0.81
  -3   3   4    5.38    0.91
   3  -3  -4    5.88    0.97
  -2   3   4    1.15    0.56
  -2   3   4    1.59    0.58
   2  -3  -4    1.19    0.63
  -1   3   4    5.86    0.85
   1  -3  -4    5.31    0.39
   1  -3  -4    6.01    0.93
  -1   3   4    5.48    0.90
   0  -3  -4   52.93    2.48
   0  -3  -4   54.64    1.91
   0   3   4   47.71    2.40
   0   3   4   53.08    2.19
  -1  -3  -4   65.73    2.53
   1   3   4   70.50    2.54
   1   3   4   63.40    2.93
  -1  -3  -4   67.71    3.04
   2   3   4   53.69    2.69
  -2  -3  -4   53.16    2.39
  -3  -3  -4  197.45    6.64
   3   3   4  199.00    6.89
  -4  -3  -4   11.74    0.73
   4   3   4   14.56    1.72
  -4  -3  -4    9.42    1.44
   5   3   4   66.81    3.40
  -5  -3  -4   62.88    3.39
  -6  -3  -4   -0.74    0.90
   6   3   4    0.19    0.70
  -7  -3  -4    6.87    1.61
   7   3   4    6.89    1.43
  -8  -3  -4    2.65    1.37
   8   3   4    0.83    0.77
   9   3   4    2.30    1.19
  -9  -3  -4    1.48    1.30
 -10  -3  -4   -0.36    1.42
 -11  -3  -4    0.87    1.59
 -13   4   4    0.85    1.07
  13  -4  -4    2.32    1.54
  12  -4  -4   -0.33    1.16
 -12   4   4    2.52    1.13
 -11   4   4    6.46    1.51
  11  -4  -4    5.25    1.59
 -11   4   4    5.61    1.58
 -10   4   4    8.25    1.53
 -10   4   4    7.41    1.74
  10  -4  -4    7.62    1.68
  -9   4   4   36.50    2.87
  -9   4   4   31.73    2.87
   9  -4  -4   31.17    3.10
  -8   4   4   21.85    2.33
  -8   4   4   23.38    2.16
   8  -4  -4   15.83    2.15
  -7   4   4   35.80    2.73
  -7   4   4   36.26    2.18
   7  -4  -4   36.71    1.84
  -6   4   4    1.36    0.76
   6  -4  -4   -0.11    0.43
   6  -4  -4    0.02    0.64
  -6   4   4    0.78    0.49
  -5   4   4    2.01    0.53
   5  -4  -4    3.28    0.90
   5  -4  -4    2.17    0.62
   5  -4  -4    2.54    0.63
  -5   4   4    2.01    0.82
  -4   4   4    4.69    0.77
  -4   4   4    3.19    0.88
  -4   4   4    5.69    0.69
   4  -4  -4    3.93    0.91
   3  -4  -4  285.89    8.14
  -3   4   4  287.39    8.72
  -3   4   4  290.43    9.10
   3  -4  -4  296.73    9.13
  -2   4   4  139.81    4.93
   2  -4  -4  138.58    4.02
  -2   4   4  146.14    4.87
   2  -4  -4  134.92    4.95
  -1   4   4    3.72    0.85
  -1   4   4    5.37    0.85
   1  -4  -4    4.87    0.49
   1  -4  -4    4.27    0.86
   0   4   4   57.67    2.72
   0  -4  -4   54.78    2.71
   0  -4  -4   58.89    2.14
   0   4   4   57.82    2.42
  -1  -4  -4   54.22    2.78
   1   4   4   52.52    2.76
   1   4   4   56.22    2.24
  -1  -4  -4   54.81    2.28
  -2  -4  -4    1.89    0.69
   2   4   4    1.88    0.42
   2   4   4    2.33    0.77
  -2  -4  -4    2.76    0.83
   3   4   4    6.67    1.28
  -3  -4  -4    8.53    1.26
  -4  -4  -4    7.98    1.31
   4   4   4    9.57    1.55
   5   4   4   29.24    2.58
  -5  -4  -4   22.94    2.30
  -6  -4  -4   42.63    3.21
   6   4   4   42.01    3.21
  -7  -4  -4   72.84    4.23
   7   4   4   85.64    4.37
   8   4   4    4.00    1.28
  -8  -4  -4    5.07    1.66
   9   4   4    0.86    1.09
  -9  -4  -4    0.89    1.27
 -10  -4  -4    2.44    1.80
  13  -5  -4   -0.33    1.60
 -13   5   4   -1.14    0.97
 -12   5   4    1.63    1.00
 -12   5   4    2.03    1.54
  12  -5  -4    2.69    1.37
 -11   5   4    1.07    1.33
 -11   5   4    2.81    1.12
  11  -5  -4    1.36    1.23
  10  -5  -4    0.52    0.99
 -10   5   4    3.35    1.37
 -10   5   4    4.08    1.19
  -9   5   4   32.70    2.97
   9  -5  -4   21.25    2.65
  -9   5   4   28.10    2.57
   8  -5  -4    8.02    1.64
  -8   5   4    6.92    1.63
  -8   5   4    7.26    1.27
   7  -5  -4   43.28    2.01
  -7   5   4   44.23    2.48
  -7   5   4   39.86    3.00
   7  -5  -4   41.60    2.85
  -6   5   4    3.34    1.06
  -6   5   4    4.24    0.82
   6  -5  -4    4.16    0.79
   6  -5  -4    5.16    1.18
   5  -5  -4   92.30    3.34
   5  -5  -4   81.75    3.89
  -5   5   4   85.67    3.90
   5  -5  -4   79.09    3.19
   4  -5  -4    2.30    0.77
   4  -5  -4    1.82    0.52
  -4   5   4    1.07    0.49
  -4   5   4    0.19    0.57
  -3   5   4    1.68    0.63
  -3   5   4    1.72    0.72
   3  -5  -4    1.12    0.71
   3  -5  -4    2.35    0.46
  -2   5   4    6.36    1.03
   2  -5  -4    7.08    1.20
  -2   5   4    5.43    0.94
   2  -5  -4    8.74    0.66
   1  -5  -4    5.39    1.01
   1  -5  -4    6.68    0.67
  -1   5   4    6.50    1.07
  -1   5   4    8.24    1.05
   0  -5  -4   30.42    1.51
   0  -5  -4   30.16    2.01
   0   5   4   31.22    2.01
   0   5   4   30.88    1.69
  -1  -5  -4   83.81    3.68
   1   5   4   72.26    2.88
   1   5   4   75.59    3.54
  -1  -5  -4   79.14    3.01
  -2  -5  -4   68.18    3.00
   2   5   4   75.80    3.49
  -2  -5  -4   62.70    3.34
   2   5   4   66.93    2.53
  -3  -5  -4    9.46    1.54
   3   5   4   13.20    1.81
  -3  -5  -4   11.73    1.47
  -4  -5  -4    2.80    1.02
   4   5   4    3.65    1.06
   5   5   4    6.49    1.38
  -5  -5  -4    5.13    1.38
   6   5   4   25.02    2.70
  -6  -5  -4   23.61    2.63
   7   5   4    1.40    1.00
  -7  -5  -4    3.87    1.46
  -8  -5  -4    5.65    1.63
   8   5   4    4.96    1.37
  -9  -5  -4    1.39    1.35
   9   5   4    1.30    1.04
 -10  -5  -4   -0.50    1.46
  10   5   4   -0.35    1.18
  13  -6  -4    2.45    1.66
 -13   6   4    0.98    1.06
 -12   6   4    2.46    1.28
  12  -6  -4    2.46    1.46
 -12   6   4    2.95    1.68
 -11   6   4    3.98    1.62
 -11   6   4    4.52    1.31
  11  -6  -4    2.04    1.21
 -10   6   4   20.53    2.74
 -10   6   4   22.45    2.53
  10  -6  -4   23.84    3.00
   9  -6  -4   65.51    4.00
  -9   6   4   62.88    3.96
  -9   6   4   57.21    3.42
  -8   6   4    1.29    0.67
   8  -6  -4   -0.15    0.90
  -8   6   4    1.20    1.08
  -7   6   4   11.45    1.80
  -7   6   4   10.77    1.36
   7  -6  -4    9.19    1.71
   6  -6  -4    0.26    0.47
  -6   6   4    0.57    0.94
   6  -6  -4   -0.57    0.76
   6  -6  -4   -0.50    0.51
   5  -6  -4    2.48    0.95
  -5   6   4    0.16    0.46
  -5   6   4   -0.09    0.59
   5  -6  -4    0.97    0.52
  -4   6   4   39.45    2.49
   4  -6  -4   43.30    1.89
  -4   6   4   43.01    2.13
   4  -6  -4   39.70    2.53
  -3   6   4   36.63    2.23
  -3   6   4   34.97    1.96
   3  -6  -4   31.82    2.20
   3  -6  -4   34.13    1.55
   2  -6  -4   30.25    1.42
  -2   6   4   30.19    1.98
   2  -6  -4   33.57    2.19
  -2   6   4   29.24    1.90
  -1   6   4    6.47    1.14
   1  -6  -4    5.79    1.09
  -1   6   4    6.65    1.04
   1  -6  -4    6.38    0.79
   0  -6  -4    1.78    0.62
   0   6   4    1.19    0.75
   0  -6  -4    2.70    0.90
   0   6   4    1.17    0.54
  -1  -6  -4   14.01    1.73
   1   6   4   14.01    1.76
  -1  -6  -4   13.51    1.27
   1   6   4   12.55    1.15
  -2  -6  -4   11.14    1.68
   2   6   4   10.05    0.95
  -2  -6  -4   11.80    1.40
   2   6   4    9.73    1.57
  -3  -6  -4    1.57    0.82
   3   6   4    1.39    0.76
  -3  -6  -4    3.46    1.04
  -4  -6  -4    1.36    0.89
  -4  -6  -4   -0.29    0.64
   4   6   4    0.88    0.79
  -5  -6  -4    0.64    0.98
   5   6   4    0.16    0.71
   6   6   4    0.69    0.92
  -6  -6  -4    1.08    1.08
   7   6   4   10.89    2.05
  -7  -6  -4   14.12    2.24
   8   6   4    3.93    1.35
  -8  -6  -4    2.46    1.49
  -9  -6  -4    1.07    1.38
   9   6   4    0.95    1.21
 -10  -6  -4    2.73    1.84
  10   6   4   -0.19    1.08
  13  -7  -4    2.17    1.59
 -13   7   4    0.82    1.21
 -13   7   4    3.22    1.98
  12  -7  -4    0.95    1.33
 -12   7   4    1.31    1.08
 -12   7   4    0.69    1.59
 -11   7   4    0.78    0.92
 -11   7   4    1.40    1.50
  11  -7  -4    1.06    1.20
 -10   7   4    0.90    1.31
  10  -7  -4    1.07    1.17
 -10   7   4    2.62    0.86
   9  -7  -4    5.40    1.64
  -9   7   4    9.87    1.59
  -9   7   4    9.14    2.05
   8  -7  -4   11.21    2.00
  -8   7   4    9.95    1.90
  -8   7   4   10.00    1.51
  -7   7   4    0.50    0.57
  -7   7   4   -1.08    0.90
   7  -7  -4   -0.10    0.80
  -6   7   4    7.48    1.56
   6  -7  -4    7.27    1.56
   6  -7  -4    9.41    1.20
   5  -7  -4    6.03    0.98
  -5   7   4    5.46    0.91
  -5   7   4    5.74    1.24
   5  -7  -4    6.28    1.36
  -4   7   4    0.56    0.63
   4  -7  -4    1.39    0.51
  -4   7   4    0.38    0.65
   4  -7  -4    1.47    0.97
  -3   7   4    6.28    1.17
   3  -7  -4    4.86    1.15
  -3   7   4    4.43    0.95
   3  -7  -4    6.35    0.82
   2  -7  -4    4.45    0.73
   2  -7  -4    3.06    1.01
  -2   7   4    4.59    0.99
  -2   7   4    4.49    1.03
   1  -7  -4    2.45    0.89
  -1   7   4    2.15    0.69
   1  -7  -4    2.20    0.60
  -1   7   4    0.74    0.67
   0  -7  -4    8.46    1.08
   0   7   4    5.68    1.22
   0  -7  -4    6.40    1.21
   0   7   4    7.09    1.07
  -1  -7  -4    1.20    0.74
   1   7   4    3.05    0.66
  -1  -7  -4    0.77    0.76
   1   7   4    2.60    1.01
   2   7   4   58.75    3.35
  -2  -7  -4   61.51    3.46
  -2  -7  -4   57.07    2.88
   2   7   4   57.45    2.42
  -3  -7  -4    7.77    1.62
  -3  -7  -4   11.30    1.60
   3   7   4    7.09    1.49
  -4  -7  -4   13.87    2.07
   4   7   4   12.99    1.97
  -4  -7  -4   11.44    1.80
   5   7   4    7.87    1.68
  -5  -7  -4   11.86    1.95
  -5  -7  -4    9.21    1.80
  -6  -7  -4   12.88    2.19
   6   7   4   12.78    2.08
  -6  -7  -4   13.09    2.24
   7   7   4    0.14    0.97
  -7  -7  -4    1.52    1.27
   8   7   4    5.87    1.70
  -8  -7  -4    9.34    2.16
   9   7   4    0.92    1.23
  -9  -7  -4   -0.04    1.46
  12  -8  -4    1.18    1.31
 -12   8   4   -0.14    1.67
  11  -8  -4    1.19    1.36
 -11   8   4    3.80    1.66
 -11   8   4    7.02    1.45
 -10   8   4    4.93    1.90
  10  -8  -4    7.72    1.89
 -10   8   4    6.41    1.46
   9  -8  -4    0.92    0.98
  -9   8   4    1.41    0.69
  -9   8   4    0.70    1.20
  -8   8   4   10.73    2.06
   8  -8  -4   13.40    2.25
  -8   8   4   13.98    1.71
   7  -8  -4    1.68    0.77
   7  -8  -4    2.24    1.04
  -7   8   4    0.04    1.00
   6  -8  -4    3.33    1.16
   6  -8  -4    4.94    0.94
  -6   8   4    3.07    1.23
  -5   8   4    2.27    0.71
   5  -8  -4    2.98    1.21
  -5   8   4    2.51    1.06
   5  -8  -4    1.89    0.67
  -4   8   4    3.28    0.85
  -4   8   4    1.16    0.94
   4  -8  -4    2.05    0.61
   4  -8  -4    1.92    0.95
  -3   8   4   46.95    2.63
   3  -8  -4   50.71    2.23
  -3   8   4   44.71    2.78
   3  -8  -4   50.95    3.08
   2  -8  -4    9.09    1.04
  -2   8   4    7.95    1.37
  -2   8   4   11.64    1.60
   2  -8  -4   11.20    1.72
   1  -8  -4    0.16    0.59
   1  -8  -4    0.32    0.56
  -1   8   4   -0.08    0.52
  -1   8   4   -0.50    0.72
   0   8   4   33.21    2.77
   0  -8  -4   38.66    2.61
   0  -8  -4   43.34    2.23
   0   8   4   38.37    2.24
  -1  -8  -4   -0.46    0.69
   1   8   4   -0.75    0.82
  -1  -8  -4   -0.19    0.60
   1   8   4    1.30    0.50
   2   8   4    6.92    1.53
  -2  -8  -4    6.58    1.30
  -2  -8  -4    4.36    1.21
  -3  -8  -4    0.09    0.96
  -3  -8  -4    0.60    0.81
   3   8   4    0.40    0.99
  -4  -8  -4    1.14    1.06
   4   8   4    1.03    0.94
  -4  -8  -4    1.45    0.96
  -5  -8  -4   25.14    2.91
   5   8   4   19.88    2.63
  -5  -8  -4   27.01    2.73
  -6  -8  -4   15.37    2.37
   6   8   4   18.05    2.56
  -6  -8  -4   16.00    2.45
  -7  -8  -4   25.52    3.11
  -7  -8  -4   18.73    2.73
   7   8   4   25.01    3.12
   8   8   4    1.63    1.20
  -8  -8  -4   -0.02    1.31
  -8  -8  -4    1.36    1.27
  -9  -8  -4    4.96    1.62
  -9  -8  -4    4.43    2.02
   9   8   4    4.32    1.56
 -12   9   4    5.91    2.26
  12  -9  -4    1.96    1.47
 -11   9   4    2.62    1.68
  11  -9  -4   -2.11    0.95
 -10   9   4    1.92    1.62
  10  -9  -4    4.89    1.65
  -9   9   4    9.99    2.13
   9  -9  -4   10.06    2.10
  -8   9   4   -0.42    1.13
   8  -9  -4    1.14    1.03
   7  -9  -4   14.68    2.28
  -7   9   4   11.07    2.04
   6  -9  -4    1.26    0.99
  -6   9   4    1.48    0.99
  -5   9   4   12.70    1.99
   5  -9  -4   12.07    2.04
   4  -9  -4   30.88    2.86
  -4   9   4   30.73    2.20
  -4   9   4   30.49    2.75
   3  -9  -4    4.93    0.91
  -3   9   4    3.56    1.04
  -3   9   4    3.52    1.04
   3  -9  -4    3.72    1.18
   2  -9  -4    1.68    1.01
  -2   9   4   -0.02    0.64
  -2   9   4    0.18    0.75
   2  -9  -4    0.82    0.61
  -1   9   4   23.93    2.15
   1  -9  -4   26.63    1.71
   1  -9  -4   21.11    2.29
  -1   9   4   22.15    2.29
   0  -9  -4    3.52    1.11
   0   9   4    3.99    1.34
   0   9   4    5.78    1.10
   0  -9  -4    4.87    1.02
  -1  -9  -4   31.11    2.81
   1   9   4   28.98    1.89
   1   9   4   35.03    3.04
  -1  -9  -4   36.91    2.28
  -2  -9  -4    1.83    0.98
  -2  -9  -4    0.35    0.71
   2   9   4    2.47    1.17
  -3  -9  -4    2.58    1.13
  -3  -9  -4    2.12    0.96
   3   9   4    0.59    1.08
  -4  -9  -4    0.30    0.78
   4   9   4    1.51    1.05
  -4  -9  -4   -0.42    1.11
   5   9   4    1.74    1.29
  -5  -9  -4    5.34    1.65
  -5  -9  -4    4.17    1.37
  -6  -9  -4    1.80    1.03
  -6  -9  -4    2.47    1.35
   6   9   4    0.19    0.96
  -7  -9  -4    1.16    1.30
  -7  -9  -4    0.55    1.50
   7   9   4    0.74    1.21
  -8  -9  -4   -1.07    1.50
  -8  -9  -4    3.93    1.53
   8   9   4   -1.17    0.93
 -11  10   4    0.34    1.68
  11 -10  -4    1.11    1.33
 -10  10   4    2.16    1.81
  10 -10  -4    4.17    1.61
   9 -10  -4   12.62    2.39
  -9  10   4   12.98    2.47
   8 -10  -4    4.68    1.59
  -8  10   4    4.26    1.62
   7 -10  -4    0.90    1.09
  -7  10   4   -0.81    0.71
  -6  10   4    3.14    1.29
   6 -10  -4    2.72    1.20
   5 -10  -4    2.18    1.25
  -5  10   4    2.41    1.04
   4 -10  -4   14.56    2.22
  -4  10   4   11.36    1.86
  -4  10   4   11.68    1.60
  -3  10   4    4.86    1.09
   3 -10  -4    4.29    1.28
  -3  10   4    2.73    1.11
  -2  10   4    0.28    0.87
  -2  10   4    1.58    0.93
   2 -10  -4    1.68    1.01
  -1  10   4   18.07    2.04
   1 -10  -4   14.48    2.06
  -1  10   4   18.58    2.24
   0 -10  -4    2.35    1.00
   0  10   4    0.89    1.12
   0  10   4    3.77    0.92
   1  10   4    9.60    1.90
  -1 -10  -4    9.48    1.68
  -2 -10  -4    0.20    0.85
   2  10   4    1.11    1.06
  -2 -10  -4   -0.06    0.66
   3  10   4    1.69    1.20
  -3 -10  -4    2.78    1.17
  -3 -10  -4    2.32    1.08
  -4 -10  -4    1.22    0.91
  -4 -10  -4    1.28    1.19
   4  10   4    1.81    1.08
  -5 -10  -4    2.60    1.31
   5  10   4    2.24    1.22
  -5 -10  -4    2.52    1.11
  -6 -10  -4    4.77    1.71
  -6 -10  -4    4.69    1.67
   6  10   4    1.16    1.33
  -7 -10  -4   15.73    2.65
   7  10   4   12.39    2.39
  -7 -10  -4   14.04    2.47
   8  10   4    0.29    1.15
  -8 -10  -4    5.68    1.81
  -8 -10  -4   -0.62    1.61
 -11  11   4    2.40    1.88
  11 -11  -4    2.81    1.37
 -10  11   4    4.34    2.03
  10 -11  -4    1.92    1.38
   9 -11  -4    3.27    1.45
  -9  11   4    1.30    1.56
   8 -11  -4    2.59    1.49
  -8  11   4    3.03    1.52
   7 -11  -4    0.82    1.02
  -7  11   4    1.42    1.08
  -6  11   4    0.73    0.98
   6 -11  -4    0.58    1.05
  -5  11   4    9.05    1.77
   5 -11  -4    9.26    1.87
  -4  11   4    1.09    0.85
   4 -11  -4    0.29    0.89
   3 -11  -4   15.28    2.24
  -3  11   4   13.94    1.96
  -3  11   4   18.07    2.24
   2 -11  -4    0.11    0.86
  -2  11   4   -0.33    0.68
  -2  11   4    0.48    1.15
  -1  11   4    4.91    1.44
  -1  11   4    3.71    1.08
   1 -11  -4    3.50    1.22
   0  11   4    3.80    1.30
   0 -11  -4    1.58    0.95
   0  11   4    1.77    0.71
  -1 -11  -4    0.52    0.80
   1  11   4    0.70    1.14
  -2 -11  -4    7.45    1.66
   2  11   4    5.00    1.64
  -3 -11  -4    0.41    0.94
   3  11   4    3.55    1.44
   4  11   4    3.76    1.44
  -4 -11  -4    5.13    1.52
   5  11   4    2.35    1.40
  -5 -11  -4   -0.85    0.85
   6  11   4    4.83    1.55
  -6 -11  -4    2.93    1.60
  -7 -11  -4    3.07    1.54
   7  11   4    0.01    1.23
  10 -12  -4    0.08    1.20
 -10  12   4   -0.77    1.51
  -9  12   4    1.86    1.69
   9 -12  -4    2.80    1.49
   8 -12  -4    1.64    1.40
  -8  12   4    2.23    1.22
  -7  12   4    5.65    1.70
   7 -12  -4    7.06    1.86
   6 -12  -4   -0.18    0.99
  -6  12   4    1.68    1.09
   5 -12  -4    0.75    1.15
  -5  12   4    0.63    0.92
   4 -12  -4   -0.12    1.08
  -4  12   4    1.68    0.96
  -3  12   4   12.64    2.00
   3 -12  -4   10.83    2.04
  -3  12   4    6.84    1.61
   2 -12  -4   -0.23    0.90
  -2  12   4   -0.38    0.61
  -2  12   4    0.48    1.09
   1 -12  -4    1.23    1.00
  -1  12   4    2.03    1.23
  -1  12   4    1.54    0.88
   0 -12  -4   11.15    1.90
   0  12   4   15.65    2.45
   1  12   4    1.74    1.39
  -1 -12  -4    3.03    1.12
  -2 -12  -4    0.11    0.89
   2  12   4   -0.63    0.95
   3  12   4    0.68    1.17
  -3 -12  -4    1.97    1.09
  -4 -12  -4    0.75    1.15
   4  12   4    2.23    1.52
   5  12   4    4.55    1.86
  -5 -12  -4    7.60    1.81
   6  12   4    8.06    2.09
  -6 -12  -4   12.53    2.40
   9 -13  -4    6.70    1.95
  -9  13   4    3.01    1.83
  -8  13   4    1.77    1.17
   8 -13  -4   -0.26    1.32
  -7  13   4    1.44    1.19
   7 -13  -4    0.16    1.03
   6 -13  -4    0.40    1.21
  -6  13   4   -0.68    0.94
  -5  13   4    0.55    0.89
   5 -13  -4    1.02    1.17
  -4  13   4   11.26    2.01
   4 -13  -4    9.50    2.01
  -3  13   4    2.55    1.13
   3 -13  -4    1.42    1.23
  -2  13   4    2.61    1.07
   2 -13  -4    3.69    1.50
  -2  13   4    1.70    1.27
  -1  13   4    2.05    1.39
  -1  13   4    3.42    1.03
   1 -13  -4    2.29    1.25
   0 -13  -4   -0.22    0.96
   0  13   4    2.50    1.37
   1  13   4   18.47    2.81
  -1 -13  -4   12.20    2.13
   2  13   4    3.52    1.69
  -2 -13  -4    1.93    1.01
   3  13   4    0.63    1.44
  -3 -13  -4    1.36    1.11
   4  13   4    3.63    1.88
  -4 -13  -4    1.29    1.14
  -5 -13  -4    1.94    1.26
   5  13   4   -0.93    1.48
  -8  14   4    2.53    1.37
   8 -14  -4    5.14    1.89
  -7  14   4    0.46    1.16
   7 -14  -4    1.61    1.38
   6 -14  -4    4.86    1.68
  -6  14   4    6.64    1.77
  -5  14   4    2.03    1.11
   5 -14  -4    2.74    1.34
  -4  14   4    1.62    1.03
   4 -14  -4    0.99    1.32
  -3  14   4    4.21    1.28
   3 -14  -4    0.56    1.14
  -2  14   4    0.30    1.28
   2 -14  -4    0.63    1.10
  -2  14   4    0.66    0.98
   1 -14  -4    0.80    1.25
  -1  14   4    0.50    1.38
   0 -14  -4    1.31    1.32
   0  14   4    2.17    1.50
  -1 -14  -4    5.13    1.58
   1  14   4    4.70    1.81
   2  14   4    3.17    1.84
  -2 -14  -4   -0.29    1.11
  -3 -14  -4    0.74    1.25
   3  14   4    3.72    1.75
  -4 -14  -4   -0.93    1.10
   4  14   4    3.57    1.90
  -7  15   4    3.23    1.36
   7 -15  -4    0.84    1.36
   6 -15  -4    0.68    1.44
  -6  15   4    2.56    1.33
  -5  15   4   -0.46    0.91
   5 -15  -4    0.35    1.20
   4 -15  -4    2.36    1.45
  -4  15   4   -0.33    0.92
  -3  15   4    2.13    1.23
   3 -15  -4    4.03    1.46
   2 -15  -4    2.89    1.42
  -1  15   4    3.44    1.71
   1 -15  -4    4.11    1.66
   0 -15  -4    0.67    1.34
   0  15   4    1.27    1.76
  -1 -15  -4    0.84    1.15
   1  15   4    1.84    1.62
   2  15   4    4.70    2.01
  -2 -15  -4    2.72    1.36
  -4  16   4    1.94    1.32
   4 -16  -4    3.16    1.65
  -3  16   4    1.87    1.19
   3 -16  -4    2.72    1.47
   2 -16  -4    2.72    1.59
   1 -16  -4    3.41    1.66
  -2 -17   5    1.61    1.58
  -1 -17   5    7.04    2.07
   0 -17   5    2.71    1.62
   0  17  -5    2.03    1.22
  -1  17  -5    1.85    1.21
   1 -17   5    1.85    1.79
   2 -17   5    0.64    1.45
  -2  17  -5   -0.93    1.06
   3 -17   5    3.27    1.88
  -3  17  -5    1.54    1.23
  -5 -16   5    4.76    1.91
   5  16  -5    5.12    1.92
  -4 -16   5    1.01    1.52
   4  16  -5    1.56    1.54
   3  16  -5    3.78    1.70
  -3 -16   5   -0.58    1.35
  -2 -16   5    0.18    1.29
   2  16  -5    1.52    1.41
   1  16  -5    1.50    1.12
  -1 -16   5    1.31    1.37
   0 -16   5   -0.46    1.36
   0  16  -5    1.04    1.17
  -1  16  -5    2.66    1.23
   1 -16   5    0.04    1.40
   2 -16   5   -0.19    1.36
  -2  16  -5    2.18    1.33
  -3  16  -5    3.32    1.52
   3 -16   5   -0.80    1.54
   4 -16   5    3.02    1.64
  -4  16  -5    3.11    1.54
  -5  16  -5    1.27    1.40
   5 -16   5    2.62    1.76
   6  15  -5    0.34    1.51
  -6 -15   5    1.21    1.62
   5  15  -5    2.20    1.65
  -5 -15   5    2.67    1.51
   4  15  -5    2.60    1.55
  -4 -15   5    0.86    1.39
  -3 -15   5    1.60    1.44
   3  15  -5    1.74    1.45
   2  15  -5    1.89    1.22
  -2 -15   5    1.77    1.29
  -1 -15   5    1.02    1.20
   1  15  -5    0.77    0.99
   1  15  -5    0.78    1.23
   0  15  -5    9.88    1.91
   0 -15   5    9.11    2.08
   1 -15   5    9.22    2.08
  -1  15  -5    9.27    2.02
  -2  15  -5    0.92    1.10
   2 -15   5    1.61    1.34
   3 -15   5   -0.30    1.33
  -3  15  -5    1.47    1.25
   4 -15   5    0.56    1.20
  -4  15  -5    0.96    1.20
   5 -15   5    0.28    1.47
  -5  15  -5    2.49    1.37
  -6  15  -5    0.66    1.17
   6 -15   5    2.90    1.75
  -7 -14   5    5.36    1.95
   7  14  -5    4.09    1.96
   6  14  -5    2.50    1.66
  -6 -14   5    4.55    1.84
  -5 -14   5    0.46    1.23
   5  14  -5    0.65    1.34
  -4 -14   5    7.35    1.89
   4  14  -5    2.82    1.51
  -3 -14   5    3.11    1.46
   3  14  -5    5.14    1.58
   2  14  -5   -0.28    1.10
   2  14  -5   -0.17    0.89
  -2 -14   5    0.14    1.07
   1  14  -5    1.84    1.19
   1  14  -5   -0.78    0.82
  -1 -14   5   -0.10    1.04
   0 -14   5    0.13    1.24
   0  14  -5   -0.27    0.88
  -1  14  -5    1.28    1.12
   1 -14   5   -1.18    1.01
   2 -14   5    1.91    1.18
  -2  14  -5    1.19    1.17
   3 -14   5    0.63    1.16
  -3  14  -5   -1.03    0.85
  -4  14  -5    3.19    1.50
   4 -14   5    6.74    1.85
  -5  14  -5    0.65    1.22
   5 -14   5   -0.31    1.34
  -6  14  -5   -0.99    1.60
   6 -14   5    1.23    1.29
  -7  14  -5    8.93    2.51
   7 -14   5    7.22    2.13
   8  13  -5    1.30    1.54
  -8 -13   5    2.62    1.72
  -7 -13   5    1.92    1.62
   7  13  -5    3.46    1.44
   6  13  -5    1.28    1.38
  -6 -13   5   -0.50    1.25
   5  13  -5    1.73    1.35
  -5 -13   5    0.17    1.10
  -4 -13   5    3.64    1.39
   4  13  -5    5.19    1.65
   3  13  -5    0.88    1.19
  -3 -13   5    1.63    1.26
   3  13  -5    1.18    1.01
  -2 -13   5    4.86    1.45
   2  13  -5    5.42    1.51
   2  13  -5    3.28    1.22
   1  13  -5    1.63    1.08
   1  13  -5    3.64    1.22
  -1 -13   5    2.35    1.23
   0  13  -5    4.90    1.35
   0 -13   5    4.71    1.51
   0  13  -5    6.12    1.49
   1 -13   5    0.95    1.26
  -1  13  -5    5.87    1.51
   2 -13   5    7.06    1.71
  -2  13  -5    7.08    1.73
   3 -13   5   -0.28    1.11
  -3  13  -5   -0.05    0.96
  -4  13  -5   -0.82    0.83
   4 -13   5    0.49    1.07
  -5  13  -5    0.08    1.05
   5 -13   5    0.42    1.20
   6 -13   5    2.27    1.42
  -6  13  -5    0.93    1.66
   7 -13   5    3.65    1.78
   7 -13   5    0.43    1.03
  -7  13  -5    1.24    1.50
   8 -13   5   -0.85    1.54
   8 -13   5    1.85    1.18
  -8  13  -5    1.59    1.80
   9  12  -5    1.42    1.30
  -9 -12   5    0.67    1.71
  -8 -12   5    1.37    1.60
   8  12  -5    2.11    1.62
  -7 -12   5    4.78    1.82
   7  12  -5    3.77    1.56
  -6 -12   5    6.78    1.83
   6  12  -5    4.83    1.64
  -5 -12   5    2.38    1.36
   5  12  -5    7.31    1.91
  -4 -12   5    1.10    1.28
   4  12  -5    0.82    1.17
  -3 -12   5   13.83    2.14
   3  12  -5   17.08    1.98
   3  12  -5   17.40    2.33
   2  12  -5    1.05    1.05
  -2 -12   5    0.53    0.92
   2  12  -5    0.32    0.77
   1  12  -5    1.32    1.08
   1  12  -5    2.37    1.01
  -1 -12   5    0.30    0.96
   0 -12   5    2.54    1.20
   0  12  -5    2.71    1.08
   0  12  -5    1.04    0.95
  -1  12  -5    4.77    1.12
  -1  12  -5    2.28    1.05
   1 -12   5    4.50    1.47
  -2  12  -5    6.33    1.56
   2 -12   5    7.47    1.70
   3 -12   5    5.74    1.24
   3 -12   5    7.40    1.72
  -3  12  -5    8.77    1.75
   4 -12   5    0.41    0.73
  -4  12  -5    0.16    0.85
   4 -12   5    0.17    1.05
   5 -12   5    3.56    1.18
   5 -12   5    7.58    1.74
  -5  12  -5    2.34    1.40
  -6  12  -5   19.52    2.91
   6 -12   5   14.67    2.45
   6 -12   5   15.16    2.14
   7 -12   5    5.82    1.42
  -7  12  -5    8.28    2.25
   7 -12   5    6.39    1.84
  -8  12  -5    2.15    1.74
   8 -12   5    1.13    1.48
   8 -12   5    1.88    1.02
   9 -12   5   -0.78    1.67
  -9  12  -5    0.62    1.70
   9 -12   5   -0.10    1.25
  10  11  -5    3.07    1.50
 -10 -11   5    5.30    2.07
   9  11  -5    2.24    1.40
  -9 -11   5    2.46    1.60
  -8 -11   5    1.03    1.32
   8  11  -5    0.94    1.17
  -7 -11   5    0.49    1.26
   7  11  -5    0.23    1.34
   6  11  -5    1.23    1.21
  -6 -11   5    0.22    1.25
   5  11  -5    0.00    0.98
  -5 -11   5    0.23    1.08
   4  11  -5    1.65    0.76
   4  11  -5   -0.91    0.83
  -4 -11   5   -0.27    0.95
  -3 -11   5    7.22    1.66
   3  11  -5    4.83    1.42
   3  11  -5    7.78    1.37
  -2 -11   5    1.67    1.15
   2  11  -5    2.24    1.16
   2  11  -5    2.09    0.93
   1  11  -5    3.70    1.16
   1  11  -5    5.19    1.37
  -1 -11   5    6.14    1.55
   0  11  -5   16.78    1.92
   0 -11   5   15.43    2.14
   0  11  -5   12.14    1.80
   1 -11   5   81.93    4.24
  -1  11  -5   72.36    4.05
   1 -11   5   78.05    3.44
  -1  11  -5   71.02    3.46
   2 -11   5    0.54    0.71
   2 -11   5    0.59    0.90
  -2  11  -5    0.52    0.85
  -3  11  -5   23.06    2.68
   3 -11   5   23.10    2.71
   3 -11   5   21.63    2.08
  -4  11  -5    0.27    1.18
   4 -11   5    0.15    1.00
   4 -11   5   -0.03    0.63
  -5  11  -5    1.51    1.35
   5 -11   5    2.68    0.96
   5 -11   5    2.52    1.23
   6 -11   5    2.04    1.29
  -6  11  -5    3.64    1.54
   6 -11   5    1.64    0.95
   7 -11   5    1.27    1.01
  -7  11  -5    4.53    1.69
   7 -11   5    1.49    1.39
  -8  11  -5    3.12    1.90
   8 -11   5    1.84    1.66
   8 -11   5    2.29    1.19
   9 -11   5   -0.61    1.61
   9 -11   5    0.43    1.22
  -9  11  -5    0.19    1.78
 -11 -10   5    6.31    2.21
  11  10  -5    2.59    1.42
  10  10  -5    4.34    1.81
 -10 -10   5    2.16    1.90
  -9 -10   5    0.99    1.37
   9  10  -5    3.31    1.73
  -8 -10   5    2.59    1.45
   8  10  -5    2.11    1.36
   7  10  -5   12.14    2.29
  -7 -10   5   12.21    2.25
  -6 -10   5   -0.35    1.05
   6  10  -5    0.77    1.20
  -5 -10   5   16.47    2.36
   5  10  -5   12.40    2.17
  -4 -10   5   19.24    2.47
   4  10  -5   20.93    2.58
   4  10  -5   28.72    2.19
   3  10  -5   40.76    3.14
   3  10  -5   35.01    2.39
  -3 -10   5   44.35    3.28
   2  10  -5    0.70    0.76
  -2 -10   5    2.34    1.04
   2  10  -5    1.08    1.00
   1  10  -5    2.61    0.98
  -1 -10   5    6.12    1.44
  -1 -10   5    5.14    0.87
   1  10  -5    4.55    1.19
   0 -10   5    0.38    0.82
   0  10  -5    0.98    0.78
   0 -10   5    0.33    0.60
   0  10  -5    0.21    0.67
  -1  10  -5    4.02    1.19
  -1  10  -5    5.68    1.14
   1 -10   5    8.50    1.61
   1 -10   5    6.66    1.11
   2 -10   5    7.86    1.22
   2 -10   5    7.12    1.58
  -2  10  -5    8.83    1.59
  -3  10  -5   15.41    2.21
   3 -10   5   21.27    1.95
   3 -10   5   17.32    2.28
   4 -10   5    9.98    1.85
   4 -10   5   12.37    1.69
  -4  10  -5   13.14    2.05
   5 -10   5    2.55    0.92
  -5  10  -5    3.93    1.48
   5 -10   5    4.10    1.29
   6 -10   5    1.59    1.30
  -6  10  -5    0.18    1.16
   6 -10   5    1.83    0.87
   7 -10   5    6.27    1.49
   7 -10   5    9.87    2.10
  -7  10  -5   10.06    2.23
  -8  10  -5    1.23    1.50
   8 -10   5   -1.39    1.23
   8 -10   5   -0.66    0.79
   9 -10   5    1.61    1.48
  -9  10  -5    1.93    1.70
   9 -10   5    0.36    1.00
  10 -10   5    2.18    1.46
 -10  10  -5    1.23    1.80
  11   9  -5    2.79    1.57
 -11  -9   5    5.65    2.13
 -10  -9   5   -0.47    1.27
  10   9  -5   -0.72    1.17
  -9  -9   5    3.39    1.58
   9   9  -5    0.89    1.19
  -8  -9   5    0.07    1.23
   8   9  -5   -0.48    1.14
  -7  -9   5    1.31    1.31
   7   9  -5    3.31    1.37
   6   9  -5    7.17    1.78
  -6  -9   5    9.19    1.86
   5   9  -5    1.35    0.65
   5   9  -5    1.91    1.30
  -5  -9   5    0.77    0.97
  -4  -9   5    0.62    0.97
   4   9  -5    0.13    0.91
  -4  -9   5    0.53    0.47
   4   9  -5    0.11    0.50
  -3  -9   5    0.97    0.47
  -3  -9   5    0.67    0.91
   3   9  -5   -0.39    0.88
   3   9  -5    0.47    0.59
   2   9  -5   20.00    1.96
  -2  -9   5   16.67    2.02
  -2  -9   5   19.10    1.28
   2   9  -5   17.49    2.00
   1   9  -5    4.37    1.07
  -1  -9   5    3.49    0.71
  -1  -9   5    3.00    1.06
   1   9  -5    4.30    1.04
   0  -9   5    8.44    1.04
   0  -9   5    8.08    1.57
   0   9  -5    8.20    1.31
   0   9  -5    7.53    1.41
   1  -9   5    6.97    1.04
   1  -9   5    4.71    1.28
  -1   9  -5    9.24    1.51
  -1   9  -5    5.78    1.07
  -2   9  -5   23.48    1.56
  -2   9  -5   19.54    2.27
   2  -9   5   21.06    2.29
   2  -9   5   22.65    1.78
  -3   9  -5   16.21    2.20
   3  -9   5   17.06    2.16
   3  -9   5   17.83    1.77
   4  -9   5    4.44    1.08
  -4   9  -5    3.58    1.30
   4  -9   5    4.00    1.23
   5  -9   5    0.10    0.66
   5  -9   5   -1.17    0.85
  -5   9  -5    0.17    1.08
  -6   9  -5    3.48    1.42
   6  -9   5    5.58    1.58
   6  -9   5    3.47    1.03
   7  -9   5   -0.03    0.80
   7  -9   5   -0.09    1.04
  -7   9  -5   -0.77    1.06
  -8   9  -5    5.33    1.78
   8  -9   5    2.80    1.30
   8  -9   5    3.99    1.72
   9  -9   5    5.87    1.72
   9  -9   5    1.85    1.65
  -9   9  -5    2.42    1.59
 -10   9  -5    0.67    0.96
 -10   9  -5    0.96    1.77
  12   8  -5    2.90    1.56
 -12  -8   5    2.87    1.52
  11   8  -5    1.70    1.42
 -11  -8   5    0.20    1.37
  10   8  -5    1.05    1.29
 -10  -8   5    0.90    1.38
  -9  -8   5    1.21    1.38
   9   8  -5    1.27    1.21
  -8  -8   5   -0.09    1.12
   8   8  -5    2.39    1.25
  -7  -8   5    1.27    1.03
   7   8  -5   -0.61    0.90
  -6  -8   5   18.28    2.41
   6   8  -5   19.37    2.46
  -5  -8   5    6.79    1.47
  -5  -8   5    6.40    0.93
   5   8  -5    5.41    1.50
   5   8  -5    4.85    0.88
  -4  -8   5    6.54    0.86
   4   8  -5    7.06    1.09
   4   8  -5    6.14    1.47
  -4  -8   5    6.38    1.39
  -3  -8   5    9.27    0.91
  -3  -8   5    9.67    1.56
   3   8  -5    9.60    1.60
   3   8  -5    7.81    1.17
  -2  -8   5    0.22    0.75
  -2  -8   5    0.59    0.45
   2   8  -5    0.89    0.60
   2   8  -5   -0.53    0.61
   1   8  -5   37.53    2.25
  -1  -8   5   31.76    2.50
   1   8  -5   31.71    2.17
  -1  -8   5   29.57    1.51
   0  -8   5   22.32    2.16
   0   8  -5   25.86    1.94
   0  -8   5   23.37    1.38
   0   8  -5   23.65    2.13
   1  -8   5    4.32    0.78
  -1   8  -5    3.86    0.90
  -1   8  -5    5.25    1.16
   1  -8   5    4.94    1.22
   2  -8   5    9.55    1.21
  -2   8  -5    9.00    1.58
   2  -8   5   10.69    1.63
  -2   8  -5    9.29    1.10
   3  -8   5    5.51    1.07
   3  -8   5    3.84    1.24
  -3   8  -5    4.77    1.23
  -4   8  -5   37.58    3.01
   4  -8   5   33.28    2.54
   4  -8   5   41.69    3.17
   5  -8   5    2.28    0.93
   5  -8   5    1.46    1.04
  -5   8  -5    1.89    1.06
  -6   8  -5  143.83    6.33
   6  -8   5  140.12    6.14
   6  -8   5  143.22    6.41
   7  -8   5   12.65    2.24
  -7   8  -5    8.38    1.83
   7  -8   5   12.62    1.99
   8  -8   5    2.54    1.20
   8  -8   5   -0.24    1.22
  -8   8  -5    1.58    1.50
  -9   8  -5    2.74    1.56
   9  -8   5    1.74    1.19
   9  -8   5    1.09    1.56
 -10   8  -5    0.78    1.01
 -10   8  -5    2.01    1.59
 -12  -7   5    2.28    1.12
  12   7  -5    2.63    1.50
 -11  -7   5    2.55    1.28
  11   7  -5    0.07    1.20
  10   7  -5   12.80    2.23
 -10  -7   5   14.94    2.40
   9   7  -5    4.58    1.57
  -9  -7   5    3.36    1.27
   8   7  -5   33.72    3.27
  -8  -7   5   34.40    3.34
  -7  -7   5   -0.51    0.79
   7   7  -5    1.07    1.13
   6   7  -5   31.06    2.93
  -6  -7   5   34.34    2.91
  -5  -7   5    2.42    0.92
   5   7  -5    4.59    1.32
  -4  -7   5   14.71    1.14
  -4  -7   5   20.26    2.12
   4   7  -5   13.50    1.83
  -3  -7   5    0.42    0.71
   3   7  -5   -0.22    0.64
  -3  -7   5    1.19    0.37
  -2  -7   5    8.16    1.35
   2   7  -5    8.83    1.38
   2   7  -5    9.07    1.24
  -2  -7   5    8.31    0.73
   1   7  -5    1.25    0.71
  -1  -7   5    2.39    0.87
  -1  -7   5    1.34    0.43
   1   7  -5    0.24    0.53
   0   7  -5   63.19    3.18
   0   7  -5   64.13    2.88
   0  -7   5   65.17    2.43
   0  -7   5   62.61    3.17
   1  -7   5  186.40    5.93
  -1   7  -5  188.02    6.10
  -1   7  -5  183.00    6.79
   1  -7   5  190.83    6.78
  -2   7  -5   15.43    1.22
  -2   7  -5   14.61    1.78
   2  -7   5   15.21    1.38
   2  -7   5   15.20    1.82
  -3   7  -5   10.49    1.64
   3  -7   5   11.22    1.39
   3  -7   5    8.58    1.54
  -3   7  -5   12.02    0.98
   4  -7   5    2.94    1.00
  -4   7  -5    4.98    1.26
   4  -7   5    3.73    1.18
   5  -7   5    2.81    0.96
   5  -7   5    4.06    1.39
  -5   7  -5    4.97    1.36
   6  -7   5    8.27    1.80
  -6   7  -5    4.51    1.38
   6  -7   5    6.04    1.32
   7  -7   5    6.27    1.48
   7  -7   5    5.05    1.65
  -7   7  -5    3.66    1.41
   8  -7   5    2.57    1.21
  -8   7  -5    5.73    1.78
   8  -7   5    5.52    1.73
  -9   7  -5   15.46    2.53
  -9   7  -5    8.48    2.00
 -10   7  -5    0.26    0.88
 -11   7  -5    1.67    1.20
  12   6  -5    0.44    1.27
 -12  -6   5    2.45    1.15
  11   6  -5    0.63    1.27
 -11  -6   5   -1.01    0.88
 -10  -6   5   40.73    3.83
  10   6  -5   33.82    3.43
   9   6  -5    1.91    1.24
  -9  -6   5    4.26    1.39
   8   6  -5    1.68    1.16
  -8  -6   5    4.69    1.24
   7   6  -5   -1.70    0.88
  -7  -6   5   -0.66    0.68
   6   6  -5   28.99    2.67
  -6  -6   5   25.94    2.53
  -5  -6   5    3.08    0.98
   5   6  -5    4.85    1.28
  -4  -6   5   21.81    2.02
   4   6  -5   23.54    2.18
  -3  -6   5   78.69    2.64
   3   6  -5   79.91    3.61
  -3  -6   5   79.32    3.57
  -2  -6   5   10.38    1.38
  -2  -6   5    9.86    0.63
   2   6  -5    8.98    1.29
  -1  -6   5   62.80    3.00
   1   6  -5   66.85    2.96
  -1  -6   5   64.57    2.13
   0  -6   5    7.93    1.19
   0  -6   5   12.00    0.83
   0   6  -5   10.89    1.21
   0   6  -5   14.51    1.57
   1  -6   5   15.54    1.11
  -1   6  -5   13.39    1.19
  -1   6  -5   12.80    1.53
   1  -6   5   14.36    1.60
  -2   6  -5    0.43    0.60
   2  -6   5    0.20    0.49
   2  -6   5    0.09    0.54
  -2   6  -5   -0.26    0.40
   3  -6   5   12.61    1.40
  -3   6  -5   11.77    1.62
   3  -6   5    9.13    1.46
  -3   6  -5   10.22    0.90
   4  -6   5    0.69    0.68
   4  -6   5    0.82    0.86
  -4   6  -5    1.16    0.81
  -5   6  -5   20.83    2.21
   5  -6   5   24.71    2.31
   5  -6   5   24.13    2.56
   6  -6   5   25.65    2.58
  -6   6  -5   31.49    2.79
   6  -6   5   27.85    2.91
   7  -6   5    1.35    0.82
  -7   6  -5    1.60    1.14
   7  -6   5    0.95    1.15
   8  -6   5    1.54    1.32
  -8   6  -5    0.87    1.22
  -9   6  -5    0.21    0.90
  -9   6  -5   -1.06    1.20
 -10   6  -5    1.83    1.07
 -11   6  -5    0.95    1.06
 -13  -5   5    2.02    1.19
 -12  -5   5   -0.14    1.04
  12   5  -5    0.74    1.29
  11   5  -5    1.10    1.11
 -11  -5   5    2.59    1.09
  10   5  -5   13.59    2.27
 -10  -5   5   15.89    2.35
   9   5  -5    0.36    0.96
  -9  -5   5    0.00    0.85
   8   5  -5   60.78    3.68
  -8  -5   5   57.61    3.58
  -7  -5   5   16.31    2.13
   7   5  -5   13.59    2.00
  -6  -5   5    1.46    0.82
   6   5  -5    0.31    0.79
   5   5  -5    3.27    0.97
  -5  -5   5    2.38    0.88
   4   5  -5    5.33    1.10
  -4  -5   5    6.02    1.10
  -3  -5   5   17.60    1.64
  -3  -5   5   15.79    0.80
   3   5  -5   18.32    1.73
  -2  -5   5    0.59    0.46
   2   5  -5   -0.28    0.51
  -1  -5   5    2.08    0.69
   1   5  -5    2.34    0.68
   0  -5   5    6.02    0.97
   0  -5   5    5.64    0.57
   0   5  -5    6.20    0.92
   1  -5   5    0.17    0.39
  -1   5  -5   -0.17    0.44
  -1   5  -5   -0.20    0.44
   1  -5   5    0.43    0.48
  -2   5  -5    0.15    0.59
   2  -5   5    0.65    0.47
   2  -5   5    0.91    0.52
  -2   5  -5    0.55    0.44
   3  -5   5  101.44    4.29
  -3   5  -5  103.46    4.37
  -3   5  -5  105.23    3.49
   3  -5   5   94.92    3.94
  -4   5  -5    8.93    1.42
   4  -5   5    6.06    1.16
   4  -5   5    7.77    1.34
  -4   5  -5    7.09    0.78
  -5   5  -5    1.10    0.83
   5  -5   5    0.17    0.84
   5  -5   5    0.48    0.64
   6  -5   5   -0.22    0.65
  -6   5  -5    2.11    1.05
  -7   5  -5    2.60    1.19
   7  -5   5    2.02    1.14
  -8   5  -5    1.20    1.24
  -8   5  -5   -0.43    1.03
  -9   5  -5    0.55    1.27
 -10   5  -5    0.74    1.26
 -11   5  -5    9.67    2.16
 -13  -4   5    4.47    1.59
 -12  -4   5    1.29    1.22
  12   4  -5    1.87    1.21
 -11  -4   5    1.32    1.07
  11   4  -5    2.68    1.24
  10   4  -5    9.26    1.82
 -10  -4   5   11.89    2.03
   9   4  -5    1.03    1.05
  -9  -4   5    1.83    0.95
  -8  -4   5    5.20    1.38
   8   4  -5    5.27    1.33
  -7  -4   5   -1.57    0.60
   7   4  -5    1.02    0.81
   6   4  -5    0.41    0.79
  -6  -4   5    2.13    0.88
   5   4  -5   38.99    2.36
  -5  -4   5   34.08    2.19
   4   4  -5   33.94    2.13
  -4  -4   5   37.67    2.12
  -3  -4   5   55.27    2.63
   3   4  -5   56.97    2.74
  -2  -4   5    8.56    1.11
   2   4  -5    6.85    1.03
  -1  -4   5   45.06    2.22
   1   4  -5   45.97    2.19
   0   4  -5   60.00    2.47
   0  -4   5   51.98    2.49
   1  -4   5    0.23    0.36
  -1   4  -5    0.11    0.44
   2  -4   5   20.82    1.47
  -2   4  -5   21.45    1.75
  -2   4  -5   17.53    1.17
   2  -4   5   19.46    1.72
   3  -4   5    7.78    1.11
  -3   4  -5    9.06    1.33
   3  -4   5    7.02    1.16
  -3   4  -5    8.36    0.86
  -3   4  -5    6.97    0.82
  -4   4  -5    0.30    0.60
   4  -4   5    0.84    0.64
   5  -4   5   24.91    2.46
   5  -4   5   23.22    1.27
  -5   4  -5   23.09    2.09
   6  -4   5  355.96   12.18
  -6   4  -5  368.19   11.68
  -7   4  -5   37.33    2.82
  -7   4  -5   32.50    3.31
  -8   4  -5   11.57    2.19
  -8   4  -5   10.80    1.83
  -9   4  -5   -0.73    1.07
 -10   4  -5    0.32    1.47
 -11   4  -5    1.21    1.80
 -13  -3   5   -0.23    0.88
 -12  -3   5    1.34    1.22
  11   3  -5   -1.43    0.89
 -11  -3   5   -0.12    0.81
 -10  -3   5    1.62    0.98
  10   3  -5    0.66    0.93
   9   3  -5   64.77    3.63
  -9  -3   5   55.40    3.48
   8   3  -5   -0.55    0.84
  -8  -3   5    1.33    0.60
  -8  -3   5    0.49    0.85
   7   3  -5   16.63    1.95
  -7  -3   5   14.77    1.38
  -7  -3   5   17.70    2.03
   6   3  -5   47.10    2.71
  -6  -3   5   48.32    2.28
   6   3  -5   47.93    2.37
  -6  -3   5   45.78    2.67
   5   3  -5    9.32    1.05
  -5  -3   5    7.80    1.20
   5   3  -5    8.96    1.34
  -4  -3   5   41.62    2.14
   4   3  -5   39.08    2.21
   4   3  -5   38.57    1.69
   3   3  -5    5.00    0.92
  -3  -3   5    5.35    0.85
   3   3  -5    4.76    0.49
  -2  -3   5   31.22    1.68
   2   3  -5   33.49    1.84
   1   3  -5  111.34    4.00
   1   3  -5  111.68    3.18
  -1  -3   5  112.12    3.93
   0   3  -5  431.00   12.18
   0  -3   5  414.65   12.23
  -1   3  -5  159.91    5.09
  -1   3  -5  156.66    5.07
   1  -3   5  156.76    5.35
   2  -3   5   38.29    2.08
  -2   3  -5   36.37    2.09
  -3   3  -5   15.95    1.56
   3  -3   5   16.18    1.68
   3  -3   5   16.08    1.17
   4  -3   5   49.15    2.10
   4  -3   5   45.21    2.66
  -4   3  -5   47.62    2.57
   5  -3   5   13.71    1.88
   5  -3   5   15.96    1.23
  -5   3  -5   16.90    1.74
  -6   3  -5   15.07    1.74
  -7   3  -5   12.66    2.20
  -7   3  -5   11.63    1.66
  -8   3  -5   25.20    3.13
  -9   3  -5   12.49    2.46
 -10   3  -5    1.55    1.43
 -11   3  -5    0.47    1.78
 -13  -2   5    3.73    1.38
 -12  -2   5    3.23    1.27
  11   2  -5   21.11    2.49
 -11  -2   5   21.69    2.73
 -10  -2   5   37.75    3.31
  10   2  -5   44.23    3.24
  -9  -2   5   46.93    3.10
   9   2  -5   48.79    3.10
   9   2  -5   51.79    3.09
   8   2  -5   16.75    1.93
  -8  -2   5   16.04    1.98
   8   2  -5   16.86    1.99
  -8  -2   5   17.99    1.65
   7   2  -5    1.54    0.86
   7   2  -5    2.16    0.81
  -7  -2   5    1.12    0.62
  -7  -2   5    1.23    0.79
  -6  -2   5   30.07    1.76
  -6  -2   5   27.56    2.16
   6   2  -5   30.46    2.01
   6   2  -5   25.45    1.73
   5   2  -5    4.41    0.78
  -5  -2   5    3.97    0.86
   5   2  -5    3.67    0.93
  -5  -2   5    3.21    0.74
  -4  -2   5   12.57    1.21
  -4  -2   5    6.96    0.91
   4   2  -5    5.21    0.72
   4   2  -5    6.08    1.03
  -3  -2   5   47.07    2.12
   3   2  -5   42.50    2.24
   3   2  -5   49.71    1.79
  -3  -2   5   50.18    2.22
   2   2  -5   -0.06    0.25
  -2  -2   5    0.49    0.44
   2   2  -5    0.36    0.55
   1   2  -5   -0.30    0.22
  -1  -2   5    0.03    0.35
   1   2  -5    0.47    0.47
   0   2  -5   41.21    1.96
   0   2  -5   40.35    1.93
   0  -2   5   41.86    1.89
   1  -2   5    1.17    0.50
   1  -2   5   -0.25    0.38
   2  -2   5   20.69    1.63
   2  -2   5   18.06    1.20
   3  -2   5    1.77    0.48
   3  -2   5    1.51    0.63
  -3   2  -5    0.24    0.48
   4  -2   5   13.04    1.61
   4  -2   5   12.49    1.17
  -4   2  -5   10.91    1.33
   5  -2   5    0.86    0.47
  -5   2  -5    0.96    0.63
   6  -2   5  175.12    6.02
  -6   2  -5  183.74    6.36
  -7   2  -5    3.67    0.95
  -7   2  -5    3.32    1.28
  -8   2  -5   27.17    3.27
  -9   2  -5    3.69    1.72
 -10   2  -5    0.13    1.55
 -11   2  -5   -0.26    1.61
 -13  -1   5    2.02    1.17
 -12  -1   5    0.97    0.92
 -11  -1   5    1.16    0.80
  10   1  -5   10.09    1.82
  10   1  -5   11.10    1.78
 -10  -1   5   12.19    1.98
   9   1  -5   31.95    2.56
  -9  -1   5   28.76    2.16
  -9  -1   5   30.11    2.77
   9   1  -5   22.56    2.47
  -8  -1   5  139.59    5.29
   8   1  -5  144.72    5.80
   8   1  -5  149.21    5.65
  -7  -1   5   30.85    2.35
   7   1  -5   30.76    2.23
   7   1  -5   26.61    2.16
  -7  -1   5   25.59    1.76
   6   1  -5   14.67    1.55
   6   1  -5   14.04    1.46
  -6  -1   5   15.20    1.55
  -6  -1   5   15.49    1.44
   5   1  -5   57.90    2.56
  -5  -1   5   58.60    2.65
  -5  -1   5   58.12    2.60
   5   1  -5   59.15    2.76
  -4  -1   5   14.49    1.20
   4   1  -5   10.89    1.04
  -4  -1   5    8.46    1.06
   4   1  -5   12.38    1.31
  -3  -1   5   11.68    0.98
   3   1  -5   13.25    1.30
  -3  -1   5   11.15    1.13
   3   1  -5   11.96    0.93
  -2  -1   5    0.40    0.44
   2   1  -5    0.01    0.46
   2   1  -5   -0.18    0.48
   2   1  -5    0.64    0.37
  -2  -1   5    0.75    0.36
   1   1  -5    8.81    0.72
  -1  -1   5    8.08    0.75
   1   1  -5    6.66    0.93
   1   1  -5    6.70    0.89
   0  -1   5  165.86    5.13
   0  -1   5  161.50    5.33
   1  -1   5  215.50    6.79
   1  -1   5  221.91    6.79
   2  -1   5   35.14    1.91
   2  -1   5   34.52    1.79
   3  -1   5   60.43    2.59
   3  -1   5   57.89    2.81
  -4   1  -5   86.88    3.49
   4  -1   5   88.94    3.49
  -5   1  -5    0.03    0.55
  -5   1  -5   -0.47    0.69
   5  -1   5   -0.07    0.45
  -6   1  -5   14.42    1.46
  -6   1  -5   11.73    1.88
   6  -1   5   14.44    1.51
   7  -1   5    1.17    0.64
  -7   1  -5    2.74    1.26
  -8   1  -5    2.10    1.40
  -9   1  -5    0.49    1.48
 -10   1  -5    3.78    1.79
 -11   1  -5    7.40    2.37
 -13   0   5   -1.05    0.93
 -12   0   5    3.77    1.24
  12   0  -5    2.52    1.49
  11   0  -5    7.85    1.84
 -11   0   5    9.14    1.78
  10   0  -5   28.27    2.94
  10   0  -5   30.40    2.52
 -10   0   5   33.34    2.48
 -10   0   5   33.80    3.08
  -9   0   5    3.65    1.11
   9   0  -5    1.77    0.94
  -9   0   5    1.92    0.91
   9   0  -5    1.28    1.06
   8   0  -5    2.69    0.91
  -8   0   5    2.40    0.83
   8   0  -5    1.62    0.96
  -8   0   5    3.93    1.08
   7   0  -5    0.15    0.54
   7   0  -5    0.92    0.68
  -7   0   5    1.29    0.61
  -7   0   5    0.36    0.60
  -6   0   5   -0.21    0.48
  -6   0   5   -0.07    0.47
   6   0  -5    0.12    0.49
   6   0  -5    0.09    0.53
   5   0  -5   40.07    2.15
  -5   0   5   42.49    2.08
  -5   0   5   42.12    2.19
   5   0  -5   43.12    2.18
  -4   0   5  261.50    7.82
   4   0  -5  266.40    8.17
  -4   0   5  258.10    8.14
   4   0  -5  261.89    7.97
   3   0  -5    6.31    0.80
   3   0  -5    6.20    0.92
  -3   0   5    6.80    0.91
  -3   0   5    6.41    0.70
   3   0  -5    5.67    0.88
  -2   0   5   52.20    2.36
   2   0  -5   54.80    2.42
   2   0  -5   50.21    2.32
  -2   0   5   54.30    1.89
   2   0  -5   53.86    2.11
  -1   0   5  152.80    5.11
   1   0  -5  154.50    4.93
  -1   0   5  160.57    4.66
  -1   0   5  162.21    5.23
   0   0   5  355.42   10.55
   0   0  -5  360.46   10.41
   0   0   5  358.62   10.13
   1   0   5   -0.08    0.32
   1   0   5    0.49    0.45
   2   0   5    1.76    0.56
   2   0   5    1.39    0.55
  -3   0  -5   13.91    1.50
   3   0   5   14.35    1.38
  -4   0  -5   -0.05    0.54
   4   0   5    0.19    0.47
  -4   0  -5    0.43    0.48
  -5   0  -5   86.13    3.36
   5   0   5   85.38    3.69
  -5   0  -5   83.32    4.04
  -6   0  -5  252.38    8.99
   6   0   5  236.21    8.20
   7   0   5   56.30    3.08
  -7   0  -5   62.78    3.90
  -8   0  -5    1.30    1.33
  -9   0  -5    8.38    2.05
 -10   0  -5    1.13    1.42
 -11   0  -5    0.61    1.72
 -14   1   5    6.80    1.52
  13  -1  -5   -0.41    1.27
 -13   1   5    0.42    1.01
 -12   1   5    0.71    1.11
  12  -1  -5    0.05    1.31
 -11   1   5    1.29    0.87
  11  -1  -5   -0.08    1.18
  10  -1  -5    2.47    1.11
 -10   1   5    0.44    0.94
 -10   1   5    1.78    0.89
  -9   1   5   46.91    2.87
   9  -1  -5   53.38    2.81
   9  -1  -5   52.91    3.28
  -9   1   5   48.56    2.99
  -8   1   5    0.07    0.69
   8  -1  -5   -0.46    0.68
   8  -1  -5    0.41    0.63
  -8   1   5    1.73    0.74
   7  -1  -5   58.36    2.81
  -7   1   5   58.72    2.94
  -7   1   5   63.79    3.06
   7  -1  -5   59.83    3.16
  -6   1   5    1.84    0.76
   6  -1  -5    0.35    0.53
   6  -1  -5    1.89    0.67
  -6   1   5    1.23    0.57
   5  -1  -5   62.91    2.77
  -5   1   5   65.39    2.94
   5  -1  -5   62.29    2.88
  -5   1   5   62.60    2.61
  -4   1   5   91.82    3.61
   4  -1  -5   93.43    3.51
   4  -1  -5   85.67    3.46
  -4   1   5   92.20    3.15
   3  -1  -5   37.06    1.96
  -3   1   5   38.45    1.46
   3  -1  -5   37.68    1.86
  -3   1   5   39.27    2.00
   3  -1  -5   35.69    1.91
   2  -1  -5   10.17    0.99
  -2   1   5   13.63    1.24
  -2   1   5   11.14    0.56
  -2   1   5   10.74    1.13
  -1   1   5    8.15    1.01
  -1   1   5    7.45    0.46
   1  -1  -5    5.33    0.82
  -1   1   5    6.62    0.91
   0   1   5  343.74   10.26
   0  -1  -5  343.24   10.18
   0   1   5  347.84    9.65
   0   1   5  338.28   10.02
   1   1   5  110.69    4.13
  -1  -1  -5  111.45    3.78
  -2  -1  -5  427.36   12.42
   2   1   5  422.94   12.63
   3   1   5  164.09    5.81
  -3  -1  -5  165.48    5.78
   4   1   5    1.26    0.70
  -4  -1  -5    0.65    0.58
  -4  -1  -5    1.34    0.47
  -5  -1  -5   39.62    1.90
   5   1   5   39.21    2.39
  -5  -1  -5   38.53    2.60
  -6  -1  -5    8.79    1.73
   6   1   5    9.60    1.45
  -7  -1  -5    0.80    1.19
   7   1   5    1.49    0.73
  -8  -1  -5    8.60    2.08
   8   1   5    7.08    1.42
  -9  -1  -5   -0.76    1.12
 -10  -1  -5    6.64    2.05
 -11  -1  -5   12.34    2.88
 -14   2   5    3.81    1.45
 -13   2   5    1.92    1.25
  13  -2  -5    0.81    1.36
  12  -2  -5    5.60    1.82
 -12   2   5    6.33    1.52
 -11   2   5   21.77    2.64
  11  -2  -5   17.97    2.59
 -11   2   5   23.94    2.60
 -10   2   5    5.62    1.30
 -10   2   5    9.07    1.70
  10  -2  -5    8.88    1.81
  -9   2   5   75.53    3.83
   9  -2  -5   68.10    3.91
   9  -2  -5   73.29    3.31
  -8   2   5    3.89    0.97
  -8   2   5    2.24    0.97
   8  -2  -5    2.82    1.12
   8  -2  -5    2.20    0.75
  -7   2   5    6.02    1.18
   7  -2  -5    5.57    1.18
   7  -2  -5    3.61    0.90
  -7   2   5    4.71    0.97
   6  -2  -5    4.17    0.85
   6  -2  -5    2.73    0.84
  -6   2   5    1.18    0.70
  -6   2   5    2.49    0.65
   5  -2  -5    3.66    0.87
   5  -2  -5    3.66    0.84
  -5   2   5    3.95    0.68
  -5   2   5    2.98    0.81
  -4   2   5   43.63    1.80
   4  -2  -5   46.59    2.23
   4  -2  -5   45.58    2.20
  -4   2   5   46.96    2.38
   4  -2  -5   45.17    2.28
  -3   2   5   15.49    1.33
   3  -2  -5   14.95    1.37
  -3   2   5   16.78    1.47
  -3   2   5   17.42    0.77
  -2   2   5    0.28    0.45
  -2   2   5    0.43    0.40
   2  -2  -5    0.59    0.47
   1  -2  -5   45.02    2.20
  -1   2   5   46.55    2.17
  -1   2   5   49.15    2.30
   0   2   5  104.04    4.01
   0  -2  -5  110.44    4.04
   0   2   5  101.04    3.71
   0  -2  -5  108.61    3.36
   1   2   5    1.24    0.41
   1   2   5    0.49    0.55
  -1  -2  -5    1.76    0.53
  -1  -2  -5    0.80    0.55
  -2  -2  -5    0.33    0.47
   2   2   5    0.65    0.54
  -3  -2  -5    7.51    1.13
   3   2   5    4.74    1.04
  -4  -2  -5    7.79    1.29
   4   2   5    4.02    0.99
  -5  -2  -5   26.12    2.45
   5   2   5   25.83    2.28
  -6  -2  -5  229.00    8.42
   6   2   5  218.03    8.02
  -7  -2  -5   15.93    2.34
   7   2   5   13.36    1.87
   8   2   5   27.05    2.66
  -8  -2  -5   30.08    3.33
  -9  -2  -5    2.19    1.55
 -10  -2  -5    4.48    1.85
 -11  -2  -5    1.51    1.76
 -13   3   5    1.84    1.13
  13  -3  -5   -0.08    1.33
  12  -3  -5    0.09    1.22
 -12   3   5    1.93    1.08
  11  -3  -5    0.72    1.14
 -11   3   5    0.49    1.14
 -11   3   5    1.20    0.81
  10  -3  -5    8.56    1.77
 -10   3   5    9.88    1.84
 -10   3   5    9.26    1.60
  -9   3   5   23.71    2.49
  -9   3   5   30.86    2.57
   9  -3  -5   25.30    2.74
   8  -3  -5   79.63    4.10
  -8   3   5   79.43    3.75
   8  -3  -5   80.50    3.37
  -8   3   5   85.10    4.10
   7  -3  -5  177.78    6.77
  -7   3   5  184.88    6.72
  -7   3   5  179.93    6.32
   7  -3  -5  176.51    5.99
   6  -3  -5   29.16    2.33
  -6   3   5   29.75    1.73
   6  -3  -5   27.21    1.73
  -6   3   5   29.98    2.30
   5  -3  -5   54.23    2.51
  -5   3   5   53.19    2.83
   5  -3  -5   55.56    2.54
   5  -3  -5   57.14    2.85
  -5   3   5   56.17    2.33
   4  -3  -5   36.07    2.14
  -4   3   5   41.66    1.64
  -4   3   5   38.85    2.23
  -3   3   5    3.89    0.33
  -3   3   5    3.09    0.75
  -3   3   5    3.94    0.82
   3  -3  -5    1.68    0.66
   2  -3  -5    5.79    0.94
  -2   3   5    4.73    0.86
  -2   3   5    5.31    0.93
  -1   3   5    0.59    0.41
   1  -3  -5   -0.05    0.47
  -1   3   5    0.58    0.54
   0   3   5   21.69    1.34
   0   3   5   24.89    1.67
   0  -3  -5   21.37    1.11
   0  -3  -5   22.59    1.79
   1   3   5   25.42    1.40
  -1  -3  -5   25.13    1.41
  -1  -3  -5   22.86    1.93
   1   3   5   26.15    1.99
   2   3   5   74.49    3.43
  -2  -3  -5   75.06    3.07
  -3  -3  -5    9.91    1.28
   3   3   5    6.93    1.26
   4   3   5   44.80    2.72
  -4  -3  -5   43.46    2.59
   5   3   5    1.23    0.71
  -5  -3  -5   -0.07    0.86
  -6  -3  -5   37.10    3.10
   6   3   5   35.13    2.95
   7   3   5    0.00    0.69
  -7  -3  -5    1.43    1.18
  -8  -3  -5    1.73    1.26
   8   3   5    1.61    0.90
  -9  -3  -5    1.57    1.30
   9   3   5   -0.39    0.81
 -10  -3  -5    7.64    2.14
  13  -4  -5    0.65    1.59
 -13   4   5    2.35    1.17
  12  -4  -5    0.99    1.42
 -12   4   5   -0.15    1.26
 -12   4   5    0.17    1.03
  11  -4  -5   19.11    2.70
 -11   4   5   12.92    1.96
 -11   4   5   13.82    2.28
  10  -4  -5   13.22    2.16
 -10   4   5   10.59    1.99
 -10   4   5   10.29    1.64
  -9   4   5   36.24    2.82
  -9   4   5   32.71    3.02
   9  -4  -5   39.81    3.36
  -8   4   5   19.94    1.95
   8  -4  -5   17.39    2.24
  -8   4   5   17.24    2.19
  -7   4   5   18.66    2.16
   7  -4  -5   20.26    1.57
  -7   4   5   21.93    1.79
   7  -4  -5   15.98    2.00
  -6   4   5   19.83    1.52
  -6   4   5   17.54    1.98
   6  -4  -5   19.54    2.07
   6  -4  -5   16.52    1.49
   5  -4  -5   15.30    1.39
   5  -4  -5   16.33    1.82
  -5   4   5   18.27    1.88
   5  -4  -5   18.38    1.51
  -5   4   5   19.48    1.16
  -4   4   5   43.76    2.18
  -4   4   5   41.01    1.67
   4  -4  -5   42.28    2.40
  -4   4   5   41.87    2.39
  -3   4   5    0.90    0.59
   3  -4  -5    1.15    0.64
  -3   4   5    2.29    0.27
  -3   4   5    2.24    0.68
  -2   4   5   23.38    1.77
  -2   4   5   25.37    1.70
   2  -4  -5   23.90    1.84
   1  -4  -5    0.04    0.28
   1  -4  -5    0.29    0.55
  -1   4   5   -0.06    0.40
  -1   4   5    0.24    0.59
   0   4   5   81.04    3.19
   0  -4  -5   82.35    3.64
   0   4   5   79.83    3.58
   0  -4  -5   81.67    2.78
  -1  -4  -5    0.78    0.53
  -1  -4  -5    0.35    0.59
   1   4   5    1.07    0.42
   1   4   5    0.90    0.57
   2   4   5   15.34    1.02
  -2  -4  -5   15.52    1.42
   2   4   5   18.12    1.89
  -2  -4  -5   13.66    1.75
  -3  -4  -5   -0.13    0.58
   3   4   5    0.23    0.72
  -4  -4  -5    1.71    0.85
   4   4   5    0.83    0.70
  -5  -4  -5    0.65    0.96
   5   4   5    1.13    0.89
   6   4   5   94.58    4.71
  -6  -4  -5   91.49    4.60
  -7  -4  -5    0.74    1.05
   7   4   5    1.66    0.93
   8   4   5    6.41    1.50
  -8  -4  -5    4.25    1.55
   9   4   5    4.39    1.49
  -9  -4  -5    1.57    1.39
 -10  -4  -5    2.59    1.50
 -13   5   5    1.36    1.07
  13  -5  -5    1.86    1.53
 -12   5   5    2.98    1.26
 -12   5   5    0.56    1.31
  12  -5  -5    1.07    1.33
 -11   5   5    1.58    0.87
 -11   5   5    3.61    1.56
  11  -5  -5    3.97    1.45
 -10   5   5    0.61    1.30
 -10   5   5    2.94    1.12
  10  -5  -5    2.63    1.37
  -9   5   5    8.75    1.41
   9  -5  -5    6.88    1.65
  -9   5   5    5.52    1.58
   8  -5  -5    3.36    1.29
  -8   5   5    4.16    1.38
  -8   5   5    7.02    1.22
  -7   5   5    6.66    1.03
  -7   5   5    3.70    1.31
   7  -5  -5    2.70    1.15
   7  -5  -5    5.85    0.95
  -6   5   5   33.42    1.80
  -6   5   5   27.06    2.50
   6  -5  -5   25.50    2.48
   6  -5  -5   31.18    1.85
   6  -5  -5   31.24    1.83
  -5   5   5    0.03    0.51
   5  -5  -5   -0.71    0.55
  -5   5   5    1.06    0.40
  -5   5   5   -0.04    0.62
  -4   5   5   94.91    4.10
  -4   5   5   87.67    3.57
   4  -5  -5   89.09    4.01
   3  -5  -5    0.95    0.29
  -3   5   5    0.81    0.67
  -3   5   5   -0.13    0.48
   3  -5  -5   -0.06    0.58
  -2   5   5    1.78    0.73
  -2   5   5    2.76    0.76
   2  -5  -5    2.54    0.36
   2  -5  -5    2.15    0.78
   1  -5  -5    0.12    0.56
   1  -5  -5    0.29    0.37
  -1   5   5    0.48    0.59
  -1   5   5   -0.47    0.39
   0  -5  -5  184.37    6.65
   0  -5  -5  187.11    5.59
   0   5   5  187.23    6.57
   0   5   5  168.99    5.95
  -1  -5  -5   35.54    2.35
  -1  -5  -5   34.85    1.83
   1   5   5   34.43    1.79
   1   5   5   34.37    2.30
   2   5   5  342.75    9.95
   2   5   5  332.21   11.10
  -2  -5  -5  330.94   10.29
  -2  -5  -5  352.13   11.30
   3   5   5   42.23    2.80
  -3  -5  -5   44.00    2.90
  -3  -5  -5   45.79    2.55
   4   5   5    2.54    1.07
  -4  -5  -5    2.65    0.98
  -5  -5  -5   28.73    2.64
   5   5   5   28.25    2.81
  -6  -5  -5   46.27    3.45
   6   5   5   43.13    3.50
   7   5   5    1.45    1.03
  -7  -5  -5    1.65    1.24
   8   5   5    5.56    1.46
  -8  -5  -5    4.94    1.74
  -9  -5  -5    2.12    1.37
   9   5   5    1.81    1.21
  10   5   5    8.49    1.97
 -10  -5  -5    6.81    2.15
  13  -6  -5    2.67    1.68
 -13   6   5   -0.06    1.14
 -13   6   5    1.57    1.79
 -12   6   5    8.64    2.22
  12  -6  -5   15.09    2.66
 -12   6   5    9.75    1.72
 -11   6   5    0.38    1.20
  11  -6  -5    0.63    1.14
 -11   6   5   -0.56    0.79
 -10   6   5    4.64    1.64
 -10   6   5    1.92    0.87
  10  -6  -5    0.11    0.97
  -9   6   5   10.28    1.60
   9  -6  -5    7.13    1.75
  -9   6   5   10.99    2.09
  -8   6   5    5.39    1.05
  -8   6   5    5.38    1.60
   8  -6  -5    2.73    1.31
  -7   6   5    4.49    1.42
   7  -6  -5    3.67    1.27
  -7   6   5    7.21    1.13
   6  -6  -5    0.87    0.65
  -6   6   5    0.73    0.44
   6  -6  -5    0.00    0.79
   6  -6  -5    0.31    0.53
  -6   6   5   -0.24    0.85
   5  -6  -5    2.73    1.08
  -5   6   5    1.36    0.68
  -5   6   5    2.27    0.82
   4  -6  -5   91.48    3.16
   4  -6  -5   94.64    4.26
  -4   6   5   91.88    3.77
  -4   6   5   99.51    4.33
  -3   6   5    5.81    1.12
  -3   6   5    5.43    1.03
   3  -6  -5    6.00    0.62
   3  -6  -5    9.59    1.49
  -2   6   5    8.21    1.27
   2  -6  -5    6.01    1.17
   2  -6  -5    8.45    0.69
  -2   6   5    7.98    1.23
  -1   6   5    0.13    0.66
   1  -6  -5    1.99    0.53
  -1   6   5    2.35    0.69
   1  -6  -5    1.76    0.75
   0  -6  -5   11.15    1.07
   0   6   5    8.67    1.11
   0  -6  -5   11.69    1.63
   0   6   5    9.92    1.55
  -1  -6  -5   40.04    2.63
  -1  -6  -5   42.41    2.12
   1   6   5   39.65    2.90
   1   6   5   38.38    2.00
   2   6   5    2.17    0.53
  -2  -6  -5    1.96    0.97
   2   6   5    2.02    0.93
  -2  -6  -5    2.22    0.83
  -3  -6  -5   -0.53    0.73
  -3  -6  -5    0.22    0.83
   3   6   5    0.59    0.81
  -4  -6  -5    1.04    0.88
  -4  -6  -5    1.43    0.80
   4   6   5    0.78    0.90
  -5  -6  -5    0.47    0.84
   5   6   5    0.33    0.76
  -5  -6  -5    0.75    1.09
  -6  -6  -5   54.09    3.53
   6   6   5   56.66    3.73
   7   6   5   -0.35    0.87
  -7  -6  -5    0.09    1.19
   8   6   5    5.63    1.62
  -8  -6  -5    3.52    1.56
   9   6   5    7.44    1.85
  -9  -6  -5    7.78    2.08
  13  -7  -5    1.97    1.68
 -13   7   5   -1.16    1.69
  12  -7  -5    1.42    1.43
 -12   7   5    2.62    1.69
 -11   7   5    1.07    1.44
  11  -7  -5   -0.38    1.10
  10  -7  -5   16.93    2.62
 -10   7   5   17.01    2.14
 -10   7   5   19.47    2.81
  -9   7   5   -0.31    0.62
  -9   7   5   -1.68    1.08
   9  -7  -5   -0.01    1.01
   8  -7  -5   15.05    2.37
  -8   7   5   16.85    2.43
  -8   7   5   18.69    1.91
  -7   7   5   46.09    2.44
  -7   7   5   40.40    3.38
   7  -7  -5   39.30    3.36
   6  -7  -5    6.06    1.52
  -6   7   5    6.83    1.57
   5  -7  -5   11.82    1.11
  -5   7   5    6.06    1.07
   5  -7  -5    5.87    1.46
  -5   7   5    9.15    1.66
  -4   7   5    9.62    1.34
   4  -7  -5    9.63    0.90
  -4   7   5    8.03    1.44
   4  -7  -5    4.78    1.27
   3  -7  -5   14.35    1.91
  -3   7   5   21.51    2.11
   3  -7  -5   18.69    1.09
  -3   7   5   18.42    1.82
   2  -7  -5    0.56    0.45
  -2   7   5    0.42    0.61
  -2   7   5   -0.02    0.70
   2  -7  -5    1.07    0.77
   1  -7  -5    1.06    0.56
  -1   7   5   -0.09    0.64
   1  -7  -5    0.20    0.67
  -1   7   5    0.81    0.63
   0  -7  -5    0.06    0.58
   0  -7  -5    0.35    0.65
   0   7   5   -0.11    0.45
   0   7   5   -0.46    0.65
  -1  -7  -5    3.82    0.91
   1   7   5    2.85    1.10
   1   7   5    5.90    0.90
  -1  -7  -5    2.74    1.01
  -2  -7  -5    1.01    0.85
   2   7   5    2.41    1.16
  -2  -7  -5    3.02    1.03
  -3  -7  -5    0.36    0.85
   3   7   5    1.37    0.81
  -3  -7  -5    0.46    0.81
   4   7   5   -0.41    0.61
  -4  -7  -5    1.09    0.87
  -4  -7  -5    1.59    1.07
   5   7   5    8.62    1.74
  -5  -7  -5    6.70    1.64
  -5  -7  -5    8.33    1.77
  -6  -7  -5    3.83    1.35
  -6  -7  -5    4.38    1.46
   6   7   5    4.03    1.30
  -7  -7  -5   -0.22    0.91
  -7  -7  -5   -0.83    1.17
   7   7   5    1.71    1.14
  -8  -7  -5    0.44    1.44
   8   7   5    0.97    1.16
   9   7   5    2.34    1.43
  -9  -7  -5   -0.69    1.63
  12  -8  -5    2.09    1.51
 -12   8   5    6.53    2.10
  11  -8  -5    3.09    1.56
 -11   8   5    1.97    1.58
 -10   8   5    3.78    1.62
  10  -8  -5    4.76    1.55
  -9   8   5   10.84    2.19
   9  -8  -5    6.09    1.70
  -8   8   5    1.19    1.25
   8  -8  -5   -1.30    0.84
   7  -8  -5   13.43    2.14
  -7   8   5   15.78    2.33
   6  -8  -5    2.54    1.23
  -6   8   5    2.45    1.10
  -5   8   5    7.60    1.19
   5  -8  -5    8.98    1.67
  -5   8   5    7.21    1.50
   4  -8  -5    6.82    1.43
  -4   8   5    9.98    1.67
  -4   8   5    9.30    1.36
  -3   8   5   15.21    1.83
   3  -8  -5   13.85    1.95
  -3   8   5   18.77    2.04
  -2   8   5   -0.11    0.51
  -2   8   5    0.81    0.80
   2  -8  -5   -0.33    0.69
  -1   8   5   10.07    1.44
  -1   8   5   12.87    1.79
   1  -8  -5   10.14    1.64
   0   8   5   33.29    2.80
   0   8   5   35.43    2.17
   0  -8  -5   32.86    2.81
   0  -8  -5   39.34    2.07
   1   8   5   10.13    1.83
  -1  -8  -5   12.29    1.49
  -1  -8  -5   12.56    1.86
   1   8   5   13.75    1.40
  -2  -8  -5    1.72    0.88
  -2  -8  -5    1.42    0.97
   2   8   5    1.41    1.11
   3   8   5   19.60    2.45
  -3  -8  -5   11.30    1.97
  -3  -8  -5   16.23    1.97
  -4  -8  -5    3.31    1.29
   4   8   5    4.59    1.37
  -4  -8  -5    4.18    1.39
   5   8   5    1.15    1.02
  -5  -8  -5    2.20    1.15
  -5  -8  -5    1.08    1.21
  -6  -8  -5   51.56    3.93
   6   8   5   53.31    4.35
  -6  -8  -5   48.12    4.40
   7   8   5    3.93    1.50
  -7  -8  -5    4.41    1.55
  -7  -8  -5    4.11    1.64
  -8  -8  -5    2.41    1.45
   8   8   5    3.59    1.43
  -8  -8  -5    7.54    1.97
  12  -9  -5    2.48    1.63
 -12   9   5    3.91    1.86
  11  -9  -5    1.68    1.46
 -11   9   5    3.09    1.82
  10  -9  -5    3.15    1.51
 -10   9   5    2.98    1.62
  -9   9   5    3.16    1.67
   9  -9  -5    4.89    1.62
   8  -9  -5   25.19    3.02
  -8   9   5   27.52    3.22
   7  -9  -5   10.48    2.01
  -7   9   5   12.41    2.22
   6  -9  -5    5.94    1.50
  -6   9   5    6.94    1.51
  -5   9   5   15.23    2.17
  -5   9   5   19.50    1.82
   5  -9  -5   13.23    2.08
  -4   9   5   15.41    1.81
  -4   9   5   17.43    2.21
   4  -9  -5   17.34    2.32
  -3   9   5    3.62    1.10
   3  -9  -5    4.12    1.27
  -3   9   5    3.89    1.11
  -2   9   5   24.61    2.35
   2  -9  -5   26.69    2.71
  -2   9   5   21.51    2.28
  -1   9   5    2.36    1.12
   1  -9  -5    1.66    0.91
  -1   9   5    0.99    0.69
   0  -9  -5   22.46    2.49
   0   9   5   23.64    2.01
   0   9   5   18.65    2.36
   1   9   5    6.86    1.55
  -1  -9  -5    9.24    1.62
   2   9   5   53.83    3.97
  -2  -9  -5   45.14    3.72
  -3  -9  -5    2.20    1.04
  -3  -9  -5    1.14    1.07
   3   9   5    3.23    1.36
  -4  -9  -5   -0.07    1.15
  -4  -9  -5    0.09    0.80
   4   9   5   -0.11    0.76
  -5  -9  -5   -1.23    1.11
   5   9   5    0.78    0.86
  -5  -9  -5    1.25    1.24
  -6  -9  -5   19.00    2.86
   6   9   5   23.57    3.10
  -6  -9  -5   25.64    2.99
   7   9   5   -0.69    1.07
  -7  -9  -5    4.47    1.76
  -7  -9  -5    1.42    1.33
  -8  -9  -5    0.21    1.56
   8   9   5   -0.02    1.13
  -8  -9  -5    5.79    1.70
 -11  10   5    1.24    1.51
  11 -10  -5   -1.66    1.11
 -10  10   5    7.03    2.15
  10 -10  -5    7.26    1.92
   9 -10  -5    2.02    1.44
  -9  10   5    0.99    1.44
  -8  10   5   -1.34    1.05
   8 -10  -5    1.66    1.22
   7 -10  -5   -0.03    0.87
  -7  10   5    0.34    0.84
   6 -10  -5    0.63    1.08
  -6  10   5    0.83    0.93
  -5  10   5    4.55    1.37
   5 -10  -5    1.33    1.06
  -4  10   5   36.72    2.62
  -4  10   5   29.25    2.90
   4 -10  -5   29.44    3.05
   3 -10  -5   -0.43    0.74
  -3  10   5    0.32    0.86
  -3  10   5    0.97    0.76
  -2  10   5   11.21    1.72
   2 -10  -5   12.08    1.95
  -2  10   5   10.45    1.78
  -1  10   5    4.40    0.99
  -1  10   5    3.52    1.31
   1 -10  -5    4.89    1.28
   0  10   5   16.39    1.79
   0  10   5   14.34    2.22
   0 -10  -5   12.34    1.93
  -1 -10  -5    2.62    1.08
   1  10   5    0.01    0.95
  -2 -10  -5    0.72    0.91
   2  10   5    1.00    1.04
  -3 -10  -5    0.96    0.89
   3  10   5    3.33    1.53
  -4 -10  -5    2.28    1.21
   4  10   5    3.72    1.60
   5  10   5    4.42    1.47
  -5 -10  -5    1.87    1.30
  -6 -10  -5   15.22    2.72
   6  10   5   10.90    2.36
   7  10   5    1.00    1.11
  -7 -10  -5    1.60    1.38
  11 -11  -5    1.73    1.18
 -11  11   5   -0.29    1.61
  10 -11  -5    8.13    2.11
 -10  11   5   11.22    2.60
  -9  11   5    0.98    1.72
   9 -11  -5    3.29    1.60
  -8  11   5   10.51    2.13
   8 -11  -5   10.22    2.21
  -7  11   5    3.27    1.32
   7 -11  -5    1.20    1.29
   6 -11  -5    6.97    1.73
  -6  11   5   10.34    1.98
  -5  11   5    0.09    0.75
   5 -11  -5    0.41    1.13
  -4  11   5    9.63    1.61
   4 -11  -5   11.87    2.05
  -4  11   5   11.74    1.93
  -3  11   5   -0.11    0.71
   3 -11  -5   -0.16    0.92
  -3  11   5    0.05    0.95
  -2  11   5    7.39    1.65
  -2  11   5    6.21    1.42
   2 -11  -5    9.06    1.78
  -1  11   5    1.49    0.81
   1 -11  -5    1.06    1.04
  -1  11   5    1.37    1.19
   0  11   5    0.43    1.01
   0 -11  -5    0.62    0.90
  -1 -11  -5    2.19    1.14
   1  11   5    1.36    1.13
  -2 -11  -5    1.41    0.96
   2  11   5    0.99    1.29
   3  11   5    2.01    1.26
  -3 -11  -5    2.36    1.17
  -4 -11  -5    7.95    1.90
   4  11   5   10.88    2.33
   5  11   5    0.14    1.05
  -5 -11  -5    0.36    1.05
   6  11   5    3.11    1.39
  -6 -11  -5    1.04    1.30
  10 -12  -5    2.31    1.66
 -10  12   5    3.75    2.04
   9 -12  -5   -0.64    1.20
  -9  12   5   -0.81    1.43
  -8  12   5    2.04    1.20
   8 -12  -5    1.51    1.41
   7 -12  -5    0.96    1.26
  -7  12   5    0.96    1.11
   6 -12  -5    3.91    1.43
  -6  12   5    1.76    1.15
   5 -12  -5    0.61    1.07
  -5  12   5    0.70    1.00
   4 -12  -5    2.31    1.19
  -4  12   5    0.11    0.77
   3 -12  -5    0.35    1.02
  -3  12   5   -0.96    1.01
  -3  12   5    0.08    0.77
   2 -12  -5    3.20    1.34
  -2  12   5    1.98    0.95
  -2  12   5   -0.42    1.08
  -1  12   5    8.06    1.77
  -1  12   5    3.30    1.07
   1 -12  -5    5.68    1.61
   0  12   5   -0.31    1.10
   0 -12  -5    1.14    0.93
   1  12   5    4.08    1.63
  -1 -12  -5    0.62    1.06
  -2 -12  -5    1.77    1.15
   2  12   5    3.51    1.59
  -3 -12  -5    0.95    1.05
   3  12   5    4.30    1.78
   4  12   5    5.95    2.02
  -4 -12  -5    4.28    1.45
   5  12   5    2.19    1.65
  -5 -12  -5    3.70    1.58
  -9  13   5    3.82    1.59
   9 -13  -5    2.19    1.44
   8 -13  -5   15.53    2.74
  -8  13   5   18.21    2.81
   7 -13  -5    2.61    1.54
  -7  13   5    0.81    1.21
   6 -13  -5    3.00    1.44
  -6  13   5   -1.45    0.98
  -5  13   5    5.70    1.63
   5 -13  -5    2.01    1.23
  -4  13   5    3.45    1.29
   4 -13  -5    1.57    1.35
   3 -13  -5    2.62    1.48
  -3  13   5    5.39    1.42
  -3  13   5    2.06    1.33
  -2  13   5    1.17    0.90
  -2  13   5    0.56    1.29
   2 -13  -5    2.51    1.32
   1 -13  -5    0.94    1.24
  -1  13   5    0.86    1.40
   0 -13  -5    4.74    1.50
   0  13   5    5.46    1.84
   1  13   5    1.51    1.42
  -1 -13  -5    2.02    1.07
  -2 -13  -5    5.48    1.61
   2  13   5    8.23    2.06
  -3 -13  -5   -0.16    1.06
   3  13   5    1.56    1.52
  -4 -13  -5    4.41    1.61
   4  13   5    2.92    1.87
  -8  14   5    3.17    1.40
   8 -14  -5    6.07    1.85
   7 -14  -5    0.37    1.52
  -7  14   5    0.72    1.13
  -6  14   5    3.35    1.40
   6 -14  -5    5.18    1.85
  -5  14   5    8.19    1.89
   5 -14  -5    7.75    2.05
  -4  14   5   13.85    2.35
   4 -14  -5    8.55    2.02
  -3  14   5    1.96    1.10
   3 -14  -5    0.18    1.25
  -2  14   5    0.03    0.72
  -2  14   5    1.22    1.51
   2 -14  -5   -0.19    1.03
   1 -14  -5    2.24    1.40
  -1  14   5    2.86    1.71
   0 -14  -5    1.76    1.47
   0  14   5   -0.42    1.43
   1  14   5    2.29    1.55
  -1 -14  -5    0.86    1.18
  -2 -14  -5    2.37    1.29
   2  14   5   -1.03    1.50
   3  14   5    3.74    2.11
  -3 -14  -5    2.07    1.36
   6 -15  -5    0.74    1.44
  -6  15   5    2.49    1.27
  -5  15   5    3.17    1.35
   5 -15  -5    0.87    1.34
   4 -15  -5   -0.62    1.33
  -4  15   5    1.27    1.18
   3 -15  -5    1.78    1.60
  -3  15   5    2.00    1.29
   2 -15  -5    0.26    1.30
  -1  15   5    1.64    1.65
   1 -15  -5    0.38    1.51
   0  15   5    3.13    1.84
   0 -15  -5   -0.10    1.15
  -1 -15  -5   -0.17    1.28
   1  15   5   -0.06    1.54
  -2 -17   6    3.96    2.00
  -1 -17   6    2.75    1.84
   0 -17   6    3.50    1.81
   0  17  -6    0.15    1.22
   1 -17   6    0.24    1.54
  -1  17  -6   -0.56    1.24
  -2  17  -6   -1.36    1.13
   2 -17   6    0.04    1.53
   5  16  -6    1.32    1.50
  -5 -16   6    0.52    1.66
   4  16  -6    1.70    1.61
  -4 -16   6    2.84    1.72
  -3 -16   6    2.31    1.58
   3  16  -6    0.84    1.37
   2  16  -6    2.89    1.49
  -2 -16   6    1.57    1.60
   1  16  -6    3.00    1.30
  -1 -16   6   -0.34    1.37
   0  16  -6    1.51    1.26
   0 -16   6    3.61    1.68
  -1  16  -6   -0.24    1.05
   1 -16   6    1.09    1.40
  -2  16  -6    1.38    1.24
   2 -16   6    4.64    1.89
  -3  16  -6    0.13    1.25
   3 -16   6   -0.41    1.28
  -4  16  -6    2.79    1.68
   4 -16   6    3.71    1.73
  -6 -15   6    1.04    1.42
   6  15  -6   -0.19    1.33
  -5 -15   6    0.76    1.36
   5  15  -6    2.79    1.61
  -4 -15   6    5.10    2.00
   4  15  -6    6.92    1.99
  -3 -15   6    1.02    1.29
   3  15  -6    2.55    1.38
   2  15  -6    2.54    1.29
   2  15  -6    2.93    1.51
  -2 -15   6    1.51    1.45
  -1 -15   6    5.46    1.73
   1  15  -6    1.78    1.20
   0 -15   6    1.60    1.35
   0  15  -6    1.49    1.24
   1 -15   6    1.95    1.38
  -1  15  -6    2.39    1.22
  -2  15  -6   16.87    2.67
   2 -15   6   17.16    2.69
   3 -15   6    1.34    1.51
  -3  15  -6    1.51    1.26
  -4  15  -6    0.31    1.32
   4 -15   6    1.55    1.40
   5 -15   6    0.54    1.49
  -5  15  -6    1.73    1.33
  -6  15  -6    0.26    1.58
   6 -15   6    0.80    1.49
  -8 -14   6    2.81    1.84
   8  14  -6    2.18    1.61
   7  14  -6    0.21    1.47
  -7 -14   6    3.37    1.75
  -6 -14   6    2.65    1.68
   6  14  -6    1.10    1.49
  -5 -14   6   -1.11    1.22
   5  14  -6    1.85    1.54
   4  14  -6    2.61    1.53
  -4 -14   6    2.31    1.41
   3  14  -6    0.90    1.30
  -3 -14   6   -0.11    1.03
   2  14  -6    6.07    1.49
  -2 -14   6    9.32    2.06
   2  14  -6    5.89    1.73
   1  14  -6    0.82    0.98
  -1 -14   6    0.88    1.21
   1  14  -6   -0.71    1.09
   0  14  -6    5.45    1.69
   0 -14   6    3.91    1.56
  -1  14  -6   -0.30    1.01
   1 -14   6    1.57    1.44
   2 -14   6    0.02    1.14
  -2  14  -6    1.24    1.10
   3 -14   6    3.76    1.64
  -3  14  -6    6.78    1.79
   4 -14   6   -0.43    1.18
  -4  14  -6    0.79    1.23
  -5  14  -6   -1.89    1.17
   5 -14   6    3.58    1.46
   6 -14   6   11.84    2.48
  -6  14  -6   14.19    3.05
  -7  14  -6   -1.71    1.77
   7 -14   6    1.71    1.78
   9  13  -6    2.03    1.61
   8  13  -6   18.72    3.21
  -8 -13   6   15.79    2.91
  -7 -13   6   -0.38    1.24
   7  13  -6    0.41    1.58
   6  13  -6    1.18    1.26
  -6 -13   6    0.55    1.28
  -5 -13   6    2.52    1.57
   5  13  -6    5.67    1.79
  -4 -13   6    2.67    1.38
   4  13  -6    1.77    1.35
   3  13  -6    3.67    1.20
   3  13  -6    1.98    1.29
  -3 -13   6    2.92    1.33
   2  13  -6    1.99    1.29
   2  13  -6    1.17    0.98
  -2 -13   6    0.88    1.17
  -1 -13   6    6.93    1.80
   1  13  -6   11.05    1.83
   1  13  -6   10.13    1.87
   0  13  -6    0.18    0.81
   0  13  -6   -0.50    0.99
   0 -13   6    0.55    1.00
  -1  13  -6    9.96    1.84
   1 -13   6   12.65    2.26
  -2  13  -6    3.66    1.40
   2 -13   6    4.21    1.43
  -3  13  -6    5.44    1.70
   3 -13   6    2.01    1.38
  -4  13  -6    0.16    1.09
   4 -13   6    0.51    1.06
   5 -13   6    0.51    1.11
  -5  13  -6    0.42    1.39
   6 -13   6    0.18    1.28
  -6  13  -6    2.37    1.62
   7 -13   6    1.90    1.61
  -7  13  -6    2.26    1.75
  -8  13  -6    4.10    2.19
   8 -13   6    1.19    1.92
   9  12  -6    0.24    1.46
  -9 -12   6    3.40    1.76
   8  12  -6    0.82    1.41
  -8 -12   6    4.20    1.73
   7  12  -6    3.05    1.54
  -7 -12   6    1.88    1.56
   6  12  -6    2.24    1.43
  -6 -12   6    3.27    1.54
   5  12  -6    1.43    1.24
  -5 -12   6    2.47    1.31
   4  12  -6    0.30    1.09
  -4 -12   6    0.20    1.14
   3  12  -6    2.83    1.07
  -3 -12   6    4.87    1.48
   3  12  -6    3.23    1.43
   2  12  -6    1.44    1.12
  -2 -12   6   -0.22    0.96
   2  12  -6    0.73    0.79
   1  12  -6    0.65    0.78
  -1 -12   6    0.96    1.02
   1  12  -6    1.10    1.07
   0 -12   6    5.91    1.64
   0  12  -6    5.11    1.34
   0  12  -6    4.41    1.28
   1 -12   6    1.94    1.11
  -1  12  -6    2.40    1.12
   2 -12   6    4.80    1.44
  -2  12  -6    2.37    1.30
   3 -12   6    7.83    1.79
  -3  12  -6    9.61    1.91
   4 -12   6   16.26    2.49
  -4  12  -6   21.36    2.86
  -5  12  -6    0.04    1.20
   5 -12   6    0.59    1.18
   6 -12   6   68.27    4.54
  -6  12  -6   68.97    5.16
   7 -12   6    3.67    1.84
   7 -12   6    0.10    1.01
  -7  12  -6    3.54    1.84
   8 -12   6    0.43    1.13
   8 -12   6    1.86    1.79
  -8  12  -6    3.62    1.85
  10  11  -6    3.42    1.66
 -10 -11   6    3.99    1.89
   9  11  -6    4.62    1.90
  -9 -11   6    6.36    2.01
   8  11  -6   35.42    3.86
  -8 -11   6   39.02    4.13
  -7 -11   6    0.89    1.26
   7  11  -6   -1.02    1.05
   6  11  -6    5.45    1.70
  -6 -11   6    2.57    1.35
  -5 -11   6    2.35    1.35
   5  11  -6    3.56    1.44
  -4 -11   6   16.41    2.36
   4  11  -6   14.63    2.22
   4  11  -6   17.72    2.00
   3  11  -6    1.23    1.00
  -3 -11   6    2.24    1.11
   3  11  -6    1.59    0.84
   2  11  -6    3.90    1.33
   2  11  -6    5.19    1.25
  -2 -11   6    6.76    1.63
   1  11  -6    1.00    0.85
   1  11  -6    0.99    0.97
  -1 -11   6    0.53    1.01
   0 -11   6    0.34    0.93
   0  11  -6    0.86    0.76
   0  11  -6    0.31    0.80
   1 -11   6    1.24    0.98
  -1  11  -6    0.65    0.80
  -1  11  -6   -1.01    0.71
  -2  11  -6   14.06    2.06
   2 -11   6    8.28    1.77
  -3  11  -6    8.72    1.71
   3 -11   6    8.09    1.31
   3 -11   6   10.00    1.92
   4 -11   6    0.24    0.63
   4 -11   6    0.88    1.12
  -4  11  -6   -0.19    1.03
  -5  11  -6    1.11    1.07
   5 -11   6   -0.83    0.62
   5 -11   6    1.36    1.14
   6 -11   6   10.76    2.16
   6 -11   6    9.33    1.71
  -6  11  -6    9.97    2.14
   7 -11   6    5.73    1.46
   7 -11   6    6.89    1.94
  -7  11  -6    9.14    2.29
   8 -11   6   12.15    2.66
   8 -11   6   10.54    1.99
  -8  11  -6   10.41    2.42
   9 -11   6    5.27    1.75
  -9  11  -6    6.85    2.31
   9 -11   6    4.13    2.05
 -11 -10   6    1.89    1.72
  11  10  -6    3.86    1.66
 -10 -10   6    7.02    2.19
  10  10  -6   10.08    2.31
  -9 -10   6   -0.41    1.28
   9  10  -6    2.01    1.51
   8  10  -6    2.19    1.22
  -8 -10   6    1.99    1.57
  -7 -10   6    2.22    1.43
   7  10  -6    3.31    1.53
  -6 -10   6   13.97    2.35
   6  10  -6   13.76    2.32
   5  10  -6    2.09    1.24
   5  10  -6    1.62    0.76
  -5 -10   6   -0.07    1.00
   4  10  -6    0.14    1.03
   4  10  -6    0.51    0.70
  -4 -10   6    1.58    1.21
   3  10  -6    7.44    1.33
  -3 -10   6    7.41    1.64
   3  10  -6    5.82    1.55
  -2 -10   6    0.21    0.91
   2  10  -6    0.24    0.97
   2  10  -6   -0.76    0.61
   1  10  -6    0.72    0.80
   1  10  -6    0.33    0.65
  -1 -10   6    0.97    0.96
   0  10  -6    4.14    1.12
   0 -10   6    3.25    1.26
   0  10  -6    2.59    0.95
  -1  10  -6    2.08    0.88
   1 -10   6    3.00    1.14
  -1  10  -6    1.33    0.89
  -2  10  -6    2.55    1.21
   2 -10   6    3.51    0.84
   2 -10   6    2.04    1.11
   3 -10   6    8.41    1.68
  -3  10  -6    8.34    1.77
   3 -10   6    8.82    1.37
   4 -10   6   20.17    2.08
  -4  10  -6   25.26    2.87
   4 -10   6   25.94    2.87
   5 -10   6   11.04    2.01
  -5  10  -6   15.22    2.36
   5 -10   6   11.92    1.78
   6 -10   6   50.39    3.37
  -6  10  -6   56.30    4.39
   6 -10   6   56.53    4.35
  -7  10  -6   13.67    2.58
   7 -10   6   10.59    1.89
   7 -10   6    9.37    2.10
  -8  10  -6    0.09    1.52
   8 -10   6    0.19    1.37
   8 -10   6    2.11    1.22
  -9  10  -6    0.82    1.70
   9 -10   6    0.91    1.25
   9 -10   6    3.60    1.98
 -11  -9   6    0.70    0.96
  11   9  -6    2.16    1.47
 -10  -9   6    5.41    2.00
  10   9  -6    9.42    2.12
  -9  -9   6   13.73    2.55
   9   9  -6   14.28    2.44
  -8  -9   6   62.16    4.25
   8   9  -6   62.50    4.19
   7   9  -6    5.98    1.67
  -7  -9   6    4.38    1.63
  -6  -9   6    1.40    1.20
   6   9  -6    1.29    1.27
   5   9  -6   -0.76    0.93
  -5  -9   6    0.88    1.01
   5   9  -6    2.85    0.81
   4   9  -6   11.70    1.98
   4   9  -6   13.80    1.64
  -4  -9   6   15.54    2.18
   3   9  -6    3.04    1.23
  -3  -9   6    0.66    0.91
   3   9  -6    0.37    0.68
  -2  -9   6    1.54    1.00
   2   9  -6    5.40    1.27
   2   9  -6    4.14    1.01
   1   9  -6   21.17    2.18
   1   9  -6   27.49    2.28
  -1  -9   6   21.33    2.33
   0  -9   6   24.03    2.40
   0  -9   6   25.03    1.44
   0   9  -6   26.94    2.14
   0   9  -6   24.93    2.37
  -1   9  -6   32.60    2.81
   1  -9   6   32.87    1.80
   1  -9   6   34.88    2.85
  -1   9  -6   33.25    2.09
   2  -9   6    1.74    1.01
  -2   9  -6    4.92    0.97
   2  -9   6    4.41    0.90
  -2   9  -6    2.63    1.08
   3  -9   6   17.33    2.30
  -3   9  -6   19.09    2.38
   3  -9   6   20.07    1.88
  -4   9  -6   -0.67    0.71
   4  -9   6    0.43    0.76
   4  -9   6    0.94    1.06
   5  -9   6    0.95    1.12
  -5   9  -6    0.72    1.03
   5  -9   6    0.57    0.70
  -6   9  -6    2.09    1.41
   6  -9   6    1.20    0.85
   6  -9   6    1.41    1.25
   7  -9   6    1.38    0.98
  -7   9  -6    2.04    1.30
   7  -9   6    3.78    1.63
   8  -9   6    0.78    1.34
   8  -9   6    0.61    1.06
  -8   9  -6    0.96    1.47
  -9   9  -6    2.28    1.64
   9  -9   6    3.16    1.79
 -10   9  -6    2.15    1.06
 -10   9  -6    1.41    1.90
  12   8  -6    3.05    1.63
 -12  -8   6    2.69    1.57
 -11  -8   6    0.55    1.10
  11   8  -6    2.27    1.45
 -10  -8   6    1.73    1.22
  10   8  -6    1.42    1.18
  -9  -8   6    1.06    0.90
   9   8  -6    2.36    1.33
  -8  -8   6    8.93    1.75
   8   8  -6    7.49    1.88
   7   8  -6    9.94    1.96
  -7  -8   6    6.14    1.43
   6   8  -6    1.35    1.10
  -6  -8   6    3.41    1.10
   5   8  -6   34.66    3.00
  -5  -8   6   31.97    2.84
   4   8  -6   46.47    3.03
  -4  -8   6   49.13    3.01
   3   8  -6    2.33    0.79
  -3  -8   6    1.59    0.90
   3   8  -6    1.43    0.87
  -2  -8   6   35.02    2.64
  -2  -8   6   27.75    1.30
   2   8  -6   34.33    2.27
   2   8  -6   35.45    2.54
  -1  -8   6   12.79    0.88
   1   8  -6   15.39    1.78
   1   8  -6   16.21    1.74
  -1  -8   6   14.44    1.81
   0   8  -6   28.42    2.43
   0   8  -6   27.19    2.00
   0  -8   6   26.90    1.38
   0  -8   6   28.87    2.44
  -1   8  -6    4.60    0.92
   1  -8   6    4.50    0.76
  -1   8  -6    3.72    1.07
   1  -8   6    2.46    1.02
   2  -8   6    0.33    0.89
  -2   8  -6    0.15    0.61
  -2   8  -6    0.52    0.77
   2  -8   6    1.17    0.59
  -3   8  -6   97.72    4.76
   3  -8   6   95.44    4.67
   3  -8   6  100.13    4.17
  -4   8  -6    9.40    1.71
   4  -8   6   14.08    1.76
   4  -8   6    9.90    1.80
  -5   8  -6   16.33    2.26
   5  -8   6   16.48    2.39
   5  -8   6   12.85    1.77
   6  -8   6   98.97    4.89
  -6   8  -6  103.74    5.25
   6  -8   6  102.63    5.36
   7  -8   6    3.93    1.31
  -7   8  -6    4.61    1.59
   7  -8   6    3.50    1.66
   8  -8   6    3.18    1.75
  -8   8  -6    4.84    1.72
   9  -8   6   -1.68    1.34
  -9   8  -6    0.16    1.43
 -10   8  -6    3.72    1.14
 -12  -7   6    0.03    1.07
  12   7  -6    2.12    1.36
  11   7  -6    4.37    1.67
 -11  -7   6    5.74    1.68
  10   7  -6    0.33    1.19
 -10  -7   6    1.07    1.03
   9   7  -6   24.91    3.04
  -9  -7   6   22.41    2.85
  -8  -7   6   56.09    3.71
   8   7  -6   59.95    3.81
   7   7  -6   27.10    2.87
  -7  -7   6   29.32    2.92
   6   7  -6    2.95    1.15
  -6  -7   6    3.69    1.26
  -5  -7   6    2.24    0.99
   5   7  -6    1.90    1.08
  -4  -7   6   13.97    1.84
  -4  -7   6   15.11    0.94
   4   7  -6   19.68    2.15
  -3  -7   6    5.93    1.20
  -3  -7   6    6.08    0.53
   3   7  -6    5.39    1.27
   2   7  -6    9.57    1.44
  -2  -7   6   10.37    1.44
   1   7  -6    3.18    0.89
  -1  -7   6    4.02    0.42
  -1  -7   6    2.19    0.78
   1   7  -6    3.39    0.93
   0  -7   6   32.05    2.11
   0   7  -6   28.17    2.28
   0  -7   6   26.97    1.31
   0   7  -6   26.13    1.80
  -1   7  -6   12.37    1.67
  -1   7  -6   14.19    1.38
   1  -7   6   13.47    1.13
   1  -7   6   14.80    1.78
  -2   7  -6  173.77    5.77
   2  -7   6  172.30    6.63
  -2   7  -6  184.67    6.87
   2  -7   6  179.82    5.96
   3  -7   6   22.20    2.28
  -3   7  -6   22.73    1.39
   3  -7   6   26.09    1.98
  -3   7  -6   23.04    2.38
  -4   7  -6   35.90    2.93
   4  -7   6   31.60    2.84
   4  -7   6   29.34    2.35
   5  -7   6    4.52    1.47
  -5   7  -6    1.52    1.00
   5  -7   6    2.97    1.03
  -6   7  -6   18.66    2.33
   6  -7   6   24.17    2.88
   6  -7   6   18.90    2.36
  -7   7  -6    1.94    1.29
   7  -7   6   -0.74    1.26
   8  -7   6    6.58    1.86
  -8   7  -6    9.05    1.99
  -9   7  -6    2.71    1.19
  -9   7  -6    1.01    1.39
 -10   7  -6    1.81    0.95
  12   6  -6    2.74    1.52
 -12  -6   6    3.06    1.44
  11   6  -6    7.56    1.84
 -11  -6   6    9.30    2.08
  10   6  -6   13.72    2.28
 -10  -6   6   17.46    2.56
   9   6  -6    2.56    1.34
  -9  -6   6    0.57    0.86
  -8  -6   6   15.35    2.23
   8   6  -6   13.55    2.15
   7   6  -6   23.37    2.60
  -7  -6   6   23.47    2.58
  -6  -6   6    1.20    0.89
   6   6  -6    1.44    1.04
  -5  -6   6   63.52    3.37
   5   6  -6   61.50    3.45
  -4  -6   6   10.89    0.77
   4   6  -6   10.16    1.56
  -4  -6   6   10.31    1.46
   3   6  -6  298.06    9.79
  -3  -6   6  306.17    9.77
  -2  -6   6    1.01    0.62
   2   6  -6    0.44    0.62
   1   6  -6   17.87    1.58
  -1  -6   6   14.62    1.61
   0   6  -6   12.56    1.35
   0  -6   6   14.93    1.65
   0  -6   6   12.86    0.84
   0   6  -6   13.74    1.66
  -1   6  -6    0.68    0.64
   1  -6   6    0.57    0.43
  -1   6  -6    0.91    0.57
   1  -6   6    0.48    0.53
   2  -6   6    7.40    1.04
   2  -6   6    9.37    1.41
  -2   6  -6    8.56    1.02
  -2   6  -6    8.40    1.40
  -3   6  -6    7.21    1.36
   3  -6   6    9.97    1.33
  -3   6  -6    9.32    1.01
   3  -6   6    8.20    1.38
   4  -6   6   94.23    4.20
   4  -6   6   96.09    4.50
  -4   6  -6   93.89    4.48
   5  -6   6    2.93    1.06
  -5   6  -6    3.74    1.16
   5  -6   6    2.64    0.91
   6  -6   6  151.94    6.63
  -6   6  -6  157.53    6.48
  -7   6  -6   27.34    2.86
   7  -6   6   21.31    2.74
  -8   6  -6    0.83    1.23
   8  -6   6    1.49    1.01
  -9   6  -6    2.41    1.46
 -10   6  -6    3.77    1.83
 -13  -5   6    3.76    1.39
 -12  -5   6    5.22    1.48
  12   5  -6    4.66    1.58
  11   5  -6    5.17    1.61
 -11  -5   6    5.79    1.53
 -10  -5   6    7.66    1.65
  10   5  -6    4.04    1.47
  -9  -5   6    6.18    1.46
   9   5  -6    4.66    1.60
   8   5  -6  101.80    5.10
  -8  -5   6  115.99    5.30
   7   5  -6   10.86    1.88
  -7  -5   6   13.79    1.97
  -6  -5   6    4.61    1.16
   6   5  -6    2.38    1.03
   5   5  -6    8.17    1.44
  -5  -5   6   11.16    1.53
   4   5  -6   29.36    2.31
  -4  -5   6   31.71    2.29
  -3  -5   6    1.58    0.64
   3   5  -6    0.27    0.64
  -2  -5   6   19.19    1.67
   2   5  -6   17.70    1.64
   1   5  -6    2.46    0.76
  -1  -5   6    3.19    0.78
   0  -5   6   12.46    1.43
   0   5  -6   11.54    1.26
  -1   5  -6    1.94    0.65
   1  -5   6    1.89    0.67
  -1   5  -6    1.41    0.68
   2  -5   6   22.75    2.03
  -2   5  -6   25.30    2.11
  -2   5  -6   22.88    1.46
  -3   5  -6   17.25    1.92
  -3   5  -6   19.90    1.39
   3  -5   6   18.57    1.95
  -4   5  -6   11.43    1.07
  -4   5  -6   12.00    1.64
   4  -5   6   11.74    1.68
  -5   5  -6   10.90    1.68
   5  -5   6   11.90    1.86
  -6   5  -6   12.98    1.89
   6  -5   6   12.03    1.99
   7  -5   6    0.88    0.92
  -7   5  -6   -0.72    0.98
  -8   5  -6    2.80    1.46
  -8   5  -6    1.34    1.17
  -9   5  -6    6.79    1.93
 -10   5  -6    1.24    1.45
 -13  -4   6    0.39    1.09
  12   4  -6    8.03    1.79
 -12  -4   6    9.70    2.00
 -11  -4   6    1.81    1.08
  11   4  -6    2.67    1.28
 -10  -4   6   11.87    2.02
  10   4  -6    9.79    1.90
  -9  -4   6    4.18    1.25
   9   4  -6    2.00    1.16
  -8  -4   6    0.68    0.91
   8   4  -6    2.54    1.18
  -7  -4   6    1.15    0.90
   7   4  -6    0.95    0.88
  -6  -4   6   10.02    1.52
   6   4  -6   13.20    1.83
   5   4  -6    6.38    1.23
  -5  -4   6    9.15    1.34
   4   4  -6   36.58    2.23
  -4  -4   6   37.32    2.15
   3   4  -6   59.62    2.82
  -3  -4   6   51.32    2.57
  -2  -4   6    1.31    0.54
   2   4  -6    1.56    0.63
  -1  -4   6   64.78    2.85
   1   4  -6   64.85    2.88
   0   4  -6   59.56    2.68
   0  -4   6   63.13    2.80
  -1   4  -6   12.75    1.22
   1  -4   6   12.01    1.40
   2  -4   6   11.35    1.43
  -2   4  -6   12.21    1.16
  -2   4  -6   14.19    1.23
  -2   4  -6   11.59    1.45
   3  -4   6    5.40    1.08
  -3   4  -6    4.78    0.85
  -3   4  -6    3.86    0.98
  -3   4  -6    4.83    0.80
   4  -4   6    0.80    0.79
  -4   4  -6    1.09    0.77
   5  -4   6    5.66    1.33
  -5   4  -6    2.84    1.00
   6  -4   6   49.76    3.21
  -6   4  -6   38.91    2.84
  -7   4  -6    0.28    1.07
  -7   4  -6    0.26    1.02
  -8   4  -6    1.14    1.26
  -9   4  -6    2.41    1.51
 -10   4  -6    2.26    1.67
 -11   4  -6    8.24    2.41
 -13  -3   6    3.32    1.30
  12   3  -6   -0.30    1.07
 -12  -3   6    2.20    1.16
 -11  -3   6    0.94    0.88
  11   3  -6    0.21    1.04
  10   3  -6    0.20    0.97
 -10  -3   6    1.54    0.89
   9   3  -6   15.66    2.18
  -9  -3   6   19.64    2.42
  -8  -3   6   52.36    2.64
  -8  -3   6   57.47    3.30
   8   3  -6   49.80    3.13
   7   3  -6    4.04    1.14
   7   3  -6    3.03    0.86
  -7  -3   6    2.21    0.70
  -7  -3   6    2.51    0.89
   6   3  -6    7.72    1.06
  -6  -3   6    9.72    1.19
  -6  -3   6    8.40    1.33
   6   3  -6    7.75    1.40
  -5  -3   6   69.04    3.14
   5   3  -6   69.31    3.29
   5   3  -6   66.36    2.67
   4   3  -6    0.31    0.34
   4   3  -6    0.50    0.56
  -4  -3   6    0.05    0.49
  -3  -3   6   38.86    2.00
   3   3  -6   41.65    2.25
   3   3  -6   36.98    1.38
   2   3  -6    1.03    0.63
   2   3  -6    1.34    0.23
  -2  -3   6    2.24    0.59
   1   3  -6  209.25    5.86
  -1  -3   6  205.38    6.56
   1   3  -6  204.54    6.67
   0  -3   6  228.12    7.24
   0   3  -6  230.92    7.23
   0   3  -6  227.95    7.20
  -1   3  -6   12.42    1.20
  -1   3  -6   11.41    1.17
   1  -3   6   14.11    1.39
   2  -3   6  559.19   15.69
   2  -3   6  544.54   16.15
   3  -3   6  103.01    3.87
   3  -3   6  113.47    4.52
  -3   3  -6  106.74    4.35
   4  -3   6   -0.45    0.58
   4  -3   6   -0.09    0.42
  -4   3  -6   -0.06    0.59
   5  -3   6    1.36    0.78
  -5   3  -6    1.10    0.69
   5  -3   6    1.17    0.55
  -6   3  -6   27.36    2.28
  -7   3  -6    3.89    1.06
  -7   3  -6    2.68    1.33
  -8   3  -6   -0.78    1.05
  -9   3  -6    7.65    2.02
 -10   3  -6    1.50    1.66
 -11   3  -6   34.75    4.41
 -13  -2   6   -0.71    0.97
 -12  -2   6    6.03    1.64
 -11  -2   6    3.36    1.05
  11   2  -6   -0.24    0.94
 -10  -2   6    1.93    0.81
  10   2  -6   -0.65    0.79
  10   2  -6   -0.33    0.92
   9   2  -6   13.74    2.05
  -9  -2   6   14.97    1.68
  -9  -2   6   20.21    2.34
   9   2  -6   16.40    2.07
   8   2  -6    4.98    1.12
   8   2  -6    5.48    1.28
  -8  -2   6    6.20    1.14
  -8  -2   6    6.28    1.32
  -7  -2   6   18.17    1.93
  -7  -2   6   16.61    1.62
   7   2  -6   17.64    1.93
   7   2  -6   15.08    1.64
   6   2  -6   30.78    2.13
  -6  -2   6   33.05    1.98
  -6  -2   6   34.73    2.12
   6   2  -6   31.76    1.88
   5   2  -6  330.09   10.11
  -5  -2   6  309.45    9.76
  -5  -2   6  319.37    9.82
   5   2  -6  316.04    9.45
  -4  -2   6   23.00    1.55
   4   2  -6   25.50    1.32
   4   2  -6   27.65    1.99
  -4  -2   6   25.00    1.53
   3   2  -6 1000.86   26.46
  -3  -2   6  977.33   26.93
   3   2  -6  965.71   27.28
   2   2  -6  258.10    7.34
  -2  -2   6  266.93    7.83
   2   2  -6  255.88    8.16
   1   2  -6    1.26    0.55
   1   2  -6    0.76    0.55
   1   2  -6    0.59    0.32
  -1  -2   6    0.03    0.37
   0   2  -6   23.07    1.50
   0  -2   6   23.68    1.41
   0   2  -6   24.13    1.56
   1  -2   6   20.44    1.49
   1  -2   6   20.14    1.37
   2  -2   6   78.63    3.35
   2  -2   6   77.53    3.15
   3  -2   6   11.48    1.48
   3  -2   6   12.24    1.22
  -3   2  -6   12.99    1.41
  -4   2  -6   25.02    1.96
   4  -2   6   25.87    2.30
   4  -2   6   22.41    1.53
  -5   2  -6   16.81    1.70
   5  -2   6   18.79    1.58
  -6   2  -6  165.48    6.80
   6  -2   6  156.09    5.60
  -6   2  -6  151.72    5.80
  -7   2  -6    0.82    1.11
  -8   2  -6    1.41    1.26
  -9   2  -6    2.86    1.51
 -10   2  -6    3.78    1.76
 -11   2  -6    3.70    1.82
 -14  -1   6    7.82    1.76
 -13  -1   6    4.40    1.36
 -12  -1   6    1.57    1.09
  11   1  -6    0.77    1.01
 -11  -1   6    1.50    0.92
  11   1  -6    0.48    1.09
 -10  -1   6   -0.54    0.56
  10   1  -6    1.38    0.91
  10   1  -6    0.91    0.95
  -9  -1   6   40.80    3.02
   9   1  -6   37.14    2.93
  -9  -1   6   37.73    2.35
   9   1  -6   25.98    2.52
   8   1  -6    6.38    1.30
  -8  -1   6    6.35    1.19
   8   1  -6    4.48    1.16
  -8  -1   6    6.48    1.15
   7   1  -6   17.79    1.78
  -7  -1   6   19.07    1.88
  -7  -1   6   20.60    1.79
   7   1  -6   18.44    1.90
   6   1  -6   -0.30    0.55
  -6  -1   6    0.33    0.50
   6   1  -6    0.68    0.53
  -6  -1   6    0.50    0.54
  -5  -1   6   75.02    3.20
   5   1  -6   75.79    2.98
   5   1  -6   66.93    3.17
  -5  -1   6   68.85    2.99
  -4  -1   6    0.80    0.43
   4   1  -6    2.30    0.73
  -4  -1   6    1.15    0.54
   4   1  -6    1.20    0.50
  -3  -1   6    1.71    0.59
  -3  -1   6    1.49    0.50
   3   1  -6    2.63    0.55
   3   1  -6    2.24    0.75
  -2  -1   6   18.99    1.10
   2   1  -6   18.24    1.49
  -2  -1   6   17.15    1.45
   2   1  -6   17.70    1.50
   2   1  -6   18.33    1.04
   1   1  -6   30.48    1.46
  -1  -1   6   31.73    1.48
   0  -1   6  151.90    5.27
   0  -1   6  156.74    4.99
   1  -1   6    3.28    0.69
   1  -1   6    3.19    0.73
   2  -1   6    2.86    0.68
   2  -1   6    4.61    0.85
   3  -1   6   50.18    2.38
   3  -1   6   41.42    2.42
   4  -1   6    2.41    0.70
  -4   1  -6    1.18    0.63
  -5   1  -6    1.79    1.06
   5  -1   6    0.91    0.63
  -5   1  -6    1.41    0.69
  -6   1  -6   15.24    1.57
   6  -1   6   11.25    1.48
  -6   1  -6   13.02    2.08
  -7   1  -6    2.26    1.26
  -8   1  -6    7.36    1.93
  -9   1  -6    0.30    1.42
 -10   1  -6    4.74    1.95
 -11   1  -6    0.78    1.51
 -14   0   6    1.19    1.29
 -13   0   6    0.46    1.18
  12   0  -6   -0.53    1.04
 -12   0   6   -0.57    0.89
 -11   0   6    1.31    0.98
  11   0  -6    1.40    1.18
 -10   0   6    2.55    1.15
  10   0  -6    2.73    1.28
  10   0  -6    3.15    1.07
 -10   0   6    3.11    1.00
   9   0  -6   17.12    1.93
  -9   0   6   13.49    1.87
   9   0  -6   13.30    1.98
  -9   0   6   15.42    1.85
  -8   0   6    0.47    0.66
   8   0  -6    0.09    0.72
   8   0  -6    0.41    0.79
  -8   0   6    0.59    0.75
   7   0  -6    1.97    0.78
  -7   0   6    2.22    0.75
   7   0  -6    1.24    0.76
  -7   0   6    1.08    0.68
   6   0  -6    5.57    1.06
   6   0  -6    7.43    1.17
  -6   0   6    6.53    1.10
  -6   0   6    7.77    1.08
   5   0  -6   11.14    1.34
  -5   0   6   11.13    1.37
  -5   0   6   11.53    1.15
   5   0  -6    9.60    1.19
  -4   0   6   23.90    1.75
   4   0  -6   21.64    1.75
   4   0  -6   20.83    1.50
  -4   0   6   21.44    1.23
  -3   0   6   38.42    2.13
   3   0  -6   32.06    1.93
   3   0  -6   40.11    1.83
   3   0  -6   36.92    2.04
  -3   0   6   37.62    1.57
  -2   0   6    1.15    0.31
  -2   0   6    0.09    0.36
   2   0  -6    0.19    0.45
   2   0  -6   -0.21    0.34
  -1   0   6  309.23    9.54
  -1   0   6  321.23    8.97
  -1   0   6  314.87    9.62
   1   0  -6  317.27    9.31
   0   0   6   11.42    1.26
   0   0   6   12.73    0.99
   0   0  -6   14.20    1.24
   1   0   6    5.14    0.92
   1   0   6    5.90    0.82
   2   0   6    3.26    0.74
   2   0   6    5.11    0.87
   3   0   6    0.97    0.51
  -3   0  -6   -0.01    0.52
  -4   0  -6    0.79    0.57
  -4   0  -6    2.25    0.87
   4   0   6    1.30    0.61
   5   0   6   67.03    3.24
  -5   0  -6   69.32    3.69
  -5   0  -6   64.59    2.91
  -6   0  -6    0.97    0.95
   6   0   6   -0.63    0.55
  -7   0  -6   17.37    2.60
   7   0   6   18.69    1.97
  -8   0  -6    9.25    2.07
  -9   0  -6   -0.13    1.28
 -10   0  -6    5.58    2.05
 -14   1   6    2.96    1.33
  13  -1  -6    0.47    1.37
 -13   1   6    0.01    0.97
 -12   1   6    0.92    1.00
  12  -1  -6    0.23    1.30
  11  -1  -6    0.91    1.11
 -11   1   6    2.17    1.17
 -11   1   6    1.07    0.82
 -10   1   6    3.65    1.22
  10  -1  -6    2.65    1.20
  10  -1  -6    3.48    1.00
 -10   1   6    3.69    1.10
   9  -1  -6  105.41    4.98
  -9   1   6  100.06    4.65
  -9   1   6  115.20    4.90
   9  -1  -6  108.64    4.57
  -8   1   6   27.63    2.30
   8  -1  -6   23.05    2.29
   8  -1  -6   22.95    1.99
  -8   1   6   22.63    2.14
   7  -1  -6   51.31    2.90
  -7   1   6   52.68    2.88
  -7   1   6   58.84    2.78
   7  -1  -6   51.48    2.72
   6  -1  -6  149.59    5.47
  -6   1   6  146.29    5.48
   6  -1  -6  148.02    5.32
  -6   1   6  141.37    5.07
   5  -1  -6   50.58    2.57
  -5   1   6   54.02    2.72
   5  -1  -6   51.57    2.61
  -5   1   6   53.87    2.27
   4  -1  -6    0.75    0.52
  -4   1   6    1.55    0.41
   4  -1  -6   -0.03    0.59
  -4   1   6    1.26    0.58
   4  -1  -6    1.85    0.68
  -3   1   6   30.51    1.24
   3  -1  -6   29.51    1.83
   3  -1  -6   32.57    1.93
   3  -1  -6   33.52    1.76
  -3   1   6   30.62    1.85
  -2   1   6   39.54    1.37
  -2   1   6   39.85    2.10
   2  -1  -6   41.15    1.95
  -2   1   6   40.32    2.16
  -1   1   6   79.69    2.52
  -1   1   6   79.38    3.29
   1  -1  -6   76.49    3.12
  -1   1   6   76.37    3.16
   0   1   6  269.39    8.69
   0   1   6  278.23    8.47
   0  -1  -6  285.59    8.66
   0   1   6  275.85    8.01
  -1  -1  -6   19.50    1.30
   1   1   6   21.28    1.73
  -2  -1  -6  408.49   12.10
   2   1   6  409.98   12.40
   3   1   6    7.81    1.23
  -3  -1  -6   10.82    1.40
   4   1   6   11.01    1.51
  -4  -1  -6   12.05    1.67
  -5  -1  -6    1.15    1.04
   5   1   6    2.25    0.86
  -6  -1  -6   40.70    3.32
   6   1   6   36.62    2.77
   7   1   6   20.64    2.24
  -7  -1  -6   18.91    2.60
  -8  -1  -6   15.37    2.58
  -9  -1  -6    4.41    1.73
 -10  -1  -6    1.67    1.76
 -14   2   6   11.35    2.29
  14  -2  -6   11.20    2.62
 -13   2   6    0.58    1.08
  13  -2  -6   -0.08    1.40
  12  -2  -6    1.83    1.36
 -12   2   6    1.38    1.07
 -11   2   6    5.06    1.53
  11  -2  -6    8.03    1.83
 -11   2   6    2.52    1.09
 -10   2   6    0.02    1.08
 -10   2   6    1.42    0.76
  10  -2  -6    0.77    0.99
  -9   2   6   74.22    3.76
   9  -2  -6   71.41    4.08
   9  -2  -6   78.59    3.56
  -9   2   6   74.32    3.94
  -8   2   6    0.06    0.53
  -8   2   6    1.34    0.92
   8  -2  -6    2.31    0.79
   8  -2  -6    1.87    0.93
  -7   2   6    3.95    0.83
  -7   2   6    1.62    0.80
   7  -2  -6    0.67    0.79
   7  -2  -6    2.34    0.78
  -6   2   6   33.81    1.82
   6  -2  -6   32.36    2.15
   6  -2  -6   34.89    2.06
  -6   2   6   31.72    2.37
  -5   2   6  283.30    9.03
  -5   2   6  274.25    8.17
   5  -2  -6  274.12    8.72
   5  -2  -6  271.85    8.84
  -4   2   6    2.18    0.40
  -4   2   6    2.30    0.74
   4  -2  -6    1.46    0.65
   4  -2  -6    0.95    0.64
   4  -2  -6    1.72    0.66
  -3   2   6  762.11   20.02
   3  -2  -6  738.82   20.99
  -3   2   6  727.83   21.14
  -3   2   6  750.77   21.06
  -2   2   6   44.64    2.27
  -2   2   6   46.39    2.34
   2  -2  -6   41.95    2.14
  -1   2   6  141.95    4.99
   1  -2  -6  140.19    5.06
   1  -2  -6  143.68    4.11
  -1   2   6  146.46    5.18
   0  -2  -6   -0.08    0.28
   0  -2  -6   -0.15    0.46
   0   2   6    0.26    0.43
   0   2   6    0.49    0.33
   1   2   6    8.26    1.21
  -1  -2  -6   10.48    1.04
  -1  -2  -6    8.47    1.24
   2   2   6   24.54    2.02
  -2  -2  -6   22.30    1.67
  -3  -2  -6    5.53    1.07
   3   2   6    7.05    1.25
   4   2   6    0.13    0.64
  -4  -2  -6   -0.05    0.61
   5   2   6   65.24    3.45
  -5  -2  -6   63.58    3.58
   6   2   6    0.75    0.72
  -6  -2  -6    0.52    1.05
  -7  -2  -6    3.31    1.49
   7   2   6    3.07    1.10
  -8  -2  -6    7.03    1.95
   8   2   6   10.24    1.71
  -9  -2  -6    0.83    1.49
 -10  -2  -6    1.68    1.75
 -13   3   6    2.83    1.33
  13  -3  -6    3.48    1.65
  12  -3  -6    1.42    1.41
 -12   3   6   -0.40    0.81
 -12   3   6    1.49    1.37
 -11   3   6    2.00    1.29
  11  -3  -6    3.12    1.40
 -11   3   6    1.30    0.90
 -10   3   6   -0.13    0.55
 -10   3   6    0.09    0.96
  10  -3  -6    0.45    0.96
  -9   3   6   95.15    4.64
  -9   3   6   96.56    4.36
   9  -3  -6   89.73    4.74
  -8   3   6   23.03    2.02
   8  -3  -6   22.42    1.87
  -8   3   6   24.22    2.45
   8  -3  -6   24.37    2.53
   7  -3  -6    0.64    0.65
   7  -3  -6    0.69    0.78
  -7   3   6    0.23    0.72
  -7   3   6    0.37    0.47
   6  -3  -6  207.76    7.34
  -6   3   6  204.59    7.35
  -6   3   6  208.82    6.61
   6  -3  -6  202.34    6.89
   5  -3  -6   38.60    2.32
  -5   3   6   39.24    2.41
   5  -3  -6   35.81    2.10
  -5   3   6   39.90    1.74
   5  -3  -6   39.62    2.20
  -4   3   6   46.65    1.66
  -4   3   6   45.85    2.52
   4  -3  -6   41.02    2.36
  -4   3   6   48.10    2.37
  -3   3   6    2.16    0.72
   3  -3  -6   -0.09    0.55
  -3   3   6    0.52    0.54
  -2   3   6   13.14    1.42
   2  -3  -6   11.21    1.31
  -2   3   6   12.18    1.36
   1  -3  -6   62.86    3.00
  -1   3   6   64.26    2.89
  -1   3   6   72.77    3.17
   0   3   6   26.86    2.12
   0   3   6   31.39    1.77
   0  -3  -6   31.32    1.39
   0  -3  -6   29.88    1.98
  -1  -3  -6   64.68    2.56
  -1  -3  -6   61.77    3.15
   1   3   6   61.99    2.61
   1   3   6   57.43    3.00
  -2  -3  -6   77.27    3.16
  -2  -3  -6   79.43    3.81
   2   3   6   70.28    3.52
  -3  -3  -6   35.98    2.15
   3   3   6   35.03    2.37
  -4  -3  -6   10.41    1.49
   4   3   6   10.90    1.64
  -5  -3  -6   18.00    2.20
   5   3   6   20.16    2.26
   6   3   6    4.33    1.15
  -6  -3  -6    2.33    1.19
   7   3   6    1.60    0.84
  -7  -3  -6    2.28    1.32
  -8  -3  -6    2.08    1.30
   8   3   6    0.45    0.81
  -9  -3  -6    2.00    1.49
 -10  -3  -6   -0.36    1.62
  13  -4  -6    0.87    1.31
 -13   4   6    1.90    1.07
  12  -4  -6    1.09    1.25
 -12   4   6    1.92    1.05
 -12   4   6    2.57    1.55
  11  -4  -6    1.64    1.23
 -11   4   6    2.08    0.85
 -11   4   6    1.86    1.34
 -10   4   6   13.62    1.83
  10  -4  -6   14.89    2.38
 -10   4   6   16.38    2.39
  -9   4   6   13.80    2.10
  -9   4   6   16.94    1.89
   9  -4  -6    9.48    1.90
  -8   4   6    5.12    1.40
   8  -4  -6    5.49    1.04
   8  -4  -6    4.70    1.40
  -8   4   6    6.33    1.10
   7  -4  -6    1.62    0.99
  -7   4   6    0.02    0.88
   7  -4  -6    0.47    0.63
  -7   4   6   -0.22    0.45
   6  -4  -6    0.38    0.72
  -6   4   6    1.41    0.50
   6  -4  -6    0.93    0.64
  -6   4   6    0.65    0.73
   6  -4  -6    1.45    0.79
  -5   4   6    1.92    0.81
  -5   4   6    3.84    0.54
   5  -4  -6    1.94    0.86
   5  -4  -6    2.12    0.75
   5  -4  -6    1.91    0.76
  -4   4   6   15.39    1.72
  -4   4   6   17.80    0.82
  -4   4   6   15.70    1.54
   4  -4  -6   14.04    1.66
  -3   4   6    0.70    0.62
   3  -4  -6    0.50    0.61
  -3   4   6    1.23    0.60
  -2   4   6   20.25    1.73
  -2   4   6   22.46    1.86
   2  -4  -6   18.21    1.73
   1  -4  -6   87.93    3.85
   1  -4  -6   88.52    2.65
  -1   4   6   86.04    3.55
  -1   4   6   85.57    3.81
   0  -4  -6   12.16    0.92
   0   4   6   11.62    1.54
   0   4   6   10.46    1.17
   0  -4  -6   11.53    1.55
  -1  -4  -6    1.24    0.58
   1   4   6    2.09    0.58
  -1  -4  -6    2.62    0.87
   1   4   6    0.71    0.69
  -2  -4  -6   -0.05    0.64
  -2  -4  -6    1.00    0.65
   2   4   6    0.74    0.69
  -3  -4  -6    1.73    0.95
  -3  -4  -6    2.23    0.86
   3   4   6    2.01    0.83
  -4  -4  -6   19.89    2.06
   4   4   6   23.36    2.41
  -5  -4  -6  113.23    5.18
   5   4   6  132.43    5.64
   6   4   6    4.65    1.24
  -6  -4  -6    8.09    1.68
  -7  -4  -6   37.03    3.39
   7   4   6   30.93    3.12
   8   4   6    2.78    1.09
  -8  -4  -6    4.07    1.59
   9   4   6    3.99    1.27
  -9  -4  -6    1.10    1.47
  13  -5  -6   -0.17    1.28
 -12   5   6    0.28    1.37
  12  -5  -6    1.05    1.19
 -12   5   6    0.38    0.82
 -11   5   6    2.60    1.44
 -11   5   6    0.06    0.85
  11  -5  -6    1.12    1.22
  10  -5  -6    5.57    1.67
 -10   5   6    5.97    1.20
 -10   5   6    9.07    1.88
   9  -5  -6   91.24    4.84
  -9   5   6   85.90    4.14
  -9   5   6   96.11    4.92
  -8   5   6   51.09    2.72
  -8   5   6   46.02    3.51
   8  -5  -6   49.68    3.67
  -7   5   6   41.46    3.26
   7  -5  -6   43.49    3.00
   7  -5  -6   49.72    2.56
  -7   5   6   49.56    2.43
   6  -5  -6   19.58    1.68
  -6   5   6   18.31    2.16
  -6   5   6   18.80    1.26
   6  -5  -6   15.08    2.04
   6  -5  -6   19.44    1.73
  -5   5   6    1.61    0.41
   5  -5  -6    0.54    0.78
  -5   5   6    0.80    0.67
  -5   5   6    0.11    0.62
   4  -5  -6   20.84    2.07
  -4   5   6   22.03    0.96
  -4   5   6   17.60    1.90
  -4   5   6   21.69    1.82
   3  -5  -6   12.49    1.63
  -3   5   6   10.00    1.41
  -3   5   6   11.42    1.44
   2  -5  -6    0.83    0.64
  -2   5   6   -0.14    0.40
  -2   5   6    0.98    0.65
   1  -5  -6   16.63    0.89
  -1   5   6   16.85    1.83
  -1   5   6   15.43    1.51
   1  -5  -6   14.44    1.78
   0  -5  -6  102.19    4.58
   0  -5  -6  102.26    3.51
   0   5   6  102.13    4.50
   0   5   6  108.79    4.07
  -1  -5  -6   -0.77    0.60
  -1  -5  -6    0.09    0.55
   1   5   6   -0.69    0.64
   1   5   6    0.60    0.48
  -2  -5  -6   23.66    2.44
   2   5   6   22.95    1.41
   2   5   6   26.11    2.43
  -2  -5  -6   25.32    1.87
  -3  -5  -6   34.18    2.26
  -3  -5  -6   36.98    3.17
  -4  -5  -6   12.32    1.69
  -4  -5  -6    8.05    1.62
   4   5   6   10.29    1.73
  -5  -5  -6    7.83    1.63
   5   5   6    4.87    1.33
   6   5   6   15.41    2.22
  -6  -5  -6   17.66    2.36
  -7  -5  -6   10.86    2.08
   7   5   6   12.27    2.04
  -8  -5  -6    6.38    1.82
   8   5   6    3.08    1.24
  -9  -5  -6    3.59    1.78
   9   5   6    1.58    1.27
 -13   6   6   -0.93    1.60
  13  -6  -6    2.90    1.70
  12  -6  -6    3.18    1.77
 -12   6   6    6.80    1.90
 -11   6   6   11.24    2.23
  11  -6  -6   18.09    2.80
 -10   6   6    5.99    1.75
  10  -6  -6    4.64    1.60
  -9   6   6   99.33    4.41
   9  -6  -6   85.16    4.92
  -9   6   6  102.93    5.20
  -8   6   6    1.03    0.61
  -8   6   6    1.48    1.11
   8  -6  -6   -1.08    0.94
  -7   6   6    4.05    0.76
   7  -6  -6    1.68    1.19
   7  -6  -6    2.36    0.88
  -7   6   6    0.69    1.12
   6  -6  -6   15.20    1.58
   6  -6  -6   16.79    2.20
  -6   6   6   15.43    1.27
  -6   6   6   14.69    2.04
   6  -6  -6   16.97    1.69
  -5   6   6   58.38    2.87
   5  -6  -6   61.15    3.42
   4  -6  -6    0.76    0.82
  -4   6   6    0.36    0.63
  -4   6   6    0.02    0.64
  -3   6   6   97.62    4.25
   3  -6  -6  107.43    4.63
  -3   6   6  104.93    4.46
  -2   6   6    6.57    1.27
  -2   6   6    5.05    1.00
   2  -6  -6    2.42    0.95
  -1   6   6    8.70    1.46
  -1   6   6    6.79    1.10
   1  -6  -6    6.56    0.70
   1  -6  -6    4.32    1.14
   0   6   6   24.89    1.80
   0  -6  -6   20.59    1.34
   0   6   6   18.71    2.15
   0  -6  -6   18.31    2.10
  -1  -6  -6   50.13    2.35
  -1  -6  -6   48.95    3.08
   1   6   6   44.92    2.29
   2   6   6   -0.03    0.63
  -2  -6  -6    2.45    0.94
   2   6   6    1.13    0.46
  -2  -6  -6    1.03    0.92
   3   6   6    0.31    0.62
  -3  -6  -6   -0.10    0.83
  -3  -6  -6    0.19    0.76
   4   6   6   11.36    1.89
  -4  -6  -6   13.24    2.04
  -4  -6  -6   10.50    1.73
  -5  -6  -6  112.39    5.11
  -5  -6  -6  107.84    5.74
   5   6   6  110.89    5.52
   6   6   6    1.40    0.99
  -6  -6  -6   -1.20    0.98
   7   6   6   10.58    2.02
  -7  -6  -6   10.75    2.16
  -8  -6  -6   15.17    2.56
   8   6   6   12.73    2.25
   9   6   6    1.27    1.27
  -9  -6  -6    2.78    1.74
 -13   7   6    4.69    2.07
  13  -7  -6    6.70    2.12
 -12   7   6    1.49    1.57
  12  -7  -6    0.65    1.28
 -11   7   6    0.52    1.47
  11  -7  -6    0.74    1.33
 -10   7   6    0.68    1.26
  10  -7  -6    3.03    1.41
   9  -7  -6   65.89    4.22
  -9   7   6   66.99    4.25
   8  -7  -6    1.37    1.21
  -8   7   6   -0.33    1.09
   7  -7  -6   34.01    3.25
  -7   7   6   46.01    3.58
  -6   7   6   42.88    2.39
   6  -7  -6   41.60    3.32
  -6   7   6   45.83    3.11
  -5   7   6    1.36    0.79
   5  -7  -6    1.24    1.05
  -5   7   6    2.79    1.04
  -4   7   6   51.37    3.04
  -4   7   6   46.35    2.65
   4  -7  -6   46.39    3.08
  -3   7   6    1.92    0.94
  -3   7   6    1.38    0.78
   3  -7  -6    2.11    0.99
  -2   7   6    7.70    1.30
  -2   7   6    6.88    1.36
   2  -7  -6    5.92    1.28
  -1   7   6   18.20    2.13
   1  -7  -6   22.15    2.27
  -1   7   6   21.97    1.96
   0  -7  -6    2.15    0.87
   0   7   6    3.01    1.16
   0   7   6    3.85    0.83
   1   7   6    4.40    0.79
   1   7   6    3.32    1.15
  -1  -7  -6    3.78    0.96
  -1  -7  -6    2.11    0.98
  -2  -7  -6    2.77    1.02
   2   7   6    3.11    1.27
  -2  -7  -6    2.14    0.99
  -3  -7  -6    3.54    1.11
  -3  -7  -6    1.42    0.97
   3   7   6    2.02    1.00
  -4  -7  -6   18.36    2.58
   4   7   6   14.66    2.19
  -4  -7  -6   17.62    2.15
  -5  -7  -6    2.01    1.09
  -5  -7  -6    1.31    1.23
   5   7   6    1.92    1.06
   6   7   6    5.46    1.49
  -6  -7  -6    8.02    1.84
  -6  -7  -6    6.31    1.71
  -7  -7  -6   -0.64    0.91
   7   7   6    0.14    0.97
  -7  -7  -6   -0.18    1.45
  -8  -7  -6    1.47    1.41
  -8  -7  -6   -1.24    1.47
   8   7   6    0.79    1.27
  12  -8  -6   -1.71    1.12
 -12   8   6    1.71    1.78
  11  -8  -6    6.93    1.93
 -11   8   6   10.65    2.40
  10  -8  -6    1.52    1.34
 -10   8   6    0.87    1.31
   9  -8  -6   -0.46    1.16
  -9   8   6   -0.15    1.11
  -8   8   6    1.59    1.38
   8  -8  -6    1.20    1.26
   7  -8  -6    1.60    1.17
  -7   8   6    3.54    1.40
   6  -8  -6   -0.40    0.93
  -6   8   6    0.39    0.76
  -6   8   6    0.17    0.64
  -5   8   6    0.81    0.90
   5  -8  -6    1.31    1.06
  -5   8   6    1.77    0.86
  -4   8   6   42.67    2.64
   4  -8  -6   46.34    3.12
  -4   8   6   51.18    3.18
   3  -8  -6    4.21    1.29
  -3   8   6    3.58    1.03
  -3   8   6    3.31    1.06
  -2   8   6   20.56    2.22
  -2   8   6   12.73    1.74
   2  -8  -6   20.57    2.31
  -1   8   6   19.16    2.30
   1  -8  -6   17.24    2.16
  -1   8   6   20.38    1.97
   0   8   6   30.38    1.98
   0   8   6   28.68    2.80
   0  -8  -6   32.14    2.92
  -1  -8  -6    6.53    1.44
   1   8   6    6.86    1.63
   1   8   6    4.80    0.88
   2   8   6   11.03    2.04
  -2  -8  -6   11.12    1.96
   3   8   6    1.33    1.05
  -3  -8  -6    0.09    0.88
   4   8   6    4.95    1.46
  -4  -8  -6    4.37    1.54
  -5  -8  -6   53.59    4.59
   5   8   6   46.76    4.12
   6   8   6    2.57    1.28
  -6  -8  -6    5.23    1.70
  -7  -8  -6   14.86    2.70
   7   8   6   16.21    2.57
  -8  -8  -6    2.03    1.47
   8   8   6    0.49    1.13
  12  -9  -6    1.11    1.57
 -12   9   6    3.46    1.95
  11  -9  -6    1.60    1.47
 -11   9   6    0.01    1.40
  10  -9  -6    1.21    1.59
 -10   9   6    0.83    1.51
   9  -9  -6   31.74    3.62
  -9   9   6   36.19    3.82
  -8   9   6    6.68    1.93
   8  -9  -6    4.96    1.70
   7  -9  -6    2.90    1.31
  -7   9   6    3.80    1.24
   6  -9  -6    0.71    0.98
  -6   9   6    1.26    0.97
  -5   9   6    1.82    0.85
  -5   9   6    1.25    0.86
   5  -9  -6    0.94    1.06
  -4   9   6   15.37    1.90
   4  -9  -6   15.72    2.22
  -4   9   6   17.29    2.21
   3  -9  -6   15.41    2.31
  -3   9   6   18.54    2.17
  -3   9   6   18.23    2.20
   2  -9  -6    4.70    1.42
  -2   9   6    2.70    1.18
  -2   9   6    3.34    1.05
   1  -9  -6    8.64    1.67
  -1   9   6    8.52    1.38
  -1   9   6   12.17    1.95
   0  -9  -6   17.86    2.31
   0   9   6   18.20    2.43
   0   9   6   19.73    1.92
   1   9   6   15.81    2.39
  -1  -9  -6   18.64    2.37
  -2  -9  -6    1.80    1.16
   2   9   6   -0.05    1.00
   3   9   6    4.84    1.59
  -3  -9  -6    2.75    1.24
   4   9   6    2.07    1.13
  -4  -9  -6    0.74    1.13
  -5  -9  -6   -0.22    1.10
   5   9   6   -0.38    0.90
   6   9   6   -0.45    1.09
  -6  -9  -6   -0.19    1.16
   7   9   6    2.09    1.46
  -7  -9  -6    5.32    1.85
  11 -10  -6    4.27    2.09
 -11  10   6    4.71    1.95
  10 -10  -6    6.83    1.98
 -10  10   6   10.04    2.39
  -9  10   6   16.13    2.82
   9 -10  -6   17.84    2.82
   8 -10  -6    2.72    1.46
  -8  10   6    3.58    1.56
  -7  10   6    3.60    1.24
   7 -10  -6    1.33    1.09
   6 -10  -6    1.68    1.32
  -6  10   6    6.99    1.60
   5 -10  -6   36.35    3.47
  -5  10   6   30.85    2.52
  -5  10   6   32.85    3.24
  -4  10   6    0.95    0.88
   4 -10  -6    1.05    1.10
  -4  10   6    1.13    1.04
   3 -10  -6    7.94    1.71
  -3  10   6   14.08    2.01
  -3  10   6   11.35    1.92
   2 -10  -6    7.02    1.64
  -2  10   6    8.20    1.45
  -2  10   6    6.35    1.57
   1 -10  -6    2.50    1.04
  -1  10   6    2.13    1.20
  -1  10   6    2.18    0.80
   0  10   6    0.69    1.13
   0  10   6    0.98    0.61
   0 -10  -6    0.69    0.77
  -1 -10  -6   18.41    2.53
   1  10   6   19.20    2.70
  -2 -10  -6    0.84    0.83
   2  10   6    0.66    1.12
   3  10   6    0.74    1.29
  -3 -10  -6   -1.62    0.70
   4  10   6    2.91    1.39
  -4 -10  -6    1.12    1.13
   5  10   6   40.45    4.18
  -5 -10  -6   48.32    4.65
  -6 -10  -6    1.76    1.36
   6  10   6    0.46    1.16
 -11  11   6    3.08    1.94
  11 -11  -6    1.27    1.42
 -10  11   6    1.10    1.80
  10 -11  -6    1.70    1.27
  -9  11   6   21.20    3.26
   9 -11  -6   19.53    3.07
   8 -11  -6    1.71    1.34
  -8  11   6    2.60    1.20
   7 -11  -6   20.05    2.91
  -7  11   6   20.96    2.86
   6 -11  -6    0.86    1.17
  -6  11   6    0.74    1.02
  -5  11   6    5.47    1.59
   5 -11  -6    1.31    1.11
  -4  11   6    1.17    1.12
  -4  11   6    0.21    0.84
   4 -11  -6    2.32    1.23
   3 -11  -6    7.62    1.84
  -3  11   6    8.95    1.80
  -3  11   6   10.40    1.71
  -2  11   6    1.29    1.15
  -2  11   6    0.23    0.73
   2 -11  -6    0.76    0.97
  -1  11   6   14.49    1.89
  -1  11   6   13.83    2.28
   1 -11  -6   14.28    2.19
   0 -11  -6    0.27    0.80
   0  11   6   -0.06    1.12
   1  11   6    8.86    2.03
  -1 -11  -6    4.53    1.47
  -2 -11  -6   -0.05    1.00
   2  11   6    0.21    1.17
  -3 -11  -6   -0.08    1.07
   3  11   6    0.44    1.33
  -4 -11  -6   -1.06    0.98
   4  11   6    1.90    1.52
  -5 -11  -6   -0.25    1.22
   5  11   6   -0.10    0.94
  -6 -11  -6    1.93    1.34
  10 -12  -6    2.71    1.65
 -10  12   6    0.53    1.83
  -9  12   6    2.50    1.55
   9 -12  -6    5.48    1.76
   8 -12  -6    4.83    1.72
  -8  12   6    4.71    1.50
   7 -12  -6    6.53    1.93
  -7  12   6    8.60    1.93
   6 -12  -6   -0.08    1.13
  -6  12   6    1.23    1.12
   5 -12  -6    1.98    1.31
  -5  12   6    0.27    1.03
  -4  12   6    7.75    1.65
   4 -12  -6    2.85    1.40
   3 -12  -6    1.02    1.22
  -3  12   6    1.18    0.98
  -3  12   6   -0.27    1.12
   2 -12  -6    4.60    1.47
  -2  12   6    6.65    1.41
  -2  12   6    4.14    1.52
  -1  12   6    1.42    1.34
   1 -12  -6    1.24    1.20
   0  12   6    2.20    1.31
   0 -12  -6    3.78    1.35
  -1 -12  -6   -0.48    1.08
   1  12   6   -0.12    1.31
   2  12   6   -1.40    1.10
  -2 -12  -6    1.60    1.25
  -3 -12  -6    2.59    1.20
   3  12   6   -0.19    1.33
  -4 -12  -6    0.63    1.19
   4  12   6   -0.01    1.51
  -5 -12  -6    8.91    2.28
   5  12   6   16.28    3.14
  -9  13   6   10.55    2.27
   9 -13  -6    9.91    2.30
  -8  13   6    3.68    1.49
   8 -13  -6    1.59    1.46
   7 -13  -6   -0.63    1.27
  -7  13   6    0.84    1.27
  -6  13   6    2.06    1.14
   6 -13  -6    0.08    1.21
  -5  13   6   13.77    2.30
   5 -13  -6    9.26    2.22
  -4  13   6    0.99    0.88
   4 -13  -6    2.52    1.51
   3 -13  -6   -0.27    1.24
  -3  13   6    0.35    1.22
  -3  13   6    1.48    0.90
  -2  13   6    1.25    1.37
   2 -13  -6    1.49    1.21
  -2  13   6    2.08    0.92
  -1  13   6    6.04    1.94
   1 -13  -6    1.52    1.36
   0 -13  -6    0.05    1.13
   0  13   6    0.90    1.45
   1  13   6    9.98    2.44
  -1 -13  -6    7.19    1.93
   2  13   6    4.06    1.88
  -2 -13  -6    1.96    1.24
   3  13   6    2.16    1.59
  -3 -13  -6   -0.64    0.98
  -7  14   6    1.28    1.46
   7 -14  -6    1.81    1.45
  -6  14   6    5.20    1.65
   6 -14  -6    3.46    1.70
   5 -14  -6    6.12    1.93
  -5  14   6   10.54    2.16
   4 -14  -6    1.96    1.45
  -4  14   6    2.57    1.21
   3 -14  -6    2.78    1.62
  -3  14   6    7.47    1.60
   2 -14  -6    3.26    1.47
  -2  14   6    2.79    1.57
   1 -14  -6   -1.45    0.99
  -1  14   6    1.52    1.59
   0 -14  -6    0.60    1.07
   0  14   6    2.71    1.78
   1  14   6    4.87    2.02
  -1 -14  -6   -0.23    1.05
  -2 -14  -6    1.44    1.25
   2  14   6    0.38    1.61
   5 -15  -6    1.06    1.55
  -5  15   6   -0.44    1.14
  -4  15   6    2.45    1.32
   4 -15  -6    2.33    1.37
   3 -15  -6    0.99    1.35
   2 -15  -6   -0.18    1.28
   1 -15  -6    4.58    1.77
  -1  15   6    2.82    1.87
  -2 -17   7    3.45    1.87
   1  17  -7    0.85    1.27
  -1 -17   7    2.77    1.79
   0  17  -7    2.64    1.48
   0 -17   7   -0.33    1.56
   1 -17   7    4.61    1.89
  -1  17  -7    2.14    1.32
   5  16  -7    5.11    2.01
  -5 -16   7    2.12    1.83
   4  16  -7    2.70    1.68
  -4 -16   7    2.24    1.64
   3  16  -7    0.96    1.49
  -3 -16   7    2.00    1.49
   2  16  -7    3.26    1.74
  -2 -16   7    1.96    1.56
  -1 -16   7   -0.30    1.45
   1  16  -7    2.39    1.49
   0  16  -7   -0.29    1.18
   0 -16   7   -0.52    1.15
   1 -16   7    3.14    1.69
  -1  16  -7    4.87    1.78
  -2  16  -7   -0.95    0.97
   2 -16   7    1.20    1.37
   3 -16   7    3.31    1.66
  -3  16  -7    1.12    1.34
   4 -16   7    3.53    1.81
  -4  16  -7    1.46    1.31
   6  15  -7    4.38    1.65
  -6 -15   7    3.06    1.76
  -5 -15   7    0.00    1.50
   5  15  -7    3.89    1.83
  -4 -15   7    0.18    1.41
   4  15  -7    3.59    1.67
   3  15  -7    4.55    1.69
  -3 -15   7    1.62    1.42
   2  15  -7    0.08    0.98
   2  15  -7    1.16    1.37
  -2 -15   7    2.35    1.60
   1  15  -7    2.93    1.37
  -1 -15   7    4.27    1.59
   0  15  -7    0.27    1.28
   0 -15   7    2.31    1.40
  -1  15  -7   12.19    2.34
   1 -15   7    9.41    2.04
   2 -15   7    3.42    1.61
  -2  15  -7    3.19    1.60
  -3  15  -7    0.28    1.16
   3 -15   7   -0.29    1.13
  -4  15  -7    1.11    1.22
   4 -15   7    0.07    1.42
  -5  15  -7    2.17    1.46
   5 -15   7    1.16    1.64
  -8 -14   7    0.52    1.62
   8  14  -7    1.35    1.67
  -7 -14   7    3.41    1.75
   7  14  -7    4.28    1.93
   6  14  -7    0.49    1.32
  -6 -14   7    1.77    1.51
   5  14  -7    6.34    1.90
  -5 -14   7    7.30    2.04
  -4 -14   7    1.70    1.43
   4  14  -7    0.59    1.41
   3  14  -7   12.72    2.29
   3  14  -7   19.96    2.46
  -3 -14   7   14.55    2.47
  -2 -14   7    0.26    1.20
   2  14  -7   -0.46    1.12
   2  14  -7    1.09    1.01
   1  14  -7    1.61    1.36
  -1 -14   7    1.50    1.35
   1  14  -7    0.62    0.97
   0  14  -7    2.91    1.27
   0 -14   7    4.21    1.53
  -1  14  -7    0.27    0.96
   1 -14   7    4.41    1.68
  -2  14  -7    2.94    1.44
   2 -14   7    2.21    1.35
  -3  14  -7   -1.29    1.07
   3 -14   7    1.32    1.30
   4 -14   7    7.61    2.03
  -4  14  -7   10.16    2.27
  -5  14  -7   27.57    3.76
   5 -14   7   24.27    3.26
   6 -14   7    2.32    1.65
  -6  14  -7    2.40    1.98
  -9 -13   7   12.25    2.77
   9  13  -7   15.94    3.10
  -8 -13   7    4.80    2.04
   8  13  -7    7.98    2.28
  -7 -13   7    3.11    1.83
   7  13  -7    2.34    1.64
   6  13  -7    2.43    1.57
  -6 -13   7    1.25    1.48
   5  13  -7    0.61    1.17
  -5 -13   7    0.49    1.11
   4  13  -7    6.84    1.81
  -4 -13   7    3.60    1.54
   3  13  -7    1.35    0.99
   3  13  -7    0.67    1.20
  -3 -13   7    0.67    1.03
   2  13  -7    4.88    1.33
   2  13  -7    5.13    1.58
  -2 -13   7    5.25    1.62
  -1 -13   7    0.86    1.16
   1  13  -7   -0.75    0.70
   1  13  -7    1.05    1.17
   0  13  -7    7.32    1.62
   0 -13   7    6.23    1.69
  -1  13  -7    0.89    1.00
   1 -13   7    0.35    1.10
  -2  13  -7    3.32    1.34
   2 -13   7    3.08    1.53
   3 -13   7    1.99    1.25
  -3  13  -7    0.36    1.02
  -4  13  -7    0.05    1.06
   4 -13   7    1.62    1.41
  -5  13  -7    1.25    1.53
   5 -13   7    0.75    1.29
   6 -13   7    1.06    1.58
  -6  13  -7    1.11    1.47
   7 -13   7    9.21    2.39
  -7  13  -7   13.79    2.90
  -9 -12   7    0.85    1.48
   9  12  -7    0.14    1.42
  -8 -12   7    1.20    1.58
   8  12  -7    1.05    1.53
  -7 -12   7    3.09    1.55
   7  12  -7    1.31    1.26
  -6 -12   7    1.48    1.51
   6  12  -7    5.09    1.76
   5  12  -7    1.57    1.44
  -5 -12   7    2.55    1.42
   4  12  -7    1.05    0.89
   4  12  -7    0.51    1.24
  -4 -12   7    0.34    1.08
   3  12  -7    6.09    1.65
  -3 -12   7    4.98    1.50
   3  12  -7    6.29    1.41
   2  12  -7   -0.30    1.03
   2  12  -7    2.18    1.05
  -2 -12   7    1.31    1.22
   1  12  -7   -0.35    0.98
  -1 -12   7   -0.11    1.07
   1  12  -7    1.08    0.98
   0  12  -7    2.82    1.08
   0  12  -7    1.20    1.05
   0 -12   7    1.03    1.04
   1 -12   7    4.78    1.51
  -1  12  -7    3.30    1.30
   2 -12   7    5.90    1.56
  -2  12  -7    4.30    1.46
   3 -12   7    3.68    1.41
  -3  12  -7    5.29    1.51
  -4  12  -7    1.69    1.33
   4 -12   7   -1.26    1.08
   5 -12   7    3.72    1.57
  -5  12  -7    5.66    1.88
   6 -12   7    1.94    1.36
  -6  12  -7    1.06    1.52
  -7  12  -7   11.33    2.60
   7 -12   7    9.68    2.32
   8 -12   7    1.11    1.72
  -8  12  -7   -0.62    1.62
  10  11  -7    3.26    1.62
 -10 -11   7    2.25    1.58
   9  11  -7    6.93    1.96
  -9 -11   7    7.07    2.30
   8  11  -7    1.04    1.42
  -8 -11   7    0.79    1.48
  -7 -11   7    1.00    1.40
   7  11  -7    0.92    1.44
   6  11  -7    2.73    1.45
  -6 -11   7    3.83    1.47
  -5 -11   7    7.57    1.88
   5  11  -7    5.81    1.78
  -4 -11   7    5.85    1.64
   4  11  -7    5.28    1.63
   4  11  -7    6.66    1.35
   3  11  -7    8.07    1.46
   3  11  -7    4.89    1.49
  -3 -11   7    6.09    1.64
   2  11  -7    4.11    1.20
  -2 -11   7    3.22    1.27
   2  11  -7    1.06    1.18
   1  11  -7    4.85    1.22
  -1 -11   7    8.82    1.82
   1  11  -7    2.71    1.18
   0 -11   7    2.65    1.29
   0  11  -7    1.72    0.87
   0  11  -7    2.09    1.11
   1 -11   7  112.10    5.49
  -1  11  -7  108.60    4.62
  -1  11  -7  110.90    5.49
  -2  11  -7   10.93    2.00
   2 -11   7    9.19    1.86
  -3  11  -7    5.28    1.44
   3 -11   7    2.01    1.30
   4 -11   7    3.84    1.44
  -4  11  -7    4.82    1.50
   5 -11   7    3.44    1.38
  -5  11  -7    1.42    1.25
   6 -11   7    2.44    1.01
   6 -11   7   -0.38    1.12
  -6  11  -7    2.08    1.41
  -7  11  -7    4.46    1.89
   7 -11   7    6.93    2.11
   7 -11   7    7.49    1.69
   8 -11   7   -1.75    1.58
   8 -11   7   -0.06    1.08
  -8  11  -7    3.36    1.87
  11  10  -7    2.67    1.57
 -11 -10   7   -0.48    1.11
  10  10  -7    5.37    1.76
 -10 -10   7    5.12    1.58
  -9 -10   7   27.56    3.47
   9  10  -7   28.37    3.58
   8  10  -7    2.80    1.48
  -8 -10   7   -1.22    0.93
  -7 -10   7   10.55    2.26
   7  10  -7   14.12    2.51
  -6 -10   7   11.46    2.22
   6  10  -7    5.90    1.78
   5  10  -7   65.95    3.42
   5  10  -7   64.41    4.09
  -5 -10   7   64.93    3.99
  -4 -10   7    1.92    1.25
   4  10  -7    2.86    1.29
   4  10  -7    3.19    0.94
   3  10  -7  119.33    5.12
  -3 -10   7  107.45    5.20
   3  10  -7  113.30    5.25
   2  10  -7    3.48    1.11
   2  10  -7    1.24    1.08
  -2 -10   7    3.96    1.30
  -1 -10   7   -0.37    0.76
   1  10  -7    0.52    0.75
   1  10  -7    0.11    0.82
   0  10  -7    2.40    1.07
   0 -10   7    2.71    1.27
   0  10  -7    4.99    1.18
  -1  10  -7   11.41    1.92
   1 -10   7   10.95    1.95
  -1  10  -7   11.47    1.56
   2 -10   7    1.61    1.05
  -2  10  -7    1.57    0.98
   3 -10   7   34.37    3.26
  -3  10  -7   36.66    3.44
  -4  10  -7   19.74    2.60
   4 -10   7   15.75    1.87
   4 -10   7   15.96    2.46
  -5  10  -7   44.08    3.90
   5 -10   7   46.42    3.91
   5 -10   7   36.66    2.95
   6 -10   7    4.30    1.67
  -6  10  -7    2.10    1.42
   6 -10   7    1.56    0.86
   7 -10   7   11.83    2.03
   7 -10   7    9.69    2.27
  -7  10  -7    7.49    2.04
  -8  10  -7    4.90    2.03
   8 -10   7    2.01    1.60
   9 -10   7    1.47    1.80
  -9  10  -7    1.45    1.79
 -11  -9   7   -0.31    1.20
  11   9  -7    3.46    1.73
 -10  -9   7   -1.04    0.95
  10   9  -7    2.24    1.58
  -9  -9   7   24.58    3.11
   9   9  -7   21.83    3.08
  -8  -9   7    9.61    1.89
   8   9  -7    5.17    1.69
   7   9  -7    0.22    1.19
  -7  -9   7    0.23    0.94
   6   9  -7    0.17    1.22
   6   9  -7    3.42    0.85
  -6  -9   7    2.28    0.95
  -5  -9   7    6.95    1.51
   5   9  -7    5.86    1.10
   5   9  -7    4.03    1.50
  -4  -9   7   -0.23    0.70
   4   9  -7    0.23    0.68
   4   9  -7    0.85    1.18
   3   9  -7   15.33    1.83
  -3  -9   7    9.43    1.63
   3   9  -7   10.68    1.86
  -2  -9   7    3.15    1.03
   2   9  -7    3.78    1.18
   2   9  -7    5.17    1.22
  -1  -9   7   35.78    2.95
   1   9  -7   35.86    2.82
   1   9  -7   36.37    2.47
   0  -9   7    3.07    1.15
   0   9  -7    1.18    0.83
   0   9  -7    2.56    0.90
  -1   9  -7   58.45    2.91
  -1   9  -7   54.98    3.42
   1  -9   7   58.55    3.54
   2  -9   7   21.76    2.53
   2  -9   7   19.49    1.66
  -2   9  -7   19.27    2.42
   3  -9   7    2.38    0.83
   3  -9   7    2.07    1.11
  -3   9  -7    2.48    1.21
   4  -9   7    1.15    1.06
  -4   9  -7    2.68    1.24
   4  -9   7    0.98    0.74
   5  -9   7    5.24    1.53
  -5   9  -7    6.79    1.64
   5  -9   7    2.88    0.99
   6  -9   7   14.11    2.51
   6  -9   7   13.70    2.04
  -6   9  -7   13.75    2.33
  -7   9  -7    0.24    1.37
   7  -9   7   -0.15    1.08
  -8   9  -7    3.48    1.64
   8  -9   7    1.82    1.58
  -9   9  -7    1.25    1.60
   9  -9   7    0.44    1.73
  12   8  -7    2.35    1.49
 -12  -8   7    2.32    1.36
 -11  -8   7    0.14    1.06
  11   8  -7    1.11    1.42
 -10  -8   7    1.63    1.27
  10   8  -7    1.35    1.41
   9   8  -7    2.38    1.52
  -9  -8   7    3.26    1.30
   8   8  -7    1.90    1.21
  -8  -8   7    0.89    0.84
   7   8  -7    2.43    1.25
  -7  -8   7    4.11    1.25
   6   8  -7   25.63    2.93
  -6  -8   7   25.67    2.70
  -5  -8   7   22.56    2.48
   5   8  -7   28.01    2.93
  -4  -8   7    2.44    1.02
   4   8  -7    1.61    1.04
  -3  -8   7    2.63    0.93
   3   8  -7    3.36    1.07
   2   8  -7    3.08    1.03
   2   8  -7    4.04    1.10
  -2  -8   7    4.86    1.11
   1   8  -7   16.18    1.96
  -1  -8   7   16.74    1.96
   1   8  -7   14.58    1.73
   0   8  -7    0.68    0.67
   0  -8   7   -1.16    0.48
   0   8  -7   -0.57    0.59
   0  -8   7    0.78    0.38
   1  -8   7    4.88    0.81
  -1   8  -7    3.97    1.16
  -1   8  -7    6.39    1.09
   1  -8   7    5.39    1.18
  -2   8  -7   43.83    2.96
   2  -8   7   39.84    2.21
  -2   8  -7   42.21    2.24
   2  -8   7   44.16    2.86
  -3   8  -7   13.43    2.02
   3  -8   7   12.22    1.77
   3  -8   7   12.12    1.54
   4  -8   7   33.26    3.04
   4  -8   7   30.40    2.50
  -4   8  -7   40.61    3.36
   5  -8   7   50.25    3.91
  -5   8  -7   52.79    3.55
   5  -8   7   54.95    3.24
   6  -8   7   16.19    2.50
  -6   8  -7   13.86    2.30
  -7   8  -7    9.80    2.05
   7  -8   7    6.80    1.96
  -8   8  -7    5.13    1.87
   8  -8   7    7.13    2.11
  -9   8  -7    2.41    1.64
  12   7  -7    3.13    1.64
 -12  -7   7    2.42    1.28
  11   7  -7    4.15    1.87
 -11  -7   7    2.27    1.27
 -10  -7   7    9.73    1.99
  10   7  -7    7.14    1.86
  -9  -7   7   74.91    4.52
   9   7  -7   78.80    4.71
  -8  -7   7   13.87    2.12
   8   7  -7   15.68    2.40
  -7  -7   7    4.76    1.33
   7   7  -7    3.48    1.26
   6   7  -7   56.45    3.55
  -6  -7   7   50.00    3.17
   5   7  -7   21.51    2.44
  -5  -7   7   27.64    2.53
   4   7  -7   14.72    1.99
  -4  -7   7   11.60    1.68
   3   7  -7   16.78    1.98
  -3  -7   7   15.80    1.89
  -2  -7   7   12.50    1.62
   2   7  -7   11.83    1.62
  -1  -7   7    0.13    0.55
   1   7  -7   -0.19    0.64
   0  -7   7   47.67    1.95
   0  -7   7   58.42    3.05
   0   7  -7   46.80    2.89
   0   7  -7   54.69    2.69
  -1   7  -7  155.69    6.23
   1  -7   7  154.79    6.03
   1  -7   7  153.30    5.08
  -1   7  -7  157.29    5.49
  -2   7  -7    3.51    0.82
   2  -7   7    3.14    0.80
  -2   7  -7    3.67    1.09
   2  -7   7    4.04    1.03
   3  -7   7    9.32    1.38
  -3   7  -7    8.74    1.60
   3  -7   7   10.55    1.73
  -4   7  -7    4.18    1.28
   4  -7   7    5.66    1.33
  -5   7  -7    0.57    0.93
   5  -7   7    0.89    0.76
   6  -7   7   33.11    3.30
  -6   7  -7   16.52    2.29
   7  -7   7    7.91    1.87
  -7   7  -7   12.00    2.23
  -8   7  -7   13.10    2.23
   8  -7   7    9.36    2.01
  -9   7  -7   17.25    2.85
 -10   7  -7    2.98    1.81
 -13  -6   7    0.38    1.21
  13   6  -7    1.82    1.47
 -12  -6   7    0.83    1.18
  12   6  -7    1.81    1.30
 -11  -6   7    4.39    1.44
  11   6  -7    3.62    1.59
  10   6  -7    2.12    1.38
 -10  -6   7    1.14    0.85
  -9  -6   7   45.87    3.79
   9   6  -7   38.25    3.57
  -8  -6   7    4.71    1.23
   8   6  -7    3.03    1.29
   7   6  -7    0.55    1.05
  -7  -6   7    0.71    0.86
   6   6  -7  110.91    5.13
  -5  -6   7  204.46    7.45
  -4  -6   7    3.64    1.01
   4   6  -7    1.15    0.84
  -4  -6   7    3.43    0.35
   3   6  -7  148.80    5.66
  -3  -6   7  142.30    5.53
  -2  -6   7    2.46    0.77
   2   6  -7    2.95    0.86
   1   6  -7    0.93    0.68
  -1  -6   7    0.81    0.61
   0   6  -7    0.32    0.60
   0  -6   7    0.75    0.61
  -1   6  -7    4.36    0.89
   1  -6   7    4.91    0.99
  -1   6  -7    4.10    1.15
  -2   6  -7    7.22    1.39
  -2   6  -7    7.66    1.09
   2  -6   7   12.05    1.67
  -3   6  -7   54.73    2.47
   3  -6   7   50.93    3.02
  -3   6  -7   54.36    3.26
  -4   6  -7   11.75    1.78
   4  -6   7    9.73    1.67
   5  -6   7   57.45    3.57
  -5   6  -7   61.54    3.65
  -6   6  -7    8.96    1.68
   6  -6   7   11.55    2.01
  -7   6  -7    5.61    1.51
   7  -6   7    4.24    1.56
  -8   6  -7    1.21    1.28
  -9   6  -7    0.96    1.25
 -10   6  -7    2.36    1.64
 -13  -5   7    0.64    1.15
  13   5  -7    1.68    1.46
  12   5  -7    4.63    1.62
 -12  -5   7    3.70    1.39
 -11  -5   7    0.52    1.13
  11   5  -7   -0.06    1.06
 -10  -5   7   16.38    2.46
  10   5  -7   13.61    2.26
   9   5  -7   83.24    4.57
  -9  -5   7   86.92    4.67
  -8  -5   7   27.17    2.81
   8   5  -7   24.95    2.80
   7   5  -7    0.22    0.88
  -7  -5   7    0.10    0.82
  -6  -5   7   35.74    2.43
   5   5  -7   10.17    1.63
  -5  -5   7   11.07    1.54
   4   5  -7    0.06    0.63
  -4  -5   7    0.22    0.54
   3   5  -7   42.07    2.48
  -3  -5   7   42.29    2.38
  -2  -5   7    0.36    0.46
   2   5  -7   -1.03    0.38
  -1  -5   7   75.87    3.44
   1   5  -7   82.43    3.48
   0   5  -7   40.73    2.24
   0  -5   7   44.02    2.41
  -1   5  -7  228.84    7.31
   1  -5   7  222.89    7.71
   2  -5   7    7.90    1.31
  -2   5  -7    8.02    1.14
  -2   5  -7    9.72    1.47
  -3   5  -7   52.28    3.02
  -3   5  -7   52.45    2.42
   3  -5   7   44.58    2.81
   4  -5   7    2.79    0.94
  -4   5  -7    2.10    0.70
  -4   5  -7    2.52    0.97
  -4   5  -7    2.86    0.75
   5  -5   7    3.81    1.27
  -5   5  -7    2.40    0.94
   6  -5   7    1.51    0.92
  -6   5  -7    0.57    0.89
  -7   5  -7    5.97    1.53
   7  -5   7    5.07    1.58
  -8   5  -7    9.07    2.01
  -9   5  -7    0.04    1.35
 -10   5  -7    4.74    2.03
 -13  -4   7   12.29    2.33
  12   4  -7    2.65    1.48
 -12  -4   7    1.92    1.25
  11   4  -7    2.72    1.28
 -11  -4   7    1.66    1.01
  10   4  -7    0.66    1.02
 -10  -4   7    0.90    0.89
  -9  -4   7    2.93    1.08
   9   4  -7    0.98    0.96
  -8  -4   7   15.95    2.09
   8   4  -7   15.64    2.15
   7   4  -7    9.94    1.69
  -7  -4   7   10.53    1.63
  -6  -4   7    6.55    1.20
   6   4  -7    9.25    1.54
  -5  -4   7   56.27    2.91
   5   4  -7   56.10    3.03
  -4  -4   7    7.32    1.14
   4   4  -7    5.69    1.21
  -3  -4   7   15.43    1.52
   3   4  -7   13.68    1.59
  -2  -4   7    0.11    0.43
   2   4  -7    0.89    0.63
   1   4  -7   36.00    1.31
   1   4  -7   34.58    2.08
  -1  -4   7   34.32    1.99
   0  -4   7    2.99    0.72
   0   4  -7    4.89    0.93
  -1   4  -7    3.01    0.82
   1  -4   7    3.53    0.79
  -1   4  -7    3.88    0.86
  -2   4  -7   22.83    1.65
   2  -4   7   21.26    1.98
  -2   4  -7   23.11    1.66
  -3   4  -7   56.15    2.56
  -3   4  -7   51.59    2.50
  -3   4  -7   51.41    2.95
   3  -4   7   53.21    2.97
   4  -4   7   20.72    2.23
  -4   4  -7   18.09    1.99
  -5   4  -7  215.13    8.16
   5  -4   7  251.96    8.82
  -6   4  -7   50.03    3.09
   6  -4   7   57.01    3.58
  -7   4  -7   32.99    2.72
  -7   4  -7   25.76    3.17
  -8   4  -7    9.86    2.15
  -9   4  -7    0.48    1.48
 -10   4  -7    1.90    1.95
 -13  -3   7    4.84    1.41
  12   3  -7   -0.85    1.14
 -12  -3   7    1.93    1.07
 -11  -3   7    4.92    1.37
  11   3  -7    6.71    1.66
  10   3  -7    2.71    1.31
 -10  -3   7    5.50    1.35
   9   3  -7  218.02    8.10
  -9  -3   7  199.61    7.94
  -9  -3   7  209.06    7.27
  -8  -3   7    8.67    1.51
   8   3  -7   10.16    1.43
   8   3  -7    5.92    1.42
  -8  -3   7    7.35    1.21
  -7  -3   7   16.96    1.92
   7   3  -7   11.88    1.74
   7   3  -7   12.39    1.46
  -7  -3   7   12.72    1.52
   6   3  -7   79.51    3.85
  -6  -3   7   89.24    3.84
   6   3  -7   80.61    3.29
  -6  -3   7   84.67    3.61
   5   3  -7   35.81    1.76
  -5  -3   7   42.96    2.28
   5   3  -7   36.14    2.33
   4   3  -7   22.85    1.96
  -4  -3   7   25.49    1.66
   4   3  -7   23.96    1.18
  -3  -3   7    0.83    0.52
   3   3  -7    0.51    0.26
   3   3  -7   -0.33    0.51
   2   3  -7    1.81    0.74
  -2  -3   7    1.27    0.46
   2   3  -7    0.90    0.29
   1   3  -7    0.16    0.30
   1   3  -7   -0.08    0.51
  -1  -3   7    0.46    0.43
   0   3  -7    2.15    0.68
   0  -3   7    1.60    0.60
   0   3  -7    0.68    0.58
  -1   3  -7  253.81    8.03
   1  -3   7  258.30    8.18
  -1   3  -7  246.30    8.00
   2  -3   7    1.60    0.55
   2  -3   7    1.60    0.64
   3  -3   7   50.96    2.89
  -3   3  -7   56.31    2.94
   3  -3   7   54.38    2.57
  -4   3  -7    0.71    0.67
   4  -3   7    1.20    0.80
   4  -3   7    1.28    0.55
  -5   3  -7    1.18    0.82
   5  -3   7    0.26    0.53
   5  -3   7    0.45    0.70
  -6   3  -7   44.85    2.79
  -7   3  -7   21.72    2.98
  -8   3  -7   31.05    3.56
  -9   3  -7   11.88    2.42
 -10   3  -7    1.99    1.65
 -13  -2   7    2.72    1.25
 -12  -2   7    2.48    1.33
 -11  -2   7   31.06    3.22
  11   2  -7   31.24    3.01
 -10  -2   7   -0.75    0.71
  10   2  -7   -0.69    0.99
  10   2  -7    1.25    1.01
  -9  -2   7   84.16    4.25
   9   2  -7   76.51    4.09
  -9  -2   7   85.70    3.84
   9   2  -7   75.01    3.92
  -8  -2   7    2.10    0.88
  -8  -2   7   -0.07    0.61
   8   2  -7    1.79    0.85
   8   2  -7    0.63    0.86
  -7  -2   7   12.24    1.57
  -7  -2   7   12.46    1.53
   7   2  -7   12.07    1.73
   7   2  -7   12.97    1.50
  -6  -2   7  133.09    5.01
   6   2  -7  129.04    5.22
  -6  -2   7  132.48    5.05
   6   2  -7  132.22    4.71
   5   2  -7  356.12   10.94
  -5  -2   7  337.19   10.49
   5   2  -7  340.88   10.16
  -5  -2   7  351.26   10.73
  -4  -2   7    1.87    0.63
   4   2  -7    1.24    0.72
  -4  -2   7    0.45    0.50
   4   2  -7    1.71    0.50
  -3  -2   7  373.43   10.96
   3   2  -7  374.40   11.50
   3   2  -7  373.72   10.51
   2   2  -7   51.89    2.00
  -2  -2   7   56.92    2.35
   2   2  -7   56.93    2.73
   1   2  -7   19.11    1.62
   1   2  -7   18.31    1.09
  -1  -2   7   19.46    1.27
   1   2  -7   18.17    1.60
   0  -2   7   50.42    2.28
   0   2  -7   48.01    2.45
   0   2  -7   46.04    2.45
   1  -2   7    5.25    0.87
   1  -2   7    4.09    0.85
   2  -2   7   19.13    1.61
   2  -2   7   19.19    1.77
   3  -2   7    0.67    0.55
   3  -2   7    2.11    0.76
  -4   2  -7   24.24    2.02
   4  -2   7   27.53    2.45
   4  -2   7   24.41    1.87
   5  -2   7   69.65    3.22
  -5   2  -7   69.55    3.39
  -6   2  -7  103.49    5.13
  -6   2  -7   93.10    4.23
  -7   2  -7   -0.39    1.12
  -8   2  -7    4.41    1.58
  -9   2  -7    1.20    1.30
 -10   2  -7    5.77    2.21
 -14  -1   7    5.64    1.67
 -13  -1   7    0.25    1.17
  12   1  -7   -0.12    1.26
 -12  -1   7    1.72    0.96
  11   1  -7    7.17    1.75
 -11  -1   7   12.06    1.94
  11   1  -7   11.36    1.88
  10   1  -7   12.54    1.95
  10   1  -7    9.37    1.69
 -10  -1   7   11.96    1.86
 -10  -1   7   15.06    1.93
  -9  -1   7  283.69    9.71
   9   1  -7  270.35    9.55
  -8  -1   7   48.30    2.77
  -8  -1   7   48.32    2.83
   8   1  -7   44.00    2.79
   8   1  -7   50.77    2.87
  -7  -1   7   17.73    1.84
   7   1  -7   17.09    1.89
   7   1  -7   15.20    1.68
  -7  -1   7   16.50    1.76
   6   1  -7   72.54    3.53
  -6  -1   7   86.01    3.71
  -6  -1   7   80.94    3.41
   6   1  -7   78.06    3.33
  -5  -1   7   95.11    3.63
   5   1  -7   94.59    3.60
  -5  -1   7   97.77    3.98
   5   1  -7   89.46    3.95
  -4  -1   7   18.56    1.68
   4   1  -7   19.40    1.79
  -4  -1   7   17.93    1.18
   4   1  -7   15.34    1.24
  -3  -1   7   22.51    1.77
   3   1  -7   23.13    1.87
  -3  -1   7   24.38    1.35
   3   1  -7   25.65    1.36
   2   1  -7    0.79    0.58
  -2  -1   7    2.01    0.45
   2   1  -7    1.29    0.50
   2   1  -7    1.77    0.65
  -1  -1   7    5.18    0.97
  -1  -1   7    6.37    0.77
   1   1  -7    5.67    0.79
   0  -1   7   14.17    1.48
   0   1  -7   15.58    1.30
   0  -1   7   14.86    1.21
   1  -1   7  101.34    4.08
   1  -1   7  107.66    3.96
   2  -1   7   24.74    1.88
   2  -1   7   22.86    1.82
   3  -1   7   37.65    2.16
   3  -1   7   35.84    2.25
  -4   1  -7   11.41    1.41
  -4   1  -7   11.31    1.72
   4  -1   7   13.89    1.55
   5  -1   7    0.63    0.62
  -5   1  -7    2.29    1.11
  -5   1  -7    2.33    0.83
   6  -1   7    1.22    0.64
  -6   1  -7    0.53    1.07
  -7   1  -7   14.81    2.46
  -8   1  -7    0.33    1.30
  -9   1  -7    2.02    1.64
 -10   1  -7   -1.43    1.46
 -14   0   7    3.34    1.30
  13   0  -7    1.25    1.36
 -13   0   7    2.93    1.17
 -12   0   7    5.00    1.51
  12   0  -7    3.92    1.58
  11   0  -7    1.91    1.30
 -11   0   7    1.84    0.93
 -10   0   7    2.57    0.92
  10   0  -7    1.46    0.97
  10   0  -7    1.05    0.98
 -10   0   7    1.28    1.05
  -9   0   7    2.22    0.98
   9   0  -7    2.12    1.05
  -9   0   7    1.79    1.09
   9   0  -7    3.77    1.17
  -8   0   7   10.88    1.51
   8   0  -7    7.23    1.33
  -8   0   7    6.72    1.35
   8   0  -7    5.94    1.21
  -7   0   7   -0.50    0.58
   7   0  -7    0.04    0.67
   7   0  -7    0.43    0.61
  -7   0   7    0.54    0.55
  -6   0   7    3.93    0.79
  -6   0   7    1.92    0.73
   6   0  -7    3.67    0.86
   6   0  -7    1.80    0.80
   5   0  -7   33.77    1.94
  -5   0   7   33.49    1.76
   5   0  -7   37.84    2.24
  -5   0   7   33.67    2.13
  -4   0   7   34.20    2.14
   4   0  -7   38.54    2.23
   4   0  -7   35.63    1.88
  -4   0   7   37.97    1.71
  -3   0   7   41.64    2.25
  -3   0   7   40.82    1.63
   3   0  -7   35.11    1.82
   3   0  -7   38.70    2.21
   3   0  -7   33.48    2.09
  -2   0   7    3.19    0.73
   2   0  -7    1.79    0.59
  -2   0   7    1.80    0.41
  -2   0   7    2.66    0.79
  -1   0   7    2.07    0.43
   1   0  -7    1.51    0.56
  -1   0   7    1.17    0.58
   0   0  -7   17.23    1.48
   0   0   7   15.12    1.53
   0   0   7   18.41    1.15
   1   0   7   25.81    1.56
   1   0   7   26.70    1.99
   2   0   7    9.37    1.21
   2   0   7   12.66    1.47
  -3   0  -7   44.70    2.55
[truncated: 315,828 more chars]
