# Supplementary material for: Bis(2,4,6-tri­amino­pyrimidin-1-ium) sulfate penta­hydrate
Source: Acta Crystallogr Sect E Struct Rep Online. 2013 Jul 17;69(Pt 8):o1266–7. doi: 10.1107/S1600536813019223 (PMC3793762; doi:10.1107/S1600536813019223)
Supplement: Supplementary file 2 [file e-69-o1266-Isup2.hkl]

#
# h,k,l, Fc-squared, Fo-squared, sigma(Fo-squared), status flag
#
data_I
_shelx_title ' op002 in P-1'
_shelx_refln_list_code          4
_shelx_F_calc_maximum      445.51
_exptl_crystal_F_000       928.00
_reflns_d_resolution_high  0.7553

loop_
 _space_group_symop_operation_xyz
 'x, y, z'
 '-x, -y, -z'

_cell_length_a    10.6571
_cell_length_b    13.2482
_cell_length_c    15.0132
_cell_angle_alpha 100.843
_cell_angle_beta  110.596
_cell_angle_gamma  92.096

_shelx_F_squared_multiplier     1.000

loop_
 _refln_index_h
 _refln_index_k
 _refln_index_l
 _refln_F_squared_calc
 _refln_F_squared_meas
 _refln_F_squared_sigma
 _refln_observed_status
   1   0   0         49.92         43.53         2.85 o
   2   0   0      13965.77      15707.72       244.57 o
   3   0   0       7133.60       7527.04       106.76 o
   4   0   0        502.83        461.33        13.64 o
   5   0   0        104.18        125.93         9.29 o
   6   0   0       2091.82       2217.80        75.35 o
   7   0   0        580.19        501.12        21.07 o
   8   0   0        455.25        503.00        31.69 o
   9   0   0        270.80        206.38        36.95 o
  10   0   0         59.49         46.08        23.44 o
  11   0   0        134.90        128.32        35.75 o
  12   0   0          6.02         13.51        21.25 o
  13   0   0         34.30         39.53        24.83 o
 -13   1   0          3.41         58.60        27.21 o
 -12   1   0        207.23        245.71        45.89 o
 -11   1   0          1.14          0.79        16.88 o
 -10   1   0         15.69         -0.20        15.89 o
  -9   1   0          3.66         18.08        17.28 o
  -8   1   0         52.73         47.36         8.74 o
  -7   1   0          5.18         19.13         8.49 o
  -6   1   0       3480.04       3898.86        65.49 o
  -5   1   0       3072.18       3234.30        67.38 o
  -4   1   0       1130.30       1632.43        30.47 o
  -3   1   0      12327.69      13085.20       206.92 o
  -2   1   0       6322.52       7070.09        98.42 o
  -1   1   0         87.32        109.85         5.14 o
   0   1   0         44.82         35.58         2.15 o
   1   1   0         24.88         27.22         4.55 o
   2   1   0       4508.55       4879.45        80.27 o
   3   1   0       9685.53       9957.99       159.84 o
   4   1   0         27.61         82.30         7.39 o
   5   1   0        288.26        407.02        23.08 o
   6   1   0          5.79         12.88         5.99 o
   7   1   0        156.94        179.10        13.35 o
   8   1   0         12.04         21.83        13.90 o
   9   1   0         32.29         48.79        14.04 o
  10   1   0          0.41         -0.79        15.49 o
  11   1   0        120.87        123.35        33.37 o
  12   1   0          1.09         27.21        22.84 o
  13   1   0        158.54        156.33        39.33 o
 -13   2   0         13.02         65.15        29.20 o
 -12   2   0         27.98         45.69        25.82 o
 -11   2   0          3.74         31.38        21.65 o
 -10   2   0          1.04          5.76        15.30 o
  -9   2   0        724.16        804.04        35.21 o
  -8   2   0        210.75        239.29        20.17 o
  -7   2   0         92.63        119.25        15.59 o
  -6   2   0         21.63         34.17         6.27 o
  -5   2   0        100.85        109.38         8.29 o
  -4   2   0         13.37         12.27         4.22 o
  -3   2   0         72.96         76.25         5.39 o
  -2   2   0        164.16        240.80        10.45 o
  -1   2   0       4255.46       4431.97        62.84 o
   0   2   0       2411.51       2385.02        39.33 o
   1   2   0       7784.78       8548.77       135.80 o
   2   2   0       1742.28       1658.16        42.00 o
   3   2   0          0.69         -3.50        12.02 o
   4   2   0          0.10          3.41         3.80 o
   5   2   0         68.37         83.93        11.49 o
   6   2   0        324.21        329.74        13.94 o
   7   2   0         45.29         74.79        16.09 o
   8   2   0          0.17          7.71        11.67 o
   9   2   0        938.41        851.36        54.63 o
  10   2   0         83.78         38.80        16.45 o
  11   2   0        160.48        141.63        39.33 o
  12   2   0         43.75         91.57        38.73 o
 -13   3   0         16.07         58.80        26.82 o
 -12   3   0        193.93        209.16        45.69 o
 -11   3   0        215.82        171.03        37.74 o
 -10   3   0         41.26         72.89        19.31 o
  -9   3   0        111.08        110.29        15.73 o
  -8   3   0          0.86          8.84         8.43 o
  -7   3   0        646.22        643.50        54.52 o
  -6   3   0       1063.71       1183.02        26.78 o
  -5   3   0          3.28         22.07         5.50 o
  -4   3   0       2951.84       3432.44        66.50 o
  -3   3   0      14253.29      14639.01       235.13 o
  -2   3   0       1289.89       1187.07        21.75 o
  -1   3   0       2726.84       2670.32        41.20 o
   0   3   0        160.62        146.86         6.87 o
   1   3   0        131.82        117.25         6.88 o
   2   3   0         72.72        107.38         8.22 o
   3   3   0        822.06       1040.26        34.34 o
   4   3   0       1018.01       1156.78        69.03 o
   5   3   0       1928.40       2022.98        58.98 o
   6   3   0        782.37        919.13        76.87 o
   7   3   0         55.66         53.86        18.97 o
   8   3   0        148.53        123.55        20.36 o
   9   3   0         37.58         36.11        15.46 o
  10   3   0        365.48        199.74        37.24 o
  11   3   0         61.22         61.38        32.58 o
  12   3   0         43.45         13.71        32.38 o
 -13   4   0          1.46         33.37        23.84 o
 -12   4   0          1.46          4.77        17.88 o
 -11   4   0        157.04        159.75        26.11 o
 -10   4   0        501.08        511.89        33.48 o
  -9   4   0        627.51        593.73        33.64 o
  -8   4   0        219.72        213.51        19.79 o
  -7   4   0        473.18        410.27        24.67 o
  -6   4   0       1797.56       1976.09        49.43 o
  -5   4   0         37.41         36.73        10.49 o
  -4   4   0         24.35         39.83         7.98 o
  -3   4   0       3812.44       3652.61        68.90 o
  -2   4   0       1220.43       1299.51        25.49 o
  -1   4   0        303.40        221.96         9.53 o
   0   4   0     198481.12     194693.38      2619.84 o
   1   4   0       1852.57       1867.86        43.03 o
   2   4   0       6536.38       6797.28       113.79 o
   3   4   0       1254.89       1412.05        67.34 o
   4   4   0        458.28        468.52        27.25 o
   5   4   0        832.43        805.21        35.11 o
   6   4   0        521.14        508.56        33.13 o
   7   4   0         21.17         -6.76        10.44 o
   8   4   0          0.04          0.34        15.00 o
   9   4   0         10.02          6.07        13.19 o
  10   4   0         10.67         17.20        15.00 o
  11   4   0          7.34         43.98        18.16 o
  12   4   0         47.60         20.06        34.36 o
 -12   5   0          1.97         -3.67        24.73 o
 -11   5   0        145.31        161.46        26.43 o
 -10   5   0         21.70         19.01        12.02 o
  -9   5   0          2.52          3.84         9.14 o
  -8   5   0          0.51          4.89         8.45 o
  -7   5   0        115.85         95.45        19.17 o
  -6   5   0       2256.34       2266.11        55.32 o
  -5   5   0         14.28         14.16        10.97 o
  -4   5   0       8102.16       8667.79       149.80 o
  -3   5   0       7411.70       7446.78       109.02 o
  -2   5   0        629.90        621.49        16.21 o
  -1   5   0        172.42        186.36         9.91 o
   0   5   0         72.43         62.90         7.44 o
   1   5   0        133.03        106.92         8.04 o
   2   5   0       2234.13       2509.63        43.42 o
   3   5   0         64.62         68.91         6.61 o
   4   5   0        217.73        220.91        21.35 o
   5   5   0        144.37        145.73        19.43 o
   6   5   0        520.85        489.97        35.16 o
   7   5   0         39.15         47.30        15.27 o
   8   5   0        413.74        410.42        35.51 o
   9   5   0          0.34          5.05        14.07 o
  10   5   0        131.19        127.72        24.08 o
  11   5   0          3.72          3.99        18.57 o
  12   5   0         20.52         10.73        31.98 o
 -12   6   0          0.78         10.93        22.64 o
 -11   6   0        140.04        143.75        20.86 o
 -10   6   0          1.25          5.62        11.37 o
  -9   6   0          6.64         16.07        12.88 o
  -8   6   0        304.96        274.29        23.30 o
  -7   6   0         16.98          6.01        11.08 o
  -6   6   0         19.63         25.22         9.21 o
  -5   6   0          2.15         -2.08         8.12 o
  -4   6   0        535.64        519.48        19.41 o
  -3   6   0          4.64          5.05         5.79 o
  -2   6   0        369.15        354.96        19.44 o
  -1   6   0        612.21        642.57        18.72 o
   0   6   0         21.04         40.90         7.19 o
   1   6   0        474.33        450.21        15.02 o
   2   6   0       1592.58       1434.65        30.56 o
   3   6   0        150.56        147.57        17.95 o
   4   6   0         73.52         88.88        15.70 o
   5   6   0         50.44         44.37        21.06 o
   6   6   0         36.64         24.17        14.40 o
   7   6   0          6.34         24.31        26.42 o
   8   6   0         49.60         49.79        16.57 o
   9   6   0         73.98         69.83        20.66 o
  10   6   0        270.72        265.21        32.68 o
  11   6   0         68.90        121.34        26.48 o
 -12   7   0        141.26        106.94        23.94 o
 -11   7   0          0.19          9.88        12.46 o
 -10   7   0         20.53          0.82        12.00 o
  -9   7   0         55.83         66.84        13.68 o
  -8   7   0          0.68          6.40        10.34 o
  -7   7   0          9.11         15.15        10.75 o
  -6   7   0        775.14        727.40        31.19 o
  -5   7   0         28.95         31.80         9.53 o
  -4   7   0        894.63        850.99        28.93 o
  -3   7   0       1197.44       1181.92        30.63 o
  -2   7   0        125.82        156.37        13.73 o
  -1   7   0          1.16          4.30         5.17 o
   0   7   0        141.35        126.55        10.06 o
   1   7   0       1345.14       1189.65        37.74 o
   2   7   0         92.61        104.32         9.29 o
   3   7   0         49.10         54.12         8.37 o
   4   7   0       1145.87       1172.16        36.74 o
   5   7   0       1522.36       1436.74        54.01 o
   6   7   0        993.80        942.11        46.93 o
   7   7   0         88.91         66.97        19.19 o
   8   7   0         43.58         75.02        19.25 o
   9   7   0         54.55         75.63        20.86 o
  10   7   0         97.22         79.72        26.12 o
  11   7   0         29.74         44.41        20.96 o
 -12   8   0          4.92         32.21        14.69 o
 -11   8   0          8.25         25.69        14.37 o
 -10   8   0        554.90        545.64        43.64 o
  -9   8   0         85.48         73.81        20.86 o
  -8   8   0         32.51         18.89        16.44 o
  -7   8   0        150.68        159.92        19.13 o
  -6   8   0       1530.14       1439.46        44.79 o
  -5   8   0          0.14         -5.58         7.96 o
  -4   8   0          4.15         18.30         6.28 o
  -3   8   0        252.14        244.15        13.92 o
  -2   8   0        834.35        865.46        23.69 o
  -1   8   0       1259.59       1275.59        29.97 o
   0   8   0      20087.00      19831.95       277.25 o
   1   8   0         29.26         33.08         7.80 o
   2   8   0          1.00          9.87         5.77 o
   3   8   0        213.14        234.03        14.24 o
   4   8   0          0.04         13.05         8.69 o
   5   8   0         23.85         32.65        15.15 o
   6   8   0         58.49         28.38        29.40 o
   7   8   0         58.99         62.36        22.84 o
   8   8   0         30.04         77.89        19.81 o
   9   8   0         78.03         64.43        36.85 o
  10   8   0         58.14         98.65        24.11 o
 -11   9   0         98.70         87.45        17.86 o
 -10   9   0        223.99        217.55        29.16 o
  -9   9   0          3.72         10.00        15.01 o
  -8   9   0          0.95         -4.48         9.75 o
  -7   9   0          4.97         -1.51        15.28 o
  -6   9   0        777.52        768.08        47.74 o
  -5   9   0          0.48          0.75         9.36 o
  -4   9   0       1350.73       1266.61        69.97 o
  -3   9   0       1779.13       1634.90        36.83 o
  -2   9   0        130.33        155.71        12.77 o
  -1   9   0        311.31        287.81        16.64 o
   0   9   0         49.59         52.57         8.55 o
   1   9   0        225.79        219.31        14.72 o
   2   9   0          0.19         -6.85         7.97 o
   3   9   0        153.09        131.31        15.90 o
   4   9   0         65.18         68.19        13.43 o
   5   9   0        662.12        680.98        41.75 o
   6   9   0         22.03         35.15        11.91 o
   7   9   0         90.59         98.67        16.46 o
   8   9   0         40.28         46.64        16.28 o
   9   9   0          5.48         32.46        18.44 o
  10   9   0         48.87         71.75        22.43 o
 -11  10   0         49.02         59.98        16.72 o
 -10  10   0        121.77         82.46        26.45 o
  -9  10   0         56.63         42.90        15.27 o
  -8  10   0          5.57         -8.45        11.08 o
  -7  10   0         92.13        122.25        37.80 o
  -6  10   0          4.23         16.40        11.93 o
  -5  10   0         75.02         81.03        22.42 o
  -4  10   0          6.54          5.98         9.34 o
  -3  10   0          0.60          3.50         7.03 o
  -2  10   0        238.62        256.90        16.52 o
  -1  10   0        175.23        203.31        15.16 o
   0  10   0          7.23          6.66         9.12 o
   1  10   0        712.76        703.19        24.60 o
   2  10   0        259.42        228.71        22.36 o
   3  10   0        615.15        668.61        47.52 o
   4  10   0          8.61          3.62         9.87 o
   5  10   0         90.40        103.08        16.42 o
   6  10   0          4.42         19.52        13.80 o
   7  10   0          0.40         24.47        12.02 o
   8  10   0         49.31         99.46        25.27 o
   9  10   0          1.99         22.19        15.25 o
 -11  11   0         48.19         45.58        19.78 o
 -10  11   0          1.93         -4.78        17.75 o
  -9  11   0         69.26         83.50        19.28 o
  -8  11   0          4.71         30.45        14.57 o
  -7  11   0         11.86         10.05        12.34 o
  -6  11   0        275.46        267.95        24.16 o
  -5  11   0         20.04          5.52        15.58 o
  -4  11   0        208.12        206.55        20.00 o
  -3  11   0          5.36          4.39        10.21 o
  -2  11   0         14.97         12.31         9.35 o
  -1  11   0        543.55        551.01        24.43 o
   0  11   0        275.19        244.87        17.33 o
   1  11   0        117.08        106.70        16.47 o
   2  11   0         27.26         13.94        15.55 o
   3  11   0         37.22         22.09        10.36 o
   4  11   0        241.34        249.04        23.56 o
   5  11   0         79.69         66.76        14.40 o
   6  11   0        239.09        253.54        25.22 o
   7  11   0          1.25         -7.81        11.89 o
   8  11   0         53.05         68.39        18.24 o
   9  11   0          0.09         23.98        15.26 o
 -10  12   0        121.69         92.94        20.87 o
  -9  12   0          1.34         35.52        16.97 o
  -8  12   0         13.34         22.11        15.32 o
  -7  12   0          2.73         -1.76        12.44 o
  -6  12   0        398.15        376.27        28.67 o
  -5  12   0         43.71         55.86        13.59 o
  -4  12   0         10.97          2.34        10.87 o
  -3  12   0        119.91        112.69        16.01 o
  -2  12   0        377.92        352.02        21.54 o
  -1  12   0       1273.70       1167.85        34.30 o
   0  12   0       1519.65       1371.10        37.30 o
   1  12   0        380.00        369.05        21.90 o
   2  12   0         34.36         88.56        14.67 o
   3  12   0          0.31         22.84        11.20 o
   4  12   0         69.25         80.27        15.09 o
   5  12   0         67.92         55.38        19.72 o
   6  12   0         10.23          8.61        14.97 o
   7  12   0          7.41         16.56        21.65 o
   8  12   0         33.72         27.39        16.02 o
  -9  13   0          6.66         29.38        19.73 o
  -8  13   0          9.25         12.42        15.62 o
  -7  13   0         26.03         28.65        14.11 o
  -6  13   0        200.02        182.80        21.42 o
  -5  13   0         48.01         22.93        11.84 o
  -4  13   0        513.45        544.10        61.44 o
  -3  13   0         11.66         10.03        10.62 o
  -2  13   0        141.03        145.33        26.43 o
  -1  13   0         17.99         30.13        12.33 o
   0  13   0        334.75        342.78        22.38 o
   1  13   0         34.75         25.21        12.15 o
   2  13   0         16.70         33.02        14.34 o
   3  13   0         54.26         53.95        14.08 o
   4  13   0          4.29         23.26        12.34 o
   5  13   0        112.68        163.24        21.39 o
   6  13   0         14.25         24.94        15.08 o
   7  13   0         41.73         69.07        23.05 o
  -8  14   0         40.33         54.61        23.50 o
  -7  14   0          0.57         53.08        18.89 o
  -6  14   0         19.47         14.89        28.60 o
  -5  14   0         14.89         34.95        16.03 o
  -4  14   0         77.50         86.38        16.38 o
  -3  14   0         18.39         15.21        12.11 o
  -2  14   0          0.13          4.54        16.30 o
  -1  14   0          0.00         -9.67         9.67 o
   0  14   0         25.67         33.67        13.65 o
   1  14   0         18.54         35.20        13.30 o
   2  14   0          0.25          8.60        11.24 o
   3  14   0         95.95        131.86        19.73 o
   4  14   0          2.09          9.89        13.21 o
   5  14   0         78.99        106.08        25.91 o
   6  14   0          0.02         56.66        24.15 o
  -7  15   0         11.51          9.62        16.13 o
  -6  15   0         37.59         58.24        20.23 o
  -5  15   0         38.45         53.87        20.88 o
  -4  15   0          1.09          5.16        14.30 o
  -3  15   0          1.60         17.08        17.28 o
  -2  15   0         42.55         63.74        20.46 o
  -1  15   0         61.15         70.19        18.33 o
   0  15   0          6.01         27.27        16.61 o
   1  15   0         12.91         42.64        17.90 o
   2  15   0          1.33         25.39        17.70 o
   3  15   0         29.27         46.48        25.03 o
   4  15   0         13.18         21.06        26.82 o
   5  15   0          1.05         56.41        33.17 o
  -6  16   0          0.73          1.59        17.05 o
  -5  16   0         45.85         44.80        20.22 o
  -4  16   0          0.56         31.14        17.67 o
  -3  16   0         46.58         88.66        20.49 o
  -2  16   0         95.41         88.21        20.71 o
  -1  16   0        339.56        262.72        30.73 o
   1  16   0        112.19        164.47        39.33 o
   2  16   0          0.20         41.32        30.39 o
   3  16   0         14.33         34.76        32.58 o
  -3  17   0          1.73         36.35        28.60 o
  -2  17   0          5.07         22.64        23.24 o
   2 -17   1          0.36         16.09        25.62 o
   3 -17   1         11.14         35.56        23.84 o
  -3 -16   1          2.24         27.01        30.19 o
  -2 -16   1          4.31          6.75        28.41 o
  -1 -16   1         39.43        121.76        35.75 o
   1 -16   1        123.13        103.69        30.99 o
   2 -16   1        223.55        177.98        38.14 o
   3 -16   1          6.27         15.10        21.45 o
   4 -16   1          1.04          1.34        33.77 o
   5 -16   1          4.54         39.20        20.05 o
   6 -16   1        107.02        141.09        44.69 o
  -5 -15   1          9.07          8.10        22.47 o
  -4 -15   1        158.44         96.53        30.79 o
  -3 -15   1         77.14         60.03        37.44 o
  -2 -15   1        145.57        123.15        23.37 o
  -1 -15   1          6.97         27.04        16.85 o
   0 -15   1         99.13        129.11        18.79 o
   1 -15   1          2.37         25.07        13.35 o
   2 -15   1          0.26         32.95        13.52 o
   3 -15   1          5.27         -0.02        12.36 o
   4 -15   1         38.98         57.10        14.98 o
   5 -15   1         24.10         23.89        15.01 o
   6 -15   1          1.60         25.33        16.92 o
   7 -15   1          0.38         17.09        23.84 o
  -6 -14   1          5.22         20.87        20.38 o
  -5 -14   1          3.05          9.02        18.24 o
  -4 -14   1         97.43        103.35        24.65 o
  -3 -14   1          3.71          7.20        17.98 o
  -2 -14   1         66.74         69.24        15.15 o
  -1 -14   1         86.81         95.69        16.29 o
   0 -14   1          0.84         10.76         9.92 o
   1 -14   1          0.95         12.53        11.10 o
   2 -14   1          0.43          9.44        11.47 o
   3 -14   1         10.38          7.93        11.18 o
   4 -14   1         58.49         98.16        17.18 o
   5 -14   1          1.80        -11.18        11.18 o
   6 -14   1          2.82         43.23        14.43 o
   7 -14   1         48.74         57.01        29.82 o
   8 -14   1          0.04         -1.60        15.61 o
  -7 -13   1          1.16         36.56        22.00 o
  -6 -13   1          0.05         16.78        19.24 o
  -5 -13   1          0.12         -1.28        11.72 o
  -4 -13   1         54.22         61.50        15.06 o
  -3 -13   1         76.77         90.89        23.01 o
  -2 -13   1          0.13         18.01        11.04 o
  -1 -13   1        107.58        108.30        16.54 o
   0 -13   1         43.11         48.77        11.17 o
   1 -13   1        164.55        172.15        16.48 o
   2 -13   1          7.45         23.66        14.56 o
   3 -13   1        301.10        275.97        24.04 o
   4 -13   1         27.75         17.98        16.65 o
   5 -13   1        139.63        136.10        27.01 o
   6 -13   1        151.73        141.90        19.95 o
   7 -13   1         44.07         34.03        15.80 o
   8 -13   1          0.81        -13.52        13.75 o
   9 -13   1         17.67         26.51        16.98 o
  -8 -12   1         22.61         55.06        22.72 o
  -7 -12   1          0.04         15.37        14.96 o
  -6 -12   1         76.42         72.63        19.32 o
  -5 -12   1        168.39        182.95        21.09 o
  -4 -12   1         36.34         49.00        12.84 o
  -3 -12   1         12.17         18.33        11.11 o
  -2 -12   1         30.37         12.73        10.12 o
  -1 -12   1        714.22        722.89        28.37 o
   0 -12   1       3677.76       3286.87        65.40 o
   1 -12   1       1050.01        945.05        30.12 o
   2 -12   1         67.86         65.84        11.42 o
   3 -12   1          2.58          9.52        10.62 o
   4 -12   1         11.51         11.78        10.20 o
   5 -12   1         54.68         69.12        14.19 o
   6 -12   1         58.85         72.43        15.51 o
   7 -12   1         65.58         35.11        28.83 o
   8 -12   1         38.24         42.11        20.46 o
   9 -12   1          0.57          7.48        16.31 o
  10 -12   1        110.91        118.56        22.22 o
  -9 -11   1         74.42         99.61        19.53 o
  -8 -11   1         18.86         33.06        29.52 o
  -7 -11   1         64.34         85.32        16.96 o
  -6 -11   1        182.37        168.23        20.72 o
  -5 -11   1         18.22         39.43        13.08 o
  -4 -11   1        504.79        541.31        43.03 o
  -3 -11   1        434.04        448.40        40.01 o
  -2 -11   1        307.83        277.23        18.57 o
  -1 -11   1         64.10         75.52        11.09 o
   0 -11   1        299.07        286.39        18.63 o
   1 -11   1        561.04        511.75        23.31 o
   2 -11   1         47.70         49.38        10.27 o
   3 -11   1        275.93        299.26        22.90 o
   4 -11   1        110.39        117.70        17.07 o
   5 -11   1         63.88         93.28        15.23 o
   6 -11   1         14.51         18.40        12.32 o
   7 -11   1          6.45         12.67        12.44 o
   8 -11   1         80.21         61.40        16.37 o
   9 -11   1          9.34         10.06        14.72 o
  10 -11   1        163.82        166.40        24.93 o
 -10 -10   1         33.58         39.40        22.02 o
  -9 -10   1          0.03         17.97        14.10 o
  -8 -10   1         21.35         39.37        14.76 o
  -7 -10   1          4.13         24.32        13.60 o
  -6 -10   1          8.54         24.70        11.49 o
  -5 -10   1         26.79         16.94        11.29 o
  -4 -10   1        546.78        489.86        44.43 o
  -3 -10   1        189.87        200.04        18.97 o
  -2 -10   1        641.63        632.85        23.89 o
  -1 -10   1          7.15         15.71         7.64 o
   0 -10   1        114.86        114.71        12.16 o
   1 -10   1         21.50         18.31        11.41 o
   2 -10   1        107.11        137.97        14.79 o
   3 -10   1         13.72          7.70        11.50 o
   4 -10   1        458.80        434.11        27.05 o
   5 -10   1         55.15         24.95        11.05 o
   6 -10   1         23.51         19.03        11.54 o
   7 -10   1          0.71         14.83        19.40 o
   8 -10   1         28.44         27.30        13.66 o
   9 -10   1         15.69         28.44        14.99 o
  10 -10   1         24.27         34.78        17.66 o
  11 -10   1          0.59         27.07        19.60 o
 -10  -9   1          0.13         37.03        29.89 o
  -9  -9   1          0.05          6.64        16.56 o
  -8  -9   1         87.12         80.05        21.21 o
  -7  -9   1         76.11         79.70        15.10 o
  -6  -9   1          7.26         23.73        12.52 o
  -5  -9   1         91.07         89.45        14.49 o
  -4  -9   1         39.47         26.35        10.50 o
  -3  -9   1        331.25        328.53        29.90 o
  -2  -9   1         33.00         36.32         7.87 o
  -1  -9   1          4.06         10.79         6.52 o
   0  -9   1        686.55        633.71        23.28 o
   1  -9   1         93.96        108.72        11.19 o
   2  -9   1        720.53        656.29        22.55 o
   3  -9   1        175.10        154.05        14.59 o
   4  -9   1        163.82        125.65        15.60 o
   5  -9   1       1013.88       1010.11        36.19 o
   6  -9   1        222.32        227.89        21.69 o
   7  -9   1          6.09         13.16        11.45 o
   8  -9   1          5.35          3.62        10.71 o
   9  -9   1          0.01         16.12        13.54 o
  10  -9   1         16.91         23.17        11.92 o
  11  -9   1         25.14         49.21        17.20 o
 -11  -8   1         75.16         86.18        24.14 o
 -10  -8   1          1.39         23.19        20.33 o
  -9  -8   1        116.67        154.26        44.20 o
  -8  -8   1          3.54         -0.21        13.62 o
  -7  -8   1         10.75          0.88        20.16 o
  -6  -8   1        365.31        352.27        35.95 o
  -5  -8   1        182.32        150.13        17.42 o
  -4  -8   1        518.84        500.72        26.75 o
  -3  -8   1        144.26        154.13        15.28 o
  -2  -8   1       2244.98       2242.36        44.18 o
  -1  -8   1       2707.26       2770.13        52.41 o
   0  -8   1      18066.13      18033.65       253.23 o
   1  -8   1       3893.04       3775.12        64.50 o
   2  -8   1         31.27         31.28         9.46 o
   3  -8   1         35.84         33.53         6.72 o
   4  -8   1         97.45         94.92        15.35 o
   5  -8   1         24.13         23.62         9.76 o
   6  -8   1         11.49         10.78        10.32 o
   7  -8   1        273.82        228.55        22.60 o
   8  -8   1         31.59          6.28        11.35 o
   9  -8   1         10.67         31.53        30.19 o
  10  -8   1        169.59        178.37        22.20 o
  11  -8   1          0.42         33.39        14.65 o
  12  -8   1          0.03         17.69        17.62 o
 -11  -7   1         70.41         56.29        20.90 o
 -10  -7   1        103.53         95.34        22.73 o
  -9  -7   1        100.01         83.17        21.90 o
  -8  -7   1        254.23        219.40        58.20 o
  -7  -7   1        110.10        149.57        22.86 o
  -6  -7   1        100.88        100.29        29.60 o
  -5  -7   1        129.28        122.74        19.87 o
  -4  -7   1        858.52        840.02        22.26 o
  -3  -7   1        669.68        693.51        19.98 o
  -2  -7   1        659.60        679.70        19.63 o
  -1  -7   1        110.88        121.97         9.92 o
   0  -7   1        111.18        115.17         9.69 o
   1  -7   1       1755.27       1570.45        39.88 o
   2  -7   1         92.43         86.78         8.59 o
   3  -7   1         49.72         45.52         6.92 o
   4  -7   1        160.46        168.38        15.56 o
   5  -7   1        166.09        161.83        20.82 o
   6  -7   1        104.95        120.19        15.58 o
   7  -7   1         12.13         -0.65        10.47 o
   8  -7   1         33.81         40.80        13.26 o
   9  -7   1          2.14          4.41         9.09 o
  10  -7   1         12.09         22.10        12.70 o
  11  -7   1         65.77         73.60        17.51 o
  12  -7   1         25.66         30.40        33.87 o
 -12  -6   1         16.78         40.59        19.90 o
 -11  -6   1          1.71         35.96        19.96 o
 -10  -6   1          1.74         33.22        21.65 o
  -9  -6   1         15.98          4.78        14.13 o
  -8  -6   1          0.01        -11.34        11.34 o
  -7  -6   1          0.18        -10.40        10.40 o
  -6  -6   1        362.74        310.02        39.33 o
  -5  -6   1          0.03          8.35        11.21 o
  -4  -6   1         21.83         31.10        14.77 o
  -3  -6   1        392.72        374.41        14.58 o
  -2  -6   1        951.19        926.33        22.30 o
  -1  -6   1          0.64         -3.27         4.26 o
   0  -6   1         74.01         89.00         8.06 o
   1  -6   1        176.66        128.40        10.29 o
   2  -6   1          1.54         -2.65         4.26 o
   3  -6   1       1005.80        971.02        22.11 o
   4  -6   1        481.37        511.35        23.83 o
   5  -6   1        102.05        114.83        13.63 o
   6  -6   1         10.80         16.30         8.86 o
   7  -6   1         31.33         19.42        10.84 o
   8  -6   1         11.20         33.28        14.16 o
   9  -6   1        294.54        279.09        25.10 o
  10  -6   1         70.74         49.65        14.40 o
  11  -6   1         28.99         27.24        19.76 o
  12  -6   1          0.05          4.30        46.98 o
 -12  -5   1         13.99         57.21        38.54 o
 -11  -5   1          3.52         23.42        18.01 o
 -10  -5   1         39.24         67.06        31.88 o
  -9  -5   1         53.55         58.97        17.27 o
  -8  -5   1          0.02          0.39        12.31 o
  -7  -5   1        514.25        456.66        34.65 o
  -6  -5   1        817.56        726.43        90.38 o
  -5  -5   1        271.09        295.29        25.84 o
  -4  -5   1         45.01         50.54         7.05 o
  -3  -5   1       4556.27       4505.74        81.54 o
  -2  -5   1        251.19        243.87        12.57 o
  -1  -5   1        364.67        362.84        14.02 o
   0  -5   1        830.48        846.60        19.44 o
   1  -5   1        216.05        171.98         9.37 o
   2  -5   1        116.06        151.39         8.56 o
   3  -5   1       1327.85       1306.50        33.56 o
   4  -5   1       5111.66       4660.26        93.23 o
   5  -5   1       2700.58       2980.41        65.05 o
   6  -5   1          0.30         18.11         8.54 o
   7  -5   1          0.19         -4.34         9.42 o
   8  -5   1         16.98         22.09         9.46 o
   9  -5   1        244.92        215.33        28.47 o
  10  -5   1        102.67        107.38        17.55 o
  11  -5   1         59.31         41.02        31.88 o
  12  -5   1        163.92        182.15        38.14 o
 -12  -4   1          0.59         36.35        30.19 o
 -11  -4   1        514.97        424.64        66.74 o
 -10  -4   1         21.82          2.85        14.53 o
  -9  -4   1        600.42        553.11        47.18 o
  -8  -4   1        130.67        106.30        19.71 o
  -7  -4   1         37.25         49.01        14.81 o
  -6  -4   1         85.83        116.01        17.76 o
  -5  -4   1         64.31         79.99        14.51 o
  -4  -4   1        506.60        546.37        21.33 o
  -3  -4   1       5782.61       5774.89       138.84 o
  -2  -4   1        107.61        103.82        19.98 o
  -1  -4   1      14549.66      15510.07       212.38 o
   0  -4   1      45621.71      46729.59       622.63 o
   1  -4   1      10157.49      10887.22       151.34 o
   2  -4   1          0.86          2.49         3.36 o
   3  -4   1         76.76         76.28         9.48 o
   4  -4   1         49.04         59.75        10.92 o
   5  -4   1        379.27        393.21        21.22 o
   6  -4   1          9.55         11.60         7.78 o
   7  -4   1          9.30         30.18         9.36 o
   8  -4   1        188.61        183.35        18.91 o
   9  -4   1        160.94        160.31        32.50 o
  10  -4   1          0.20         21.16        14.02 o
  11  -4   1          2.71         13.71        18.47 o
  12  -4   1          0.27         16.29        21.25 o
 -12  -3   1         40.00         11.52        28.41 o
 -11  -3   1        238.71        300.14        53.04 o
 -10  -3   1          6.37          6.85        15.79 o
  -9  -3   1          6.18          3.70        12.83 o
  -8  -3   1         54.95         49.37        15.23 o
  -7  -3   1        115.63        111.49        18.10 o
  -6  -3   1       1916.08       2026.46        80.65 o
  -5  -3   1        705.61        804.15        33.07 o
  -4  -3   1       5998.21       6899.40       148.46 o
  -3  -3   1       3010.86       2968.04        71.35 o
  -2  -3   1       2419.34       2543.95        47.04 o
  -1  -3   1       1321.07       1358.04        23.91 o
   0  -3   1       2126.93       2153.79        34.07 o
   1  -3   1       3161.43       3314.27        57.57 o
   2  -3   1        114.71        143.43        10.08 o
   3  -3   1        796.44        774.46        22.55 o
   4  -3   1        287.81        247.31        15.10 o
   5  -3   1        495.84        564.28        15.40 o
   6  -3   1       1166.71       1104.76        25.72 o
   7  -3   1          8.19          7.99         7.50 o
   8  -3   1         16.12          7.21         7.89 o
   9  -3   1         30.96         31.11        10.61 o
  10  -3   1        112.96        160.50        35.95 o
  11  -3   1         29.29         62.37        24.43 o
  12  -3   1         83.92         50.65        27.01 o
 -13  -2   1         25.78         25.23        24.43 o
 -12  -2   1         20.08         23.84        21.85 o
 -11  -2   1        191.66        174.20        37.74 o
 -10  -2   1        169.13        162.91        26.52 o
  -9  -2   1        666.13        612.53        38.69 o
  -8  -2   1        170.79        150.73        27.81 o
  -7  -2   1         10.90          5.65        22.74 o
  -6  -2   1        165.78        174.07        11.32 o
  -5  -2   1        482.00        476.56        20.22 o
  -4  -2   1        460.65        494.12        15.17 o
  -3  -2   1         25.48         22.70         4.47 o
  -2  -2   1       7602.94       7961.29       159.21 o
  -1  -2   1        831.84        860.17        23.46 o
   0  -2   1       6400.27       6832.60        94.27 o
   1  -2   1       2253.75       2332.24        35.40 o
   2  -2   1        175.51        210.88        10.61 o
   3  -2   1         49.29         51.46         4.79 o
   4  -2   1       1694.73       1671.44        31.06 o
   5  -2   1         80.03         90.02         7.89 o
   6  -2   1         20.90         22.98         5.88 o
   7  -2   1          8.19         18.46         6.15 o
   8  -2   1        446.45        434.35        26.05 o
   9  -2   1         89.60         77.87        23.44 o
  10  -2   1        577.70        603.86        65.95 o
  11  -2   1        155.47        287.43        48.67 o
  12  -2   1          2.04         17.68        23.24 o
 -13  -1   1          1.47         17.28        25.23 o
 -12  -1   1         86.37         46.68        24.63 o
 -11  -1   1         37.07         60.19        24.23 o
 -10  -1   1         28.59         13.51        17.28 o
  -9  -1   1         28.85         19.27        13.01 o
  -8  -1   1          8.17         18.09        11.31 o
  -7  -1   1         16.01         32.40         7.37 o
  -6  -1   1       1600.86       1562.89        36.81 o
  -5  -1   1          1.84         -1.77         4.37 o
  -4  -1   1       1122.09       1062.81        22.65 o
  -3  -1   1       1778.12       1760.60        30.20 o
  -2  -1   1         46.35         28.58         3.58 o
  -1  -1   1         13.84          4.42         3.02 o
   0  -1   1         64.73         65.56         5.57 o
   1  -1   1        127.09        161.64         5.08 o
   2  -1   1       1093.84       1096.59        19.79 o
   3  -1   1       2928.07       2871.39        45.71 o
   4  -1   1        878.39        978.06        21.62 o
   5  -1   1       2258.67       2647.99        46.83 o
   6  -1   1        192.97        211.37        12.67 o
   7  -1   1          1.42          5.55         6.36 o
   8  -1   1        110.01         98.60        12.15 o
   9  -1   1        281.41        265.38        42.11 o
  10  -1   1        311.99        289.41        46.88 o
  11  -1   1        368.95        313.25        50.85 o
  12  -1   1         12.04         21.45        21.06 o
 -13   0   1          0.34         55.02        25.23 o
 -12   0   1        117.31         81.24        30.99 o
 -11   0   1        460.19        401.05        53.63 o
 -10   0   1        271.41        291.60        44.30 o
  -9   0   1        880.70        752.89       100.41 o
  -8   0   1         98.14        134.15        13.48 o
  -7   0   1         84.13         74.92         9.36 o
  -6   0   1        630.55        607.29        18.54 o
  -5   0   1         21.69         21.63         5.30 o
  -4   0   1       1544.12       1684.40        30.92 o
  -3   0   1       5393.48       5483.46        79.49 o
  -2   0   1        773.76        699.56        13.84 o
  -1   0   1       2223.91       2020.46        34.10 o
   0   0   1       1369.79       1460.76        25.11 o
   1   0   1        100.91         58.91         5.48 o
   2   0   1        346.55        314.76        10.20 o
   3   0   1       2092.32       2181.56        41.43 o
   4   0   1        256.70        283.34        12.97 o
   5   0   1        531.77        634.93        20.04 o
   6   0   1        131.62        129.69        17.83 o
   7   0   1         77.60         89.17        11.13 o
   8   0   1         28.02         12.80        11.37 o
   9   0   1       1052.09        895.06        76.08 o
  10   0   1          0.05         30.39        21.65 o
  11   0   1         77.49         86.21        29.60 o
  12   0   1         31.16         65.75        25.82 o
 -13   1   1          0.21        -19.67        19.67 o
 -12   1   1        315.09        310.67        51.84 o
 -11   1   1        891.95        687.88        71.11 o
 -10   1   1          2.21         20.86        14.90 o
  -9   1   1          4.92         26.18        16.29 o
  -8   1   1          0.09          7.17         6.45 o
  -7   1   1         64.98         75.90        12.41 o
  -6   1   1       1446.79       1703.48        38.19 o
  -5   1   1       5820.18       6073.56        91.96 o
  -4   1   1      12467.56      13778.75       191.17 o
  -3   1   1       7306.13       7165.07       101.66 o
  -2   1   1        454.79        479.58        10.92 o
  -1   1   1         40.78         50.57         3.40 o
   0   1   1         23.48         23.10         6.28 o
   1   1   1        244.22        214.56        10.04 o
   2   1   1          3.87         13.02         3.23 o
   3   1   1      12039.95      12792.77       203.66 o
   4   1   1        358.37        381.72        13.90 o
   5   1   1       2525.15       2663.88        52.99 o
   6   1   1        121.65        159.36        15.89 o
   7   1   1        411.34        463.20        35.36 o
   8   1   1         33.25         22.21        12.53 o
   9   1   1        127.63        110.74        40.82 o
  10   1   1         18.01          4.57        26.22 o
  11   1   1         41.55         16.69        29.20 o
  12   1   1        124.53        101.70        41.12 o
 -13   2   1         20.34          7.55        21.06 o
 -12   2   1         30.88          6.16        21.25 o
 -11   2   1        431.80        452.30        59.59 o
 -10   2   1         22.97         14.27        25.72 o
  -9   2   1       1920.43       1704.47        49.76 o
  -8   2   1        159.73        164.05        17.41 o
  -7   2   1        531.55        546.22        19.98 o
  -6   2   1        491.36        526.73        17.42 o
  -5   2   1          3.13          3.14         4.49 o
  -4   2   1        206.94        216.72         9.49 o
  -3   2   1        560.84        587.35        22.42 o
  -2   2   1       1753.69       1946.78        31.32 o
  -1   2   1       2768.61       2874.60        42.57 o
   0   2   1       4988.87       5615.23        78.72 o
   1   2   1        847.78        899.07        19.13 o
   2   2   1       1028.42        972.95        29.61 o
   3   2   1        349.26        357.12        19.99 o
   4   2   1        187.69        180.97        40.12 o
   5   2   1          3.64         15.75         9.64 o
   6   2   1         14.75         25.30        11.09 o
   7   2   1         56.22         56.96        15.24 o
   8   2   1        544.64        491.63        70.22 o
   9   2   1         53.67         85.98        18.55 o
  10   2   1        987.13        795.74        77.27 o
  11   2   1         46.18         65.55        33.57 o
  12   2   1         43.56         44.89        34.76 o
 -13   3   1         89.09        104.09        31.98 o
 -12   3   1          9.54         39.73        24.43 o
 -11   3   1         33.98         62.44        20.93 o
 -10   3   1         12.94         24.20        12.63 o
  -9   3   1          4.72          9.28        10.13 o
  -8   3   1        175.05        161.08        17.14 o
  -7   3   1         86.09        117.29        12.24 o
  -6   3   1       1923.65       1899.00        44.96 o
  -5   3   1        548.44        503.89        16.73 o
  -4   3   1        518.92        417.64        12.47 o
  -3   3   1       1246.56       1329.93        21.44 o
  -2   3   1       6813.56       6632.22        94.55 o
  -1   3   1       2321.56       2123.55        34.22 o
   0   3   1         18.80         20.79         4.38 o
   1   3   1       1770.58       1828.56        31.03 o
   2   3   1       4347.08       4250.94        73.25 o
   3   3   1        718.08        852.50        30.90 o
   4   3   1        100.99        102.22        13.95 o
   5   3   1       2095.82       2196.92       127.43 o
   6   3   1        378.01        367.37        36.15 o
   7   3   1         15.72         21.77        18.27 o
   8   3   1        500.69        472.47        35.42 o
   9   3   1          5.30         17.12        13.68 o
  10   3   1        115.28         88.74        20.71 o
  11   3   1         15.03         26.62        30.99 o
  12   3   1         30.97          1.79        30.39 o
 -13   4   1          3.44         29.99        23.64 o
 -12   4   1         78.48        127.68        36.45 o
 -11   4   1         66.51         35.48        16.65 o
 -10   4   1        207.14        194.88        21.80 o
  -9   4   1        180.52        159.94        21.72 o
  -8   4   1        504.64        528.70        29.32 o
  -7   4   1          5.89         19.58         8.37 o
  -6   4   1        830.04        811.10        23.24 o
  -5   4   1        337.39        346.55        21.45 o
  -4   4   1         22.52         30.24         4.89 o
  -3   4   1          2.56          3.31         3.84 o
  -2   4   1         26.84         11.69         5.01 o
  -1   4   1      34005.77      36119.59       483.45 o
   0   4   1        415.31        398.30        12.16 o
   1   4   1         24.69          4.29         4.62 o
   2   4   1        753.84        609.00        17.07 o
   3   4   1        784.61        772.81        30.58 o
   4   4   1         56.50         40.40        25.92 o
   5   4   1        900.62        988.17        51.55 o
   6   4   1         62.23         94.12        16.84 o
   7   4   1          6.40          1.84        10.82 o
   8   4   1          3.01        -16.12        19.07 o
   9   4   1        553.70        461.65        38.56 o
  10   4   1        100.85         69.22        19.82 o
  11   4   1        153.49         67.14        34.17 o
  12   4   1          0.75         10.33        29.40 o
 -13   5   1        106.94        160.20        30.54 o
 -12   5   1        388.54        428.53        43.11 o
 -11   5   1        336.31        265.53        41.73 o
 -10   5   1          2.31         -7.29        15.00 o
  -9   5   1          5.81         12.73         9.45 o
  -8   5   1         77.71        101.64        24.99 o
  -7   5   1        237.09        236.96        20.41 o
  -6   5   1       1914.28       1932.71        48.93 o
  -5   5   1       1270.67       1327.56        40.19 o
  -4   5   1       4268.43       4240.69        67.41 o
  -3   5   1         66.75         45.77         6.13 o
  -2   5   1        445.01        428.06        13.81 o
  -1   5   1       1032.09        938.90        21.19 o
   0   5   1        163.65        158.47         9.49 o
   1   5   1        192.42        171.52         9.78 o
   2   5   1       1516.28       1515.21        30.05 o
   3   5   1       4519.30       4523.12        81.33 o
   4   5   1        266.92        291.65        24.40 o
   5   5   1       3227.74       3020.37        83.84 o
   6   5   1          0.00         -7.15         9.69 o
   7   5   1       1026.52        940.35        46.15 o
   8   5   1          0.19          4.42        12.31 o
   9   5   1         48.09         71.70        18.35 o
  10   5   1          0.12        -14.17        14.17 o
  11   5   1          0.04         21.70        16.59 o
 -13   6   1          1.94         47.08        25.03 o
 -12   6   1         62.25         88.47        21.60 o
 -11   6   1        183.58        185.82        22.64 o
 -10   6   1        132.28        142.10        19.03 o
  -9   6   1       1264.66       1110.52        46.66 o
  -8   6   1         73.18        110.93        15.51 o
  -7   6   1        387.03        312.50        24.10 o
  -6   6   1        178.87        204.91        17.86 o
  -5   6   1        901.87        824.09        35.99 o
  -4   6   1         40.87         28.65         5.75 o
  -3   6   1        343.62        322.92        13.44 o
  -2   6   1        770.19        773.57        20.08 o
  -1   6   1        644.42        730.59        19.50 o
   0   6   1        146.58        156.14        13.36 o
   1   6   1        640.27        536.45        18.66 o
   2   6   1        414.20        413.09        15.57 o
   3   6   1        264.85        263.42        11.68 o
   4   6   1         45.72         32.80        12.36 o
   5   6   1        149.77        104.48        26.32 o
   6   6   1         22.26          6.87        17.28 o
   7   6   1          1.19         -0.65        11.98 o
   8   6   1         32.72         48.52        22.55 o
   9   6   1         86.47         76.20        20.28 o
  10   6   1        174.57        213.96        31.21 o
  11   6   1         28.95         19.90        20.86 o
 -12   7   1        133.85        165.65        23.71 o
 -11   7   1         25.66         23.84        13.39 o
 -10   7   1         26.02         21.08        12.35 o
  -9   7   1         20.97         12.72        10.76 o
  -8   7   1         30.27         43.44        15.58 o
  -7   7   1          0.56         -7.06        11.50 o
  -6   7   1        179.94        141.24        16.57 o
  -5   7   1          3.56          3.73         7.46 o
  -4   7   1        291.13        277.38        13.51 o
  -3   7   1        815.57        769.49        21.13 o
  -2   7   1        330.51        338.16        15.36 o
  -1   7   1        230.58        219.35        12.94 o
   0   7   1        693.18        689.59        19.86 o
   1   7   1        363.24        423.92        17.80 o
   2   7   1        322.35        338.09        15.37 o
   3   7   1          1.44          2.08         7.88 o
   4   7   1        131.60        148.19        16.25 o
   5   7   1          4.20         -9.92         9.92 o
   6   7   1         91.67        106.96        19.99 o
   7   7   1         74.99         53.72        19.37 o
   8   7   1        313.12        323.08        34.62 o
   9   7   1        113.65        148.75        26.15 o
  10   7   1          0.01         34.53        18.70 o
  11   7   1          0.00         27.51        18.70 o
 -12   8   1          0.55         10.25        13.97 o
 -11   8   1          0.98        -12.05        12.05 o
 -10   8   1          9.71         15.85        12.37 o
  -9   8   1          6.29         16.32        10.20 o
  -8   8   1         86.77         60.88        15.23 o
  -7   8   1         65.36         69.58        15.04 o
  -6   8   1          6.02          7.68         9.27 o
  -5   8   1        229.13        222.36        19.33 o
  -4   8   1        142.40        164.31        11.86 o
  -3   8   1          0.06         -2.51         5.96 o
  -2   8   1        107.61        133.41        12.62 o
  -1   8   1       8464.26       8438.04       127.51 o
   0   8   1       1264.64       1188.05        29.03 o
   1   8   1       1581.34       1455.08        33.10 o
   2   8   1        598.23        573.32        20.48 o
   3   8   1          5.19         -0.31         9.06 o
   4   8   1        579.16        545.48        41.44 o
   5   8   1        591.05        545.23        57.59 o
   6   8   1          2.70         -7.05        10.74 o
   7   8   1          4.09         22.62        14.97 o
   8   8   1         26.26         38.25        18.35 o
   9   8   1         47.08         66.46        20.85 o
  10   8   1         80.89         48.13        21.18 o
 -12   9   1         67.77         73.77        18.62 o
 -11   9   1          0.07         11.79        13.62 o
 -10   9   1          0.04         10.58        11.48 o
  -9   9   1          9.81         18.89        17.00 o
  -8   9   1          0.05         30.87        12.67 o
  -7   9   1        168.82        163.40        25.68 o
  -6   9   1         36.79         66.29        13.71 o
  -5   9   1       1096.14       1032.63        35.75 o
  -4   9   1        593.76        525.60        20.35 o
  -3   9   1        332.15        320.22        17.47 o
  -2   9   1        166.05        157.53        13.08 o
  -1   9   1         97.83        102.22        11.26 o
   0   9   1        313.63        271.86        16.19 o
   1   9   1        124.89        133.76        12.09 o
   2   9   1          3.60          9.23         6.37 o
   3   9   1        454.34        445.06        26.82 o
   4   9   1         34.60         68.02        14.19 o
   5   9   1        356.98        375.25        27.64 o
   6   9   1        128.91        135.94        19.12 o
   7   9   1         30.51         31.98        14.05 o
   8   9   1         40.56         49.68        14.91 o
   9   9   1         11.98         14.81        19.50 o
  10   9   1          2.46          3.10        22.94 o
 -11  10   1         14.41         -9.42        13.09 o
 -10  10   1         32.55         49.08        14.61 o
  -9  10   1        112.65        112.16        19.68 o
  -8  10   1         81.41         96.56        17.21 o
  -7  10   1         20.35         13.48        11.68 o
  -6  10   1        125.27        128.25        17.85 o
  -5  10   1         43.23         60.36        12.57 o
  -4  10   1         13.98          7.97         8.98 o
  -3  10   1        147.08        166.05        14.29 o
  -2  10   1        245.13        226.46        16.12 o
  -1  10   1        579.36        589.56        35.41 o
   0  10   1        424.30        454.08        23.57 o
   1  10   1          1.09         -2.67         7.48 o
   2  10   1        438.38        451.31        23.80 o
   3  10   1          0.81         -7.92         7.92 o
   4  10   1         73.27         95.49        17.85 o
   5  10   1          5.79         13.54        16.75 o
   6  10   1          1.40         14.25        12.23 o
   7  10   1          8.31         25.28        13.13 o
   8  10   1          0.78         -0.46        12.77 o
   9  10   1         16.02         40.04        16.43 o
 -11  11   1          3.20         14.01        14.07 o
 -10  11   1        120.81        117.58        19.28 o
  -9  11   1          0.88         -6.16        13.31 o
  -8  11   1         60.39         75.78        16.95 o
  -7  11   1          0.01        -11.64        11.64 o
  -6  11   1          4.81          7.96        10.82 o
  -5  11   1          0.75          0.73        14.01 o
  -4  11   1        173.87        183.40        18.68 o
  -3  11   1        346.64        340.33        29.29 o
  -2  11   1        248.54        246.77        17.91 o
  -1  11   1         92.76        106.71        12.62 o
   0  11   1         47.77         58.84        10.61 o
   1  11   1          9.29         21.73        10.15 o
   2  11   1         16.68         14.12        10.28 o
   3  11   1         21.47         -3.33        16.00 o
   4  11   1         15.69         27.00        12.05 o
   5  11   1          0.29         -4.36        11.37 o
   6  11   1          6.20         10.50        12.56 o
   7  11   1         34.97         43.97        15.06 o
   8  11   1          9.90         23.80        15.25 o
 -10  12   1         57.74         36.97        33.47 o
  -9  12   1          6.07         -6.27        15.79 o
  -8  12   1          4.79         27.73        14.87 o
  -7  12   1          9.78         29.14        14.44 o
  -6  12   1         75.86         81.77        21.13 o
  -5  12   1         81.44         56.60        13.92 o
  -4  12   1          7.15         17.51        10.63 o
  -3  12   1          2.30          1.69        10.10 o
  -2  12   1          2.54          9.51         9.04 o
  -1  12   1       1600.18       1423.61        38.52 o
   0  12   1          1.62         12.85         9.94 o
   1  12   1        402.09        404.35        24.71 o
   2  12   1          0.41         -8.24         9.63 o
   3  12   1         79.58         71.76        14.44 o
   4  12   1         20.69         34.69        13.09 o
   5  12   1        160.29        147.92        20.77 o
   6  12   1          1.70         10.30        13.22 o
   7  12   1          4.59         42.86        15.50 o
  -9  13   1         22.52         33.54        21.00 o
  -8  13   1          0.33         -0.58        20.76 o
  -7  13   1         55.75         31.15        17.76 o
  -6  13   1          7.16         41.52        18.27 o
  -5  13   1        100.09        133.18        23.26 o
  -4  13   1          6.45         15.04        13.82 o
  -3  13   1        171.01        179.73        27.66 o
  -2  13   1          4.66          8.06         9.38 o
  -1  13   1         88.68         91.31        18.11 o
   0  13   1          0.11         19.66         9.38 o
   1  13   1          5.28         16.02        15.33 o
   2  13   1          1.53         29.24        14.83 o
   3  13   1         11.22         25.69        13.89 o
   4  13   1          0.97         -6.04        12.07 o
   5  13   1         11.65         10.60        13.98 o
   6  13   1         49.95         72.28        19.95 o
   7  13   1         21.64         31.76        16.23 o
  -8  14   1          0.11         26.81        18.09 o
  -7  14   1         13.69         43.60        19.93 o
  -6  14   1          3.42         15.79        22.84 o
  -5  14   1         17.04         36.05        16.59 o
  -4  14   1          2.04         22.18        14.51 o
  -3  14   1         15.11         27.23        14.88 o
  -2  14   1         59.85         53.76        17.05 o
  -1  14   1        187.54        210.30        37.11 o
   0  14   1          2.43         12.31        14.21 o
   1  14   1         50.32        102.28        21.74 o
   2  14   1         61.03         51.61        21.15 o
   3  14   1         26.01         51.49        17.78 o
   4  14   1         25.07         32.94        17.08 o
   5  14   1          0.52         15.79        15.77 o
  -7  15   1          0.02          0.67        15.98 o
  -6  15   1          0.00          1.12        16.08 o
  -5  15   1         10.85         29.09        17.13 o
  -4  15   1          9.93         14.05        23.84 o
  -3  15   1          0.91         36.59        16.78 o
  -2  15   1         32.56         45.74        18.12 o
  -1  15   1         13.94         19.67        15.46 o
   0  15   1         49.39         73.17        20.76 o
   1  15   1          0.18         14.20        18.51 o
   2  15   1          4.66         56.59        24.53 o
   3  15   1         41.44         52.76        19.24 o
   4  15   1         18.70         37.03        19.47 o
  -6  16   1         47.14        107.14        23.69 o
  -5  16   1          2.99         42.16        19.66 o
  -4  16   1         20.18         -1.14        18.08 o
  -3  16   1         13.91         53.74        20.16 o
  -2  16   1        108.90        116.77        29.80 o
  -1  16   1        234.77        183.54        39.33 o
   0  16   1          2.57          8.49        33.67 o
   1  16   1         32.04         71.27        25.43 o
   2  16   1         18.89         26.62        34.56 o
  -2  17   1         13.08         75.08        29.99 o
  -2 -17   2          4.98         -7.95        28.80 o
   1 -17   2          4.96         23.84        22.45 o
   2 -17   2          5.88         69.32        29.00 o
   3 -17   2          6.13         48.86        25.82 o
  -4 -16   2         32.31         76.11        25.73 o
  -3 -16   2          9.70         48.19        23.05 o
  -2 -16   2         15.57         36.63        21.47 o
  -1 -16   2        521.94        439.16        40.87 o
   0 -16   2         24.33         51.45        31.98 o
   1 -16   2        276.76        217.96        31.14 o
   2 -16   2          6.82         14.41        19.96 o
   3 -16   2         15.44         26.76        18.12 o
   4 -16   2          0.80         29.61        19.26 o
   5 -16   2          2.73         22.28        19.76 o
   6 -16   2          2.76          4.97        25.03 o
  -5 -15   2        148.19        127.76        27.46 o
  -4 -15   2         12.97         65.04        24.06 o
  -3 -15   2        100.95        138.13        43.60 o
  -2 -15   2          0.10          5.89        17.12 o
  -1 -15   2          4.34         15.12        16.35 o
   0 -15   2          9.64         19.10        12.90 o
   1 -15   2        352.82        368.92        36.53 o
   2 -15   2          0.02         15.44        15.64 o
   3 -15   2          0.04         25.38        22.35 o
   4 -15   2          0.01        -12.18        20.94 o
   5 -15   2         91.75        118.74        20.15 o
   6 -15   2          0.00          7.12        13.60 o
   7 -15   2         10.57         16.56        18.74 o
  -7 -14   2         41.15         63.14        33.87 o
  -6 -14   2         42.91         55.55        23.72 o
  -5 -14   2         53.21         91.72        24.93 o
  -4 -14   2          3.83         19.15        19.09 o
  -3 -14   2         11.93         24.97        18.50 o
  -2 -14   2          0.22         10.58        16.03 o
  -1 -14   2         38.52         50.93        12.77 o
   0 -14   2          8.10         -3.57        10.67 o
   1 -14   2          0.10          9.84        11.46 o
   2 -14   2          0.02          2.48        10.89 o
   3 -14   2         89.31        108.47        27.67 o
   4 -14   2         35.65         11.68        12.48 o
   5 -14   2         44.73         79.58        16.59 o
   6 -14   2         32.00         39.33        14.77 o
   7 -14   2          1.02         17.22        16.10 o
   8 -14   2         10.05         18.21        17.36 o
  -8 -13   2          0.41         49.22        21.85 o
  -7 -13   2        123.04        147.72        30.26 o
  -6 -13   2          0.40         18.78        19.75 o
  -5 -13   2         53.70         60.69        21.13 o
  -4 -13   2          0.00         -4.00        15.97 o
  -3 -13   2         21.67         23.12        28.90 o
  -2 -13   2         11.83         20.05        11.10 o
  -1 -13   2         36.41         35.39        10.39 o
   0 -13   2         79.89         94.39        13.09 o
   1 -13   2          0.11         20.46         9.48 o
   2 -13   2        147.47        152.62        18.74 o
   3 -13   2        141.75        121.92        17.31 o
   4 -13   2         66.94         64.19        14.32 o
   5 -13   2        176.20        142.04        23.64 o
   6 -13   2         17.35         13.98        13.30 o
   7 -13   2          0.00         -4.49        12.03 o
   8 -13   2         82.58        105.32        20.50 o
   9 -13   2          1.36         -3.44        16.63 o
  -9 -12   2         51.46         57.36        21.58 o
  -8 -12   2          4.75         16.75        20.96 o
  -7 -12   2          0.90         14.47        18.33 o
  -6 -12   2         17.24         23.04        17.96 o
  -5 -12   2          7.68         14.94        11.48 o
  -4 -12   2        110.88        142.27        18.20 o
  -3 -12   2          0.07          9.45        10.98 o
  -2 -12   2        150.18        141.94        14.13 o
  -1 -12   2       1897.22       1708.53        42.36 o
   0 -12   2          0.41         11.24         8.99 o
   1 -12   2       1023.13        955.58        30.54 o
   2 -12   2         16.13         12.36        10.29 o
   3 -12   2          0.01         -6.66         9.83 o
   4 -12   2        128.08         96.38        15.64 o
   5 -12   2         96.45        115.05        18.44 o
   6 -12   2         70.49         61.54        15.84 o
   7 -12   2          1.34         16.73        12.25 o
   8 -12   2         41.95         31.05        15.60 o
   9 -12   2         12.24          6.69        14.98 o
  10 -12   2          1.47         -3.14        16.21 o
  -9 -11   2         40.25         99.44        25.32 o
  -8 -11   2         25.68         57.23        21.14 o
  -7 -11   2         34.27         60.92        14.42 o
  -6 -11   2         90.87         82.22        16.12 o
  -5 -11   2        701.78        687.07        48.97 o
  -4 -11   2         28.26         47.80        11.73 o
  -3 -11   2         64.80         51.91        16.68 o
  -2 -11   2        150.22        139.70        13.59 o
  -1 -11   2         16.89         15.62         8.76 o
   0 -11   2        165.00        154.18        14.05 o
   1 -11   2       1047.24        958.11        32.89 o
   2 -11   2        516.79        462.07        22.06 o
   3 -11   2         16.65         56.92        12.41 o
   4 -11   2        315.26        323.36        43.55 o
   5 -11   2         89.56         95.76        15.31 o
   6 -11   2         13.15         14.25        11.88 o
   7 -11   2         40.51         27.09        13.49 o
   8 -11   2          5.84         11.37        13.91 o
   9 -11   2         26.95         16.74        15.45 o
  10 -11   2         12.09         32.29        17.94 o
 -10 -10   2         55.28         75.07        46.68 o
  -9 -10   2         66.31         58.68        15.85 o
  -8 -10   2          4.10          9.82        11.08 o
  -7 -10   2          3.11         -1.37        14.99 o
  -6 -10   2        147.31        160.66        19.50 o
  -5 -10   2         83.88         68.03        14.11 o
  -4 -10   2        108.98        104.35        14.99 o
  -3 -10   2        209.20        199.16        20.79 o
  -2 -10   2        364.43        349.32        18.77 o
  -1 -10   2        188.33        204.12        15.15 o
   0 -10   2         51.35         60.82        11.22 o
   1 -10   2         73.25         82.37        10.60 o
   2 -10   2          0.54          2.73         6.44 o
   3 -10   2        277.48        262.42        21.15 o
   4 -10   2         34.03         27.73        14.59 o
   5 -10   2        436.88        476.97        31.69 o
   6 -10   2         37.06         29.88        14.78 o
   7 -10   2         58.51         40.20        20.49 o
   8 -10   2          1.22          6.50        12.03 o
   9 -10   2         27.25         34.96        15.93 o
  10 -10   2          8.58          2.19        17.80 o
  11 -10   2          2.25         30.96        23.04 o
 -11  -9   2         17.80         40.77        20.81 o
 -10  -9   2        107.61        114.18        24.47 o
  -9  -9   2         14.75         14.13        17.94 o
  -8  -9   2         85.01        103.18        27.71 o
  -7  -9   2        517.26        490.49        42.13 o
  -6  -9   2         93.41         71.86        13.64 o
  -5  -9   2        577.54        576.22        30.96 o
  -4  -9   2         31.44         25.51        10.02 o
  -3  -9   2         49.69         53.04         8.80 o
  -2  -9   2         44.16         45.17        10.09 o
  -1  -9   2        400.59        386.63        18.44 o
   0  -9   2         46.03         44.11         8.29 o
   1  -9   2        289.28        247.78        25.14 o
   2  -9   2         12.52         11.79         6.71 o
   3  -9   2       1242.39       1167.28        32.89 o
   4  -9   2         27.15         32.14        10.22 o
   5  -9   2        563.18        567.10        30.73 o
   6  -9   2          2.46          4.87         9.64 o
   7  -9   2         15.64         30.76        12.87 o
   8  -9   2         37.47         32.02        13.21 o
   9  -9   2         75.95         73.32        17.78 o
  10  -9   2         45.32         60.87        15.95 o
  11  -9   2        118.08        111.81        26.08 o
 -11  -8   2        126.72         58.41        21.36 o
 -10  -8   2          2.27         18.05        18.66 o
  -9  -8   2        188.47        215.29        51.35 o
  -8  -8   2          3.39        -11.51        12.83 o
  -7  -8   2          0.78          3.34        12.73 o
  -6  -8   2         26.81         51.40        16.99 o
  -5  -8   2        649.71        612.44        30.31 o
  -4  -8   2          2.30          7.36         5.80 o
  -3  -8   2       1112.87       1104.04        38.96 o
  -2  -8   2          0.58          5.80         5.50 o
  -1  -8   2       1900.70       1913.20        70.34 o
   0  -8   2       1445.33       1348.22        52.30 o
   1  -8   2       1829.26       1912.03        38.82 o
   2  -8   2         84.30         91.74         9.37 o
   3  -8   2         58.78         74.76         8.04 o
   4  -8   2        340.75        358.01        22.99 o
   5  -8   2        913.01        862.96        32.55 o
   6  -8   2        227.78        204.20        20.14 o
   7  -8   2        310.93        307.15        25.14 o
   8  -8   2        200.91        197.08        22.69 o
   9  -8   2         62.66         49.05        15.68 o
  10  -8   2         34.05         29.34        14.56 o
  11  -8   2          0.28         16.37        13.61 o
 -11  -7   2         36.75         58.68        22.20 o
 -10  -7   2          0.01         -3.76        19.86 o
  -9  -7   2        339.75        310.48        59.99 o
  -8  -7   2          0.20        -10.86        12.84 o
  -7  -7   2        468.73        419.10        36.57 o
  -6  -7   2        640.10        704.00        42.67 o
  -5  -7   2       4926.25       4743.98       176.39 o
  -4  -7   2         24.76         32.89         6.02 o
  -3  -7   2        156.80        162.26        13.67 o
  -2  -7   2        467.62        440.42        16.06 o
  -1  -7   2       1093.00       1059.29        25.01 o
   0  -7   2         58.89         55.71         7.31 o
   1  -7   2        807.96        848.35        24.51 o
   2  -7   2       1573.04       1549.24        52.47 o
   3  -7   2         11.37         19.80         8.17 o
   4  -7   2       2315.98       2235.99        53.66 o
   5  -7   2        298.75        327.49        23.33 o
   6  -7   2         31.66         35.84        18.89 o
   7  -7   2         61.32         52.61        13.52 o
   8  -7   2          0.04         -0.69         9.59 o
   9  -7   2         76.89         86.89        15.57 o
  10  -7   2         88.40        106.85        19.95 o
  11  -7   2         19.08         57.72        20.19 o
  12  -7   2         66.10         33.19        19.18 o
 -12  -6   2          1.03          1.17        18.37 o
 -11  -6   2        219.03        200.25        33.57 o
 -10  -6   2        226.00        251.04        37.64 o
  -9  -6   2        425.95        509.72        41.94 o
  -8  -6   2         62.58         84.08        21.75 o
  -7  -6   2         35.21         44.80        15.99 o
  -6  -6   2         75.70         86.66        18.05 o
  -5  -6   2        549.20        571.83        20.10 o
  -4  -6   2         40.61         48.51         7.92 o
  -3  -6   2       1193.89       1132.62        25.86 o
  -2  -6   2        194.17        155.79         9.93 o
  -1  -6   2          0.09          5.77         4.50 o
   0  -6   2          0.95          6.26         4.75 o
   1  -6   2        478.18        452.54        14.43 o
   2  -6   2        485.42        492.44        15.41 o
   3  -6   2         88.78         97.72         9.34 o
   4  -6   2        335.67        342.33        20.39 o
   5  -6   2        403.39        414.43        23.94 o
   6  -6   2        116.58        103.77        20.53 o
   7  -6   2        102.72        155.67        18.30 o
   8  -6   2        444.82        375.31        28.22 o
   9  -6   2         23.40         20.50        15.49 o
  10  -6   2         60.29         69.04        16.23 o
  11  -6   2         16.93         14.17        18.57 o
  12  -6   2          1.03         50.26        25.03 o
 -12  -5   2         18.91         26.42        31.38 o
 -11  -5   2         72.67         40.70        18.84 o
 -10  -5   2        204.01        165.44        41.22 o
  -9  -5   2         18.08          2.45        14.17 o
  -8  -5   2        544.33        524.97        39.00 o
  -7  -5   2        126.27        128.09        21.32 o
  -6  -5   2        278.51        242.46        42.31 o
  -5  -5   2       1511.60       1490.17        39.05 o
  -4  -5   2        205.00        191.81        11.88 o
  -3  -5   2        330.21        369.56        20.44 o
  -2  -5   2        135.28        145.47         8.92 o
  -1  -5   2        337.60        337.17        11.88 o
   0  -5   2       2766.54       2777.79        45.92 o
   1  -5   2        354.56        393.69        13.08 o
   2  -5   2        311.39        351.59        12.30 o
   3  -5   2       6632.83       6650.23       117.89 o
   4  -5   2         14.97         13.20         6.93 o
   5  -5   2       2258.79       2258.62        53.87 o
   6  -5   2          0.88          4.35         8.05 o
   7  -5   2         57.49         74.53        13.99 o
   8  -5   2          5.73          5.50         8.16 o
   9  -5   2          5.97          6.07        13.14 o
  10  -5   2         40.59         35.33        30.29 o
  11  -5   2        193.77        209.56        43.50 o
  12  -5   2          4.04          2.98        20.66 o
 -12  -4   2        168.85        175.20        39.73 o
 -11  -4   2         15.34          1.00        14.15 o
 -10  -4   2         75.25         97.97        20.28 o
  -9  -4   2        194.93        189.18        25.63 o
  -8  -4   2        328.46        362.84        31.79 o
  -7  -4   2        349.19        333.69        31.19 o
  -6  -4   2        154.79        132.94        19.86 o
  -5  -4   2         46.68         54.51        12.89 o
  -4  -4   2       1072.14        934.39        35.11 o
  -3  -4   2        109.15        122.97        14.43 o
  -2  -4   2        142.06        152.33        14.31 o
  -1  -4   2       1790.29       2172.55        36.35 o
   0  -4   2       7783.01       7576.96       107.65 o
   1  -4   2       2060.18       2283.01        37.93 o
   2  -4   2         36.34         46.50         5.10 o
   3  -4   2         43.24         37.17         7.33 o
   4  -4   2        384.58        477.02        21.85 o
   5  -4   2        992.77       1071.77        32.66 o
   6  -4   2          7.89         21.20        18.41 o
   7  -4   2        376.72        359.72        24.25 o
   8  -4   2         74.71         97.90        24.40 o
   9  -4   2        391.58        396.81        29.08 o
  10  -4   2          0.00         -3.18        18.67 o
  11  -4   2         16.14         30.59        21.85 o
  12  -4   2          0.64         -0.79        22.45 o
 -13  -3   2          0.33         -8.94        20.46 o
 -12  -3   2         66.30         32.38        25.23 o
 -11  -3   2         65.56         83.84        18.09 o
 -10  -3   2         26.26         20.31        12.26 o
  -9  -3   2        144.23        125.15        19.07 o
  -8  -3   2        377.09        435.84        33.31 o
  -7  -3   2          2.93         -4.79         9.62 o
  -6  -3   2        389.73        446.85        24.08 o
  -5  -3   2       5874.76       6155.92       137.36 o
  -4  -3   2         11.57          8.15         7.77 o
  -3  -3   2        286.86        297.15        18.61 o
  -2  -3   2        268.99        286.59        38.93 o
  -1  -3   2       1220.21       1236.56        25.62 o
   0  -3   2        269.00        263.16        10.01 o
   1  -3   2          8.49         -0.21         3.51 o
   2  -3   2       2428.06       2733.02        70.04 o
   3  -3   2         30.87         30.79         3.89 o
   4  -3   2       4766.23       5151.84        79.12 o
   5  -3   2       1919.13       1915.15        36.70 o
   6  -3   2         12.79         18.39         5.30 o
   7  -3   2         93.76         94.70        13.34 o
   8  -3   2         19.73         25.60        10.42 o
   9  -3   2        179.23        141.63        32.18 o
  10  -3   2          0.09          2.98        19.47 o
  11  -3   2         53.82         45.89        23.44 o
  12  -3   2         62.65         35.75        27.81 o
 -13  -2   2         33.23         34.17        24.04 o
 -12  -2   2        110.86        136.26        36.35 o
 -11  -2   2        442.88        439.19        58.00 o
 -10  -2   2         60.94         75.92        42.91 o
  -9  -2   2        797.23        777.98        43.33 o
  -8  -2   2          1.28         -6.73        13.41 o
  -7  -2   2          0.61          5.33         6.12 o
  -6  -2   2         85.63         68.76         9.56 o
  -5  -2   2         33.67         36.18        10.25 o
  -4  -2   2         49.32         55.63         6.73 o
  -3  -2   2       3182.75       2796.41        51.61 o
  -2  -2   2        158.68        188.02        12.71 o
  -1  -2   2       2962.50       3072.91        93.16 o
   0  -2   2         42.12         42.29         3.87 o
   1  -2   2       2075.63       2242.02        34.41 o
   2  -2   2       1275.26       1315.90        23.95 o
   3  -2   2       1601.59       1562.14        55.42 o
   4  -2   2        360.65        350.55        14.46 o
   5  -2   2        492.55        498.38        25.92 o
   6  -2   2         36.70         27.42         7.14 o
   7  -2   2         19.18         19.16         6.94 o
   8  -2   2        282.07        291.86        25.86 o
   9  -2   2         33.51         37.54        20.26 o
  10  -2   2        113.05        122.56        33.37 o
  11  -2   2          0.01         -0.79        17.08 o
  12  -2   2         35.62         45.29        24.23 o
 -13  -1   2         16.89         48.86        22.25 o
 -12  -1   2         30.73         27.21        20.86 o
 -11  -1   2        235.74        244.12        42.91 o
 -10  -1   2          0.01         12.05        11.09 o
  -9  -1   2         10.58         20.56        11.52 o
  -8  -1   2        135.47        179.60        15.01 o
  -7  -1   2        199.00        213.05        15.77 o
  -6  -1   2        374.18        390.95        15.70 o
  -5  -1   2       2184.24       2302.58        41.35 o
  -4  -1   2         43.43         52.14         5.87 o
  -3  -1   2         12.51          9.13         3.84 o
  -2  -1   2       1033.82        976.49        18.09 o
  -1  -1   2         39.26         32.99         5.57 o
   0  -1   2       1840.46       2015.05        35.36 o
   1  -1   2       4922.66       5217.78       104.40 o
   2  -1   2        354.34        310.20        11.15 o
   3  -1   2          6.31          1.53         4.02 o
   4  -1   2        173.17        224.10        12.20 o
   5  -1   2        542.00        618.29        20.34 o
   6  -1   2          9.41         13.38         6.89 o
   7  -1   2         75.82         75.20        10.94 o
   8  -1   2          0.68         12.91        20.46 o
   9  -1   2          0.51        -19.47        19.47 o
  10  -1   2        185.42        173.21        41.12 o
  11  -1   2          1.72          6.56        26.42 o
  12  -1   2         52.67         81.64        33.37 o
 -13   0   2         63.69        104.28        33.57 o
 -12   0   2         21.69        -15.10        15.10 o
 -11   0   2        183.55        220.88        41.71 o
 -10   0   2          0.02         11.72        16.49 o
  -9   0   2         24.17         16.22        10.36 o
  -8   0   2        331.26        341.39        18.07 o
  -7   0   2          6.35         14.83         7.86 o
  -6   0   2        416.23        429.75        16.08 o
  -5   0   2         43.45         50.56         9.81 o
  -4   0   2        549.13        503.85        20.24 o
  -3   0   2         10.87         10.70         4.13 o
  -2   0   2      16926.18      18279.55       246.18 o
  -1   0   2       9796.93      10654.50       144.70 o
   0   0   2      19100.88      21722.72       580.22 o
   1   0   2       5893.54       6407.73       127.25 o
   2   0   2        131.04        137.12        16.49 o
   3   0   2          1.60          0.90         5.92 o
   4   0   2        736.96        763.50        21.41 o
   5   0   2       2466.39       2459.15        50.81 o
   6   0   2        100.27        125.54        11.73 o
   7   0   2          1.29          6.49        12.71 o
   8   0   2          3.58         21.41        12.09 o
   9   0   2         53.27         74.89        29.60 o
  10   0   2        135.63        153.94        39.33 o
  11   0   2         55.79         67.93        32.38 o
  12   0   2          0.06         -8.14        30.19 o
 -13   1   2         32.05         73.69        29.20 o
 -12   1   2         70.60         89.59        31.19 o
 -11   1   2          3.05         15.89        17.88 o
 -10   1   2          1.24         -2.95        12.06 o
  -9   1   2         53.01         62.56        12.16 o
  -8   1   2        162.68        186.51        14.05 o
  -7   1   2        219.71        216.26        13.68 o
  -6   1   2         73.29        105.89         9.49 o
  -5   1   2       1361.12       1393.58        28.82 o
  -4   1   2       1353.61       1266.55        25.24 o
  -3   1   2         19.38         17.93         4.51 o
  -2   1   2       2343.43       2545.24        34.83 o
  -1   1   2        263.51        238.74         8.87 o
   0   1   2       1687.65       1833.18        28.52 o
   1   1   2        138.88        156.49        19.27 o
   2   1   2       1583.58       1367.49        36.73 o
   3   1   2       1273.41       1307.62        28.64 o
   4   1   2        835.75       1012.79        25.38 o
   5   1   2        515.68        559.40        19.00 o
   6   1   2        294.66        285.16        15.05 o
   7   1   2          2.83         -7.85        12.32 o
   8   1   2         80.30         42.16        14.81 o
   9   1   2         10.47         16.74        13.14 o
  10   1   2        182.78        219.89        45.09 o
  11   1   2         31.27         46.08        32.58 o
  12   1   2         52.02         57.80        39.13 o
 -13   2   2          4.21         31.58        21.25 o
 -12   2   2        127.42        103.09        29.00 o
 -11   2   2         84.54        110.09        21.31 o
 -10   2   2         15.72         22.08        13.01 o
  -9   2   2        172.15        153.89        20.73 o
  -8   2   2        448.50        435.08        19.18 o
  -7   2   2        324.74        309.73        24.54 o
  -6   2   2         17.84         22.34         5.65 o
  -5   2   2         15.07         14.00         5.03 o
  -4   2   2        380.33        419.39        22.54 o
  -3   2   2        153.74        148.63         6.78 o
  -2   2   2      12552.74      13210.83       180.39 o
  -1   2   2          1.16          4.14         2.92 o
   0   2   2       4690.37       5147.03        73.71 o
   1   2   2       1722.80       1648.48        31.95 o
   2   2   2        880.17        842.76        29.50 o
   3   2   2       1182.63       1130.71        25.16 o
   4   2   2         41.09         41.69         5.61 o
   5   2   2         60.78         73.33         6.56 o
   6   2   2          0.65          0.45         9.16 o
   7   2   2         34.06         54.73        14.99 o
   8   2   2          1.80         -2.02        17.48 o
   9   2   2        134.59        159.30        51.65 o
  10   2   2          9.28         55.02        29.20 o
  11   2   2         94.55         76.87        36.95 o
  12   2   2         64.92         65.95        40.32 o
 -13   3   2          1.75          6.16        18.47 o
 -12   3   2        149.43        142.50        26.56 o
 -11   3   2        107.37        145.93        24.77 o
 -10   3   2          3.54         19.79        11.44 o
  -9   3   2         47.13         64.69        13.41 o
  -8   3   2          0.37         -2.49         7.86 o
  -7   3   2         18.23         21.72         6.18 o
  -6   3   2       2452.79       2467.41        45.39 o
  -5   3   2        816.76        922.08        34.75 o
  -4   3   2       1429.16       1357.62        26.96 o
  -3   3   2       1833.71       1683.24        30.22 o
  -2   3   2       3938.96       3810.72        57.70 o
  -1   3   2         14.64         15.56         3.98 o
   0   3   2         92.85         93.13         6.79 o
   1   3   2       6689.68       6781.34        97.81 o
   2   3   2       1776.53       1743.12        35.10 o
   3   3   2       1080.04        959.34        68.13 o
   4   3   2         61.65         91.68        13.74 o
   5   3   2         89.62         72.18        14.36 o
   6   3   2         20.08         22.47        12.07 o
   7   3   2        351.05        332.43        29.90 o
   8   3   2         10.92         12.98        12.69 o
   9   3   2         44.01         60.30        16.85 o
  10   3   2         18.27         18.56        24.63 o
  11   3   2         64.71         67.34        34.96 o
  12   3   2          0.12         37.15        34.56 o
 -13   4   2         17.36         31.36        19.08 o
 -12   4   2         21.51         14.28        30.99 o
 -11   4   2        239.92        233.49        24.42 o
 -10   4   2        239.92        250.42        44.84 o
  -9   4   2        178.13        154.98        18.28 o
  -8   4   2         11.43         31.55        10.26 o
  -7   4   2        536.36        531.38        43.17 o
  -6   4   2        998.80        973.62        23.74 o
  -5   4   2        178.15        182.44        10.22 o
  -4   4   2         44.99         49.13         5.14 o
  -3   4   2        119.74        143.24        11.44 o
  -2   4   2          0.19          0.53         3.96 o
  -1   4   2         65.01         64.71         8.36 o
   0   4   2       1228.67       1271.76        25.10 o
   1   4   2       4594.67       4439.43        68.30 o
   2   4   2        124.67        138.97         8.71 o
   3   4   2         66.49         56.90        11.29 o
   4   4   2          0.33          9.15        12.02 o
   5   4   2        266.64        321.85        26.82 o
   6   4   2          0.14          5.25        10.78 o
   7   4   2         85.22         90.44        25.92 o
   8   4   2         17.11         22.46        13.76 o
   9   4   2        120.86        101.17        20.90 o
  10   4   2        163.00        181.51        53.63 o
  11   4   2         28.18         57.21        30.19 o
 -13   5   2         18.23         79.97        23.11 o
 -12   5   2         27.47         46.31        25.52 o
 -11   5   2         47.05         71.99        15.72 o
 -10   5   2          2.21         13.88        11.44 o
  -9   5   2          0.90          6.32         9.49 o
  -8   5   2         66.40         75.51        13.02 o
  -7   5   2       1441.84       1344.26        83.82 o
  -6   5   2        547.88        603.70        18.12 o
  -5   5   2        174.89        157.11        10.02 o
  -4   5   2          2.28         10.80         4.90 o
  -3   5   2        451.86        424.18        14.16 o
  -2   5   2        569.64        581.35        16.09 o
  -1   5   2        102.25         96.28         7.79 o
   0   5   2       1123.07       1176.25        27.23 o
   1   5   2       2711.12       2581.41        44.92 o
   2   5   2       1596.81       1511.65        30.49 o
   3   5   2       1026.41        990.87        24.59 o
   4   5   2        172.63        175.27        20.01 o
   5   5   2         51.88         67.77        23.24 o
   6   5   2        851.26        814.96        43.79 o
   7   5   2        150.92        127.65        37.05 o
   8   5   2        550.32        504.49        40.46 o
   9   5   2         17.70         17.50        15.65 o
  10   5   2          7.03         -0.20        20.06 o
  11   5   2          0.18         33.37        31.58 o
 -13   6   2          5.65         26.68        19.13 o
 -12   6   2         12.05         28.67        16.72 o
 -11   6   2          3.31         29.50        13.62 o
 -10   6   2         49.12         54.87        13.67 o
  -9   6   2        145.65        160.58        19.22 o
  -8   6   2        170.07        158.41        18.25 o
  -7   6   2        552.47        596.47        34.79 o
  -6   6   2        289.74        229.49        22.50 o
  -5   6   2        361.27        339.49        11.69 o
  -4   6   2        157.81        159.70        10.45 o
  -3   6   2         43.53         33.65         6.31 o
  -2   6   2        670.49        632.72        21.62 o
  -1   6   2        787.49        804.68        23.97 o
   0   6   2       1813.27       1727.40        34.30 o
   1   6   2         96.01        117.64        11.73 o
   2   6   2        945.22        935.56        23.24 o
   3   6   2         18.04          8.63         7.85 o
   4   6   2         47.79         33.31        12.78 o
   5   6   2         88.59         59.97        16.02 o
   6   6   2         79.72        113.41        30.29 o
   7   6   2         10.34          9.60        13.61 o
   8   6   2         19.16          5.47        18.87 o
   9   6   2          4.49         24.59        15.89 o
  10   6   2        126.43        143.63        34.56 o
  11   6   2         34.67         34.48        52.44 o
 -12   7   2         28.50         66.24        16.45 o
 -11   7   2          0.11         -4.74        11.69 o
 -10   7   2          5.29         28.56        12.34 o
  -9   7   2         10.46         19.15        15.06 o
  -8   7   2          2.00         12.46         8.76 o
  -7   7   2         19.26         24.43        10.90 o
  -6   7   2        523.43        501.38        30.06 o
  -5   7   2        570.99        514.85        21.33 o
  -4   7   2         84.03         84.56         8.83 o
  -3   7   2         91.82        100.76        13.91 o
  -2   7   2        792.55        728.41        20.80 o
  -1   7   2        511.47        482.21        17.23 o
   0   7   2         50.92         51.58         7.52 o
   1   7   2        272.74        283.11        14.65 o
   2   7   2        948.97        946.05        34.12 o
   3   7   2        993.27        949.65        32.56 o
   4   7   2       1046.58       1035.30        44.67 o
   5   7   2          9.25         18.17         9.65 o
   6   7   2        121.51         91.91        19.66 o
   7   7   2        200.55        222.35        50.35 o
   8   7   2        177.88        166.90        26.66 o
   9   7   2         58.59         38.48        19.27 o
  10   7   2          6.04         11.10        18.68 o
 -12   8   2         19.45         22.86        15.15 o
 -11   8   2          2.49          9.77        12.72 o
 -10   8   2        333.90        312.15        27.51 o
  -9   8   2          0.00          1.90         9.25 o
  -8   8   2        117.14        126.71        17.92 o
  -7   8   2         69.21         54.35        13.92 o
  -6   8   2        346.08        345.17        24.05 o
  -5   8   2         41.69         35.52         9.78 o
  -4   8   2        298.15        327.17        16.33 o
  -3   8   2        656.24        619.74        20.98 o
  -2   8   2        145.57        195.89        13.57 o
  -1   8   2         22.31         23.32         7.08 o
   0   8   2        801.02        749.55        22.59 o
   1   8   2        916.80        908.69        25.23 o
   2   8   2        175.21        178.37        12.78 o
   3   8   2        439.25        421.87        25.58 o
   4   8   2        105.54        105.19        15.58 o
   5   8   2        275.01        278.24        28.13 o
   6   8   2         88.59        104.75        15.96 o
   7   8   2         30.19         42.72        17.93 o
   8   8   2         22.71         18.39        16.69 o
   9   8   2         91.31        131.30        26.47 o
  10   8   2          1.17         11.26        19.80 o
 -12   9   2        188.69        185.85        27.51 o
 -11   9   2          6.86         18.95        20.85 o
 -10   9   2         46.31         50.01        14.99 o
  -9   9   2          9.64         13.31        10.40 o
  -8   9   2         10.40          2.87        12.31 o
  -7   9   2        217.87        215.83        21.72 o
  -6   9   2         16.37         27.58         9.92 o
  -5   9   2        290.06        283.02        23.73 o
  -4   9   2         97.71         95.58        11.01 o
  -3   9   2         61.08         57.10        14.42 o
  -2   9   2         12.28          6.75         9.35 o
  -1   9   2        508.57        535.68        22.06 o
   0   9   2         10.54         17.74         7.32 o
   1   9   2          7.33          9.22         9.29 o
   2   9   2        122.39        115.08        11.15 o
   3   9   2        281.21        292.69        31.81 o
   4   9   2         11.91          4.39         9.70 o
   5   9   2          0.47         18.65        10.78 o
   6   9   2         24.47         22.87        12.00 o
   7   9   2         74.58         77.23        16.27 o
   8   9   2         57.97         69.13        16.91 o
   9   9   2          1.18         17.75        16.46 o
 -11  10   2         15.34         30.47        15.53 o
 -10  10   2        152.47        167.58        28.67 o
  -9  10   2         38.60         66.05        21.17 o
  -8  10   2          3.64        -11.76        14.62 o
  -7  10   2        191.85        189.67        29.58 o
  -6  10   2          3.16          6.41         9.58 o
  -5  10   2        116.50        107.95        14.95 o
  -4  10   2         37.90         39.89        13.02 o
  -3  10   2         10.33         17.31        11.01 o
  -2  10   2          7.14         12.51         7.95 o
  -1  10   2        561.28        504.48        26.38 o
   0  10   2         43.98         50.06        13.39 o
   1  10   2        446.08        462.02        41.20 o
   2  10   2         64.44         59.23        12.22 o
   3  10   2        229.30        233.36        21.81 o
   4  10   2          3.00         -5.58         9.64 o
   5  10   2        103.56        103.83        17.44 o
   6  10   2          0.02         21.84        12.69 o
   7  10   2         15.60         31.93        14.82 o
   8  10   2         15.01         16.05        23.75 o
   9  10   2         70.50         77.11        19.64 o
 -11  11   2         31.20         65.87        24.91 o
 -10  11   2         10.56         -9.09        21.65 o
  -9  11   2         26.97         22.66        17.18 o
  -8  11   2          4.41         22.27        18.53 o
  -7  11   2         13.52         22.84        13.40 o
  -6  11   2         24.65         27.10        14.17 o
  -5  11   2         70.09         81.79        14.27 o
  -4  11   2          6.95         20.05         9.81 o
  -3  11   2        559.12        518.03        24.23 o
  -2  11   2        152.34        121.37        15.37 o
  -1  11   2         77.24         75.98        11.10 o
   0  11   2        187.69        178.16        15.29 o
   1  11   2         22.92         24.96         8.35 o
   2  11   2         37.17         33.84        11.42 o
   3  11   2         23.77         36.25        12.53 o
   4  11   2        198.88        240.50        33.44 o
   5  11   2         19.97         18.30        11.95 o
   6  11   2         28.69         32.82        14.12 o
   7  11   2          2.38         -8.21        12.97 o
   8  11   2         97.98        140.30        22.77 o
 -10  12   2         32.40         36.25        21.37 o
  -9  12   2         15.90         24.41        21.16 o
  -8  12   2         23.54         39.45        18.84 o
  -7  12   2          1.89         43.74        17.25 o
  -6  12   2         53.39         67.98        19.06 o
  -5  12   2         65.07         27.99        31.68 o
  -4  12   2         56.10         79.61        19.16 o
  -3  12   2         95.27         96.18        35.36 o
  -2  12   2        149.62        169.75        25.06 o
  -1  12   2        168.83        209.31        17.73 o
   0  12   2         37.52         32.75        10.28 o
   1  12   2          2.51         17.82        10.37 o
   2  12   2        130.16        121.22        17.32 o
   3  12   2          0.90          4.91        10.32 o
   4  12   2         12.86         31.33        13.24 o
   5  12   2         21.95         22.60        14.85 o
   6  12   2         13.30         11.30        20.13 o
   7  12   2          1.43          4.37        21.68 o
  -9  13   2          1.76        -19.14        19.14 o
  -8  13   2          0.91         14.21        18.89 o
  -7  13   2         53.63         80.80        20.71 o
  -6  13   2         38.04         39.45        16.56 o
  -5  13   2          7.52          4.17        14.07 o
  -4  13   2         75.77         69.96        18.55 o
  -3  13   2         48.38         40.71        15.32 o
  -2  13   2         84.64         92.23        15.87 o
  -1  13   2          0.30         -0.59        11.00 o
   0  13   2        141.50        119.92        17.62 o
   1  13   2         20.00         11.80        13.97 o
   2  13   2          6.89         12.58        13.79 o
   3  13   2          0.28         14.32        14.88 o
   4  13   2         39.73         63.32        19.37 o
   5  13   2          0.57         42.99        17.56 o
   6  13   2         22.83         37.00        18.98 o
  -8  14   2         34.33         56.31        22.11 o
  -7  14   2          1.67          1.81        16.13 o
  -6  14   2         46.51         47.76        21.55 o
  -5  14   2         10.15         62.81        19.55 o
  -4  14   2         38.89         49.79        21.15 o
  -3  14   2          0.05          6.30        14.45 o
  -2  14   2          2.01         19.37        13.80 o
  -1  14   2          2.18          8.47        11.95 o
   0  14   2          0.01          9.00        15.54 o
   1  14   2         56.78         86.23        19.54 o
   2  14   2          8.53         14.57        18.57 o
   3  14   2         45.13         84.45        21.86 o
   4  14   2          7.46         10.50        27.91 o
   5  14   2         35.53         48.03        20.56 o
  -7  15   2          5.67         55.77        19.56 o
  -6  15   2          3.47         22.00        17.08 o
  -5  15   2          0.00          7.90        14.71 o
  -4  15   2         27.31         23.14        16.64 o
  -3  15   2         52.57         84.86        22.64 o
  -2  15   2         17.78         23.74        22.64 o
  -1  15   2         10.51         30.66        18.51 o
   0  15   2         10.52          8.73        18.74 o
   1  15   2          4.75         27.34        18.80 o
   2  15   2          0.02         23.70        50.95 o
   3  15   2          0.02         24.99        18.78 o
  -5  16   2         30.12         32.43        18.96 o
  -4  16   2          1.09         22.83        18.17 o
  -3  16   2          0.47         -7.21        15.44 o
  -2  16   2         30.28         31.29        18.87 o
  -1  16   2         13.56         10.73        28.01 o
   0  16   2          1.71         -3.15        19.25 o
   1  16   2         25.59         75.17        23.55 o
   2  16   2          3.58        -16.49        26.02 o
  -2 -17   3          0.08         44.61        22.52 o
  -1 -17   3         23.55         41.91        35.36 o
   0 -17   3          0.15         32.78        34.56 o
   1 -17   3          0.28         38.36        21.08 o
   2 -17   3          6.39         36.19        20.71 o
   3 -17   3          0.75         25.59        22.84 o
  -4 -16   3          0.87         26.51        22.43 o
  -3 -16   3         15.58         15.96        21.61 o
  -2 -16   3         19.68         31.36        20.65 o
  -1 -16   3          1.08         10.53        19.10 o
   0 -16   3        240.22        237.65        34.66 o
   1 -16   3         33.45         19.39        29.80 o
   2 -16   3         12.14         38.07        18.15 o
   3 -16   3          1.41         17.54        18.40 o
   4 -16   3         39.73         45.56        21.56 o
   5 -16   3          8.40         35.40        20.08 o
  -6 -15   3         71.55         61.97        30.09 o
  -5 -15   3          5.30         20.96        21.21 o
  -4 -15   3          0.08         36.57        20.71 o
  -3 -15   3         25.14         35.49        19.06 o
  -2 -15   3         86.70        116.55        28.21 o
  -1 -15   3          4.02         33.94        17.78 o
   0 -15   3          7.66         31.44        16.16 o
   1 -15   3          8.52         34.70        16.84 o
   2 -15   3         64.27         50.57        19.40 o
   3 -15   3         10.30         25.79        16.70 o
   4 -15   3         30.21         26.86        17.37 o
   5 -15   3          1.66          0.30        17.93 o
   6 -15   3          5.75         -8.50        16.85 o
   7 -15   3         11.89         10.81        22.94 o
  -7 -14   3         23.68         58.87        25.68 o
  -6 -14   3         12.24         62.77        24.57 o
  -5 -14   3          0.02         -7.44        22.05 o
  -4 -14   3         54.69         67.68        23.94 o
  -3 -14   3          4.56          2.42        16.98 o
  -2 -14   3         12.08         12.21        22.55 o
  -1 -14   3          7.21         31.52        13.28 o
   0 -14   3         71.30         55.17        13.54 o
   1 -14   3          0.09         -5.74        11.68 o
   2 -14   3          9.18         31.80        15.83 o
   3 -14   3          7.00          5.62        10.90 o
   4 -14   3         75.51         66.05        15.10 o
   5 -14   3          7.48         27.60        13.19 o
   6 -14   3         17.29         29.76        14.16 o
   7 -14   3         52.61         45.90        16.89 o
   8 -14   3         20.92         24.55        17.67 o
  -8 -13   3         77.33         45.35        22.38 o
  -7 -13   3          6.45         -6.06        19.05 o
  -6 -13   3          7.91         -9.11        16.88 o
  -5 -13   3         11.84         35.58        18.64 o
  -4 -13   3         36.09         18.56        18.08 o
  -3 -13   3          3.78         46.09        18.87 o
  -2 -13   3         32.38         24.39        11.69 o
  -1 -13   3         76.43        103.34        15.98 o
   0 -13   3         42.87         32.50        11.53 o
   1 -13   3         17.99         31.01         9.70 o
   2 -13   3          3.55          8.43         9.98 o
   3 -13   3         60.83         50.52        13.26 o
   4 -13   3          5.11          8.16        10.50 o
   5 -13   3          0.04          5.28        11.54 o
   6 -13   3         12.78         22.97        14.20 o
   7 -13   3         15.97         10.67        14.83 o
   8 -13   3          0.27        -15.97        15.97 o
   9 -13   3         62.45         41.64        17.41 o
  -9 -12   3         22.86         -6.95        19.98 o
  -8 -12   3          1.28         27.23        18.92 o
  -7 -12   3          0.16         16.49        19.36 o
  -6 -12   3         44.92         46.06        21.00 o
  -5 -12   3        204.15        234.00        52.14 o
  -4 -12   3         57.94         54.71        20.11 o
  -3 -12   3        134.55        142.59        22.76 o
  -2 -12   3         22.78         21.53        14.76 o
  -1 -12   3        209.09        218.01        26.87 o
   0 -12   3        269.35        274.64        18.69 o
   1 -12   3          9.23         22.13         8.80 o
   2 -12   3         14.30         11.82        14.12 o
   3 -12   3         58.80         43.13        11.57 o
   4 -12   3          0.60          4.88        16.18 o
   5 -12   3        228.26        203.73        21.71 o
   6 -12   3          5.77         26.47        12.82 o
   7 -12   3         11.83         -6.48        10.96 o
   8 -12   3         10.97          9.69        14.10 o
   9 -12   3          0.86         15.03        17.12 o
 -10 -11   3         32.63         18.25        20.70 o
  -9 -11   3         34.23          6.05        19.66 o
  -8 -11   3         35.40         27.31        17.72 o
  -7 -11   3          1.08         15.40        16.43 o
  -6 -11   3        115.06        151.79        26.82 o
  -5 -11   3         25.94         27.97        11.32 o
  -4 -11   3          0.39        -10.97        11.15 o
  -3 -11   3        119.50        113.39        12.68 o
  -2 -11   3         67.46         88.58        12.24 o
  -1 -11   3        206.23        183.85        15.53 o
   0 -11   3         10.91         -1.42         7.54 o
   1 -11   3        280.43        235.43        18.32 o
   2 -11   3         10.56         19.39         9.52 o
   3 -11   3        348.08        300.94        23.23 o
   4 -11   3        162.16        148.66        17.82 o
   5 -11   3        208.78        242.22        23.05 o
   6 -11   3          5.31        -10.05        10.05 o
   7 -11   3          2.89         -9.72         9.72 o
   8 -11   3         66.93         76.38        22.31 o
   9 -11   3          2.52          9.32        15.25 o
  10 -11   3         29.70         63.39        20.06 o
 -10 -10   3        105.57         85.23        25.42 o
  -9 -10   3         73.50         32.82        19.54 o
  -8 -10   3         14.40         11.00        12.99 o
  -7 -10   3         63.84         42.79        13.59 o
  -6 -10   3          4.56         37.16        20.28 o
  -5 -10   3        105.84         94.97        14.84 o
  -4 -10   3        214.20        197.64        19.13 o
  -3 -10   3        204.54        198.11        14.96 o
  -2 -10   3        122.72        124.81        12.30 o
  -1 -10   3          0.65         -4.47         6.80 o
   0 -10   3         56.97         78.46        10.58 o
   1 -10   3         30.66         31.80         8.31 o
   2 -10   3         57.66         46.39         8.94 o
   3 -10   3         40.03         17.55        11.67 o
   4 -10   3        382.45        373.64        28.84 o
   5 -10   3        427.78        395.85        27.36 o
   6 -10   3        161.11        175.10        20.49 o
   7 -10   3         12.81         23.98        11.86 o
   8 -10   3        115.79        134.08        20.07 o
   9 -10   3         37.17         70.88        32.95 o
  10 -10   3          5.91         31.69        20.21 o
 -11  -9   3          0.01         -6.67        49.46 o
 -10  -9   3          0.53         24.76        19.08 o
  -9  -9   3         72.05         69.12        27.01 o
  -8  -9   3        155.26        124.00        24.86 o
  -7  -9   3        131.17        139.43        17.92 o
  -6  -9   3        234.01        189.20        19.26 o
  -5  -9   3         17.66         29.79        21.30 o
  -4  -9   3         75.75        103.94        14.02 o
  -3  -9   3        142.63        144.08        12.26 o
  -2  -9   3        165.79        184.03        13.32 o
  -1  -9   3         39.64         25.12         7.60 o
   0  -9   3        392.79        363.33        17.60 o
   1  -9   3        643.06        620.64        21.33 o
   2  -9   3         54.87         56.83         8.67 o
   3  -9   3        168.92        130.84        15.62 o
   4  -9   3         24.18         20.11         9.86 o
   5  -9   3          0.00          0.98         8.94 o
   6  -9   3         22.72         21.27        11.12 o
   7  -9   3         18.11         26.85        11.69 o
   8  -9   3        121.57        102.78        18.80 o
   9  -9   3         12.67         23.99        15.59 o
  10  -9   3         38.03         58.48        15.34 o
  11  -9   3          9.08          8.07        16.28 o
 -11  -8   3        114.47        139.35        28.01 o
 -10  -8   3          4.30         14.58        16.22 o
  -9  -8   3          0.53        -11.32        15.43 o
  -8  -8   3         12.84          3.18        14.19 o
  -7  -8   3         18.69         30.28        15.61 o
  -6  -8   3        250.42        228.55        35.56 o
  -5  -8   3          6.16          3.30        16.97 o
  -4  -8   3       2121.48       2086.91        48.38 o
  -3  -8   3          3.91         19.46         6.85 o
  -2  -8   3       1026.57        977.91        41.37 o
  -1  -8   3        188.04        176.47        12.38 o
   0  -8   3        490.39        561.09        18.79 o
   1  -8   3        645.86        625.73        20.29 o
   2  -8   3        194.72        193.93        12.60 o
   3  -8   3         52.50         47.60         7.30 o
   4  -8   3        156.12        171.64        19.75 o
   5  -8   3        648.73        617.41        30.79 o
   6  -8   3        315.96        312.37        24.74 o
   7  -8   3          3.28         -4.29         8.82 o
   8  -8   3          2.69          6.82        11.30 o
   9  -8   3          0.74          7.80        14.20 o
  10  -8   3          0.06         13.14        13.02 o
  11  -8   3         11.24         42.63        18.67 o
 -12  -7   3         17.62         -9.58        20.04 o
 -11  -7   3         17.30         16.01        18.87 o
 -10  -7   3        103.56         75.74        21.62 o
  -9  -7   3          0.02          3.72        14.26 o
  -8  -7   3        434.23        443.70        48.96 o
  -7  -7   3         88.79        130.04        22.47 o
  -6  -7   3        166.61        170.00        23.88 o
  -5  -7   3        111.95        106.70        17.10 o
  -4  -7   3        595.82        575.35        19.14 o
  -3  -7   3         74.16         81.35         8.50 o
  -2  -7   3        504.64        501.48        21.11 o
  -1  -7   3         52.16         28.60         9.81 o
   0  -7   3       1313.92       1256.30        30.85 o
   1  -7   3         82.35         74.38         8.09 o
   2  -7   3        807.09        756.01        20.47 o
   3  -7   3       1539.89       1494.12        31.42 o
   4  -7   3          2.39          3.29         6.89 o
   5  -7   3       1015.82        944.78        47.22 o
   6  -7   3        231.55        259.99        28.89 o
   7  -7   3         24.83         24.88        11.54 o
   8  -7   3         48.07         51.73        20.39 o
   9  -7   3          2.05         10.98        11.99 o
  10  -7   3         40.02         35.33        14.81 o
  11  -7   3        111.38        102.25        33.17 o
 -12  -6   3         81.64         96.36        25.69 o
 -11  -6   3         62.23        116.97        24.39 o
 -10  -6   3         22.57         21.15        16.03 o
  -9  -6   3        142.27        126.63        28.41 o
  -8  -6   3          2.73         -7.22        12.50 o
  -7  -6   3         20.29         28.80        15.60 o
  -6  -6   3       1159.13       1056.72        46.00 o
  -5  -6   3          1.49          8.11        11.52 o
  -4  -6   3        824.72        843.62        26.03 o
  -3  -6   3        184.25        162.34        11.57 o
  -2  -6   3       3268.18       3468.51        57.51 o
  -1  -6   3         19.45         39.53         6.20 o
   0  -6   3       4108.60       4316.26        93.64 o
   1  -6   3        800.83        784.31        19.90 o
   2  -6   3         75.32         65.52         7.13 o
   3  -6   3        176.20        192.81         9.85 o
   4  -6   3         15.41         25.14         8.23 o
   5  -6   3       1875.98       1746.65       164.47 o
   6  -6   3        166.52        189.07        18.61 o
   7  -6   3        340.55        315.34        27.04 o
   8  -6   3         18.79         19.90        14.80 o
   9  -6   3          0.66          1.10        12.81 o
  10  -6   3          1.31         19.71        12.94 o
  11  -6   3          3.45         49.46        24.43 o
 -12  -5   3         19.90         35.53        16.94 o
 -11  -5   3         19.16          7.73        14.12 o
 -10  -5   3         69.04         45.55        16.15 o
  -9  -5   3        243.16        177.42        25.63 o
  -8  -5   3         77.91         85.46        29.89 o
  -7  -5   3       1125.23       1018.91        47.28 o
  -6  -5   3         37.21         56.32        15.74 o
  -5  -5   3        545.84        512.03        31.29 o
  -4  -5   3        511.47        509.09        36.15 o
  -3  -5   3        840.06        753.11        30.33 o
  -2  -5   3        156.87        145.52        10.12 o
  -1  -5   3       2018.06       1805.37        32.77 o
   0  -5   3        154.15        186.15        13.85 o
   1  -5   3        842.19        815.13        19.24 o
   2  -5   3        176.61        149.12        11.67 o
   3  -5   3       2390.13       2127.48        38.52 o
   4  -5   3         81.38         83.54        10.91 o
   5  -5   3        175.82        160.13        15.93 o
   6  -5   3         68.26         69.12        12.67 o
   7  -5   3         50.69         37.49        17.97 o
   8  -5   3         28.43         24.81        11.18 o
   9  -5   3         66.17         56.05        13.64 o
  10  -5   3         50.09         56.41        23.24 o
  11  -5   3         82.09         96.93        30.99 o
  12  -5   3         86.29        108.06        32.97 o
 -13  -4   3         58.33         61.58        30.59 o
 -12  -4   3          7.90          6.95        16.29 o
 -11  -4   3        518.03        414.61        38.01 o
 -10  -4   3        207.02        216.56        39.13 o
  -9  -4   3        244.96        219.07        39.03 o
  -8  -4   3         41.64         43.31        13.77 o
  -7  -4   3        156.68        173.36        21.07 o
  -6  -4   3         79.95         68.34        22.94 o
  -5  -4   3        907.95        785.52        39.03 o
  -4  -4   3       1308.26       1388.61        54.72 o
  -3  -4   3          1.26         20.39         8.30 o
  -2  -4   3       3046.39       3009.89        55.82 o
  -1  -4   3        478.89        513.91        14.75 o
   0  -4   3       1074.21       1204.51        23.40 o
   1  -4   3        919.42        841.52        18.68 o
   2  -4   3        113.12        107.00         9.92 o
   3  -4   3         18.86         27.20         5.09 o
   4  -4   3          0.03          3.55         3.19 o
   5  -4   3        554.69        572.38        29.56 o
   6  -4   3        367.98        365.70        23.53 o
   7  -4   3        172.50        153.68        28.36 o
   8  -4   3        251.40        262.33        22.87 o
   9  -4   3         84.14         60.39        25.82 o
  10  -4   3         90.48        139.44        33.77 o
  11  -4   3          3.66         30.79        25.82 o
  12  -4   3          4.15         10.93        23.84 o
 -13  -3   3          0.39         46.08        23.24 o
 -12  -3   3          7.58         13.71        20.66 o
 -11  -3   3         44.87         38.88        14.84 o
 -10  -3   3          7.03         26.24        12.96 o
  -9  -3   3        183.59        206.36        24.70 o
  -8  -3   3          3.27          3.84        10.86 o
  -7  -3   3       2577.89       2453.83        63.38 o
  -6  -3   3         38.82         30.35         8.95 o
  -5  -3   3         89.33         61.47        11.85 o
  -4  -3   3       3263.63       3401.16        82.10 o
  -3  -3   3        368.57        380.19        20.57 o
  -2  -3   3        466.87        424.40        41.22 o
  -1  -3   3          4.01          7.88         2.94 o
   0  -3   3       8479.38       9037.20       144.82 o
   1  -3   3       1185.39       1230.87        34.07 o
   2  -3   3       9428.92       9233.30       116.34 o
   3  -3   3       2503.15       2811.27        47.22 o
   4  -3   3        665.16        639.63        17.31 o
   5  -3   3       2205.48       2130.62        40.92 o
   6  -3   3        173.01        174.66        12.27 o
   7  -3   3          5.24         -8.51         8.51 o
   8  -3   3        138.31        189.03        22.25 o
   9  -3   3         52.57        119.98        29.20 o
  10  -3   3        294.88        372.84        55.62 o
  11  -3   3         97.98        109.05        35.95 o
  12  -3   3         26.82         22.45        26.82 o
 -13  -2   3         37.07         60.78        27.61 o
 -12  -2   3         91.48        123.35        34.17 o
 -11  -2   3         37.78         48.67        24.43 o
 -10  -2   3         17.91         35.66        13.81 o
  -9  -2   3          5.27          2.70        12.51 o
  -8  -2   3        240.84        269.43        25.35 o
  -7  -2   3         19.46         49.87         8.24 o
  -6  -2   3        131.33        143.13        11.61 o
  -5  -2   3         69.91         46.79         8.34 o
  -4  -2   3       1330.62       1214.94        25.09 o
  -3  -2   3        374.48        456.95        12.84 o
  -2  -2   3      11618.86      12661.58       200.38 o
  -1  -2   3         91.80         89.34        13.41 o
   0  -2   3      12405.35      13915.10       379.20 o
   1  -2   3        518.97        459.14        12.64 o
   2  -2   3       6074.71       6028.12        88.25 o
   3  -2   3         79.95         75.00         6.74 o
   4  -2   3        101.01        116.74         9.50 o
   5  -2   3       2486.89       2389.23        59.19 o
   6  -2   3          3.70          5.42         6.16 o
   7  -2   3        290.96        328.49        26.44 o
   8  -2   3        256.94        284.65        46.08 o
   9  -2   3         97.46        111.83        32.97 o
  10  -2   3          5.65         31.38        28.41 o
  11  -2   3         44.30         31.98        32.97 o
  12  -2   3          0.02         18.47        33.57 o
 -13  -1   3          8.46         62.77        27.01 o
 -12  -1   3         44.08         28.21        21.06 o
 -11  -1   3          1.23         47.67        22.25 o
 -10  -1   3          8.20         21.78        12.43 o
  -9  -1   3         15.00         37.30        16.78 o
  -8  -1   3        151.75        135.21        12.40 o
  -7  -1   3        341.18        314.11        15.95 o
  -6  -1   3        102.56        163.63        11.27 o
  -5  -1   3        701.34        725.49        19.10 o
  -4  -1   3       3224.65       3584.05        57.05 o
  -3  -1   3        453.28        447.75        12.52 o
  -2  -1   3        263.63        248.30         8.64 o
  -1  -1   3         54.35         56.61         4.62 o
   0  -1   3        877.05        958.01        25.42 o
   1  -1   3       1743.07       1789.68        42.67 o
   2  -1   3       4079.46       4247.80        91.15 o
   3  -1   3        608.85        558.45        20.44 o
   4  -1   3        899.84        785.34        22.78 o
   5  -1   3        175.48        200.09        14.62 o
   6  -1   3        251.25        249.71        25.19 o
   7  -1   3         28.61         42.07         9.06 o
   8  -1   3         99.48         87.40        28.41 o
   9  -1   3        168.69        176.19        42.71 o
  10  -1   3         35.77         -0.79        23.04 o
  11  -1   3        349.54        443.36        66.74 o
  12  -1   3          3.95         30.59        33.57 o
 -13   0   3          0.10         36.95        24.83 o
 -12   0   3         86.32        109.05        30.59 o
 -11   0   3         86.54        123.55        30.79 o
 -10   0   3        925.27        870.43        50.66 o
  -9   0   3         86.46        135.25        13.09 o
  -8   0   3        309.55        286.65        16.65 o
  -7   0   3        508.05        513.60        19.61 o
  -6   0   3         53.28         55.40         7.25 o
  -5   0   3        344.52        363.57        21.68 o
  -4   0   3       3072.52       3448.64        55.17 o
  -3   0   3        966.15       1056.58        21.17 o
  -2   0   3        219.69        288.40         8.96 o
  -1   0   3       1247.79       1579.60        25.65 o
   0   0   3        540.07        520.62        16.32 o
   1   0   3       2049.77       2229.27        75.08 o
   2   0   3        188.50        174.57        21.25 o
   3   0   3        338.63        384.87        14.96 o
   4   0   3        291.54        282.18        14.25 o
   5   0   3        286.15        292.21        23.45 o
   6   0   3         82.84         90.61        10.66 o
   7   0   3        380.52        402.05        29.65 o
   8   0   3         52.97         66.28        15.54 o
   9   0   3        410.68        383.37        55.22 o
  10   0   3        139.45        107.46        35.16 o
  11   0   3         19.87         23.64        33.77 o
  12   0   3         84.49         52.84        33.77 o
 -13   1   3          0.08         -8.34        22.45 o
 -12   1   3         35.10         77.87        26.22 o
 -11   1   3         91.25         84.69        18.58 o
 -10   1   3          0.58          2.09        19.47 o
  -9   1   3         24.05         20.71         8.26 o
  -8   1   3         77.26         71.33         9.64 o
  -7   1   3       3946.07       3825.86        66.51 o
  -6   1   3         26.37         44.68         7.04 o
  -5   1   3       3152.48       2631.19        46.04 o
  -4   1   3       1981.87       2261.36        39.45 o
  -3   1   3        412.48        377.85        11.43 o
  -2   1   3        823.94        685.36        14.53 o
  -1   1   3        160.86        150.16         8.66 o
   0   1   3       3081.47       3235.48        48.70 o
   1   1   3      10201.64      10587.49       208.28 o
   2   1   3       3778.49       3754.95        83.78 o
   3   1   3        689.65        841.48        22.00 o
   4   1   3         24.51         25.13         5.87 o
   5   1   3        367.83        385.10        17.31 o
   6   1   3          5.36          7.90        16.29 o
   7   1   3          6.00          6.10        20.76 o
   8   1   3          9.96          5.15        11.37 o
   9   1   3         82.04         66.74        31.38 o
  10   1   3         33.60         55.22        27.81 o
  11   1   3         37.59         53.43        34.36 o
  12   1   3          5.00         -3.97        31.19 o
 -13   2   3         10.10          3.77        23.44 o
 -12   2   3         12.84         28.85        16.93 o
 -11   2   3         34.27         23.85        16.29 o
 -10   2   3        240.59        181.23        19.97 o
  -9   2   3        118.71        104.89        14.77 o
  -8   2   3          1.35         18.17        11.35 o
  -7   2   3        341.09        334.39        16.46 o
  -6   2   3         55.12         54.92         8.83 o
  -5   2   3         16.22         14.42         4.87 o
  -4   2   3        145.05        152.97         9.25 o
  -3   2   3        696.35        670.93        14.17 o
  -2   2   3         17.86          0.19         4.33 o
  -1   2   3       2866.21       3016.99        55.24 o
   0   2   3       6882.93       6741.51        96.14 o
   1   2   3       3214.30       3277.75        58.55 o
   2   2   3        186.95        203.35        15.51 o
   3   2   3        423.92        411.32        23.10 o
   4   2   3         65.46         80.44         7.55 o
   5   2   3        464.42        489.34        33.08 o
   6   2   3         53.42         49.77        13.86 o
   7   2   3          4.49         -3.57        10.09 o
   8   2   3        723.81        735.88        43.66 o
   9   2   3         26.53         47.25        16.49 o
  10   2   3         52.03         71.11        33.37 o
  11   2   3         14.54         40.32        29.60 o
 -13   3   3          4.15         15.34        31.38 o
 -12   3   3          0.97        -13.55        13.55 o
 -11   3   3         26.28         32.75        21.75 o
 -10   3   3          0.01         12.04        10.91 o
  -9   3   3          7.44        -10.54        10.54 o
  -8   3   3        403.91        383.71        33.72 o
  -7   3   3        139.28        167.74        11.91 o
  -6   3   3        166.04        219.74        12.48 o
  -5   3   3         62.82         60.08         6.90 o
  -4   3   3         25.38         50.89         7.84 o
  -3   3   3       2703.79       2583.68        42.84 o
  -2   3   3        174.78        150.36         7.40 o
  -1   3   3        878.49        815.72        17.18 o
   0   3   3       1014.29       1002.99        20.66 o
   1   3   3       1629.07       1622.44        30.09 o
   2   3   3       1420.68       1393.11        34.02 o
   3   3   3         62.60         71.49        11.99 o
   4   3   3       2973.37       2814.69        75.07 o
   5   3   3        320.08        280.08        24.64 o
   6   3   3        300.22        269.78        26.67 o
   7   3   3        171.83        169.53        22.62 o
   8   3   3        274.92        283.96        30.38 o
   9   3   3          6.64         18.38        14.04 o
  10   3   3         28.55         34.76        27.81 o
  11   3   3         48.34         69.32        34.96 o
 -13   4   3         20.91         34.46        36.95 o
 -12   4   3         18.85         76.61        21.15 o
 -11   4   3         89.91         95.47        17.14 o
 -10   4   3        610.05        683.21        48.90 o
  -9   4   3         41.32         39.25        11.82 o
  -8   4   3        989.65        891.56        32.97 o
  -7   4   3         24.88         37.54         7.10 o
  -6   4   3         56.34         57.27         7.31 o
  -5   4   3         14.62         19.35         5.36 o
  -4   4   3       1182.36       1158.25        25.08 o
  -3   4   3       2883.31       2685.21        45.25 o
  -2   4   3        930.19       1069.16        22.29 o
  -1   4   3         72.83         69.71         6.39 o
   0   4   3         19.02         27.40         5.11 o
   1   4   3        214.61        220.05        10.72 o
   2   4   3        930.36        941.06        28.56 o
   3   4   3          0.03         -4.67         7.64 o
   4   4   3        233.94        285.14        24.30 o
   5   4   3        566.58        523.62        75.88 o
   6   4   3          0.30         12.66        12.77 o
   7   4   3         36.64         43.56        14.51 o
   8   4   3         56.40         24.28        17.98 o
   9   4   3        149.18        147.65        29.30 o
  10   4   3         32.41         26.56        31.78 o
  11   4   3         25.95         16.09        34.96 o
 -13   5   3         51.24         56.43        27.01 o
 -12   5   3          9.87         61.32        21.03 o
 -11   5   3          0.12         22.42        18.67 o
 -10   5   3         11.39         38.53        18.02 o
  -9   5   3          5.39          7.27         9.70 o
  -8   5   3        377.33        414.83        35.19 o
  -7   5   3        643.05        637.80        28.43 o
  -6   5   3        721.77        750.63        21.49 o
  -5   5   3         32.83         32.50         5.45 o
  -4   5   3        228.86        238.89        12.36 o
  -3   5   3          0.66         -0.84         4.14 o
  -2   5   3          1.31          0.79         7.86 o
  -1   5   3         47.89         59.30         6.57 o
   0   5   3         11.03          4.18         4.17 o
   1   5   3       4269.42       4510.70        80.36 o
   2   5   3         17.88         13.09         4.73 o
   3   5   3         11.75         19.50         4.39 o
   4   5   3        173.65        131.43        18.60 o
   5   5   3          5.48         -3.58        10.02 o
   6   5   3        335.12        325.98        30.46 o
   7   5   3        137.14        144.61        22.51 o
   8   5   3        139.54        111.25        22.00 o
   9   5   3         47.02         70.40        19.83 o
  10   5   3          7.92         27.37        17.82 o
  11   5   3         47.28         80.65        37.94 o
 -13   6   3          1.70          7.47        19.34 o
 -12   6   3        113.17        151.59        29.07 o
 -11   6   3          0.32         -1.77        12.14 o
 -10   6   3        684.62        600.24        47.37 o
  -9   6   3         25.27         25.18        12.42 o
  -8   6   3        228.58        198.53        20.17 o
  -7   6   3        210.03        220.43        19.37 o
  -6   6   3        511.67        478.24        28.13 o
  -5   6   3        110.24        119.00         9.88 o
  -4   6   3        123.19        124.17         9.96 o
  -3   6   3          6.43          3.09         5.39 o
  -2   6   3       2735.60       2496.40        74.37 o
  -1   6   3        425.29        391.39        22.94 o
   0   6   3        287.59        339.64        15.85 o
   1   6   3       2140.17       2157.17        61.84 o
   2   6   3          9.06         26.04         5.99 o
   3   6   3         16.57         24.84         9.27 o
   4   6   3          3.17          3.26         9.43 o
   5   6   3        158.82        147.59        34.46 o
   6   6   3         19.40         14.89        12.69 o
   7   6   3         15.43         23.07        14.26 o
   8   6   3         93.00         47.75        19.07 o
   9   6   3         95.88        111.48        22.91 o
  10   6   3          0.49         30.06        20.17 o
 -13   7   3          0.05          6.15        19.04 o
 -12   7   3         67.24         51.21        21.01 o
 -11   7   3         12.74         21.96        13.13 o
 -10   7   3          1.78          2.21        10.40 o
  -9   7   3         22.05         22.74        11.04 o
  -8   7   3        183.60        186.83        22.68 o
  -7   7   3         78.30        106.37        14.61 o
  -6   7   3        528.38        533.57        27.32 o
  -5   7   3          1.68         14.20         6.13 o
  -4   7   3        298.39        297.16        14.89 o
  -3   7   3        408.96        416.78        17.10 o
  -2   7   3          3.88         10.12         5.73 o
  -1   7   3          0.04          3.24         5.02 o
   0   7   3         23.50         27.00         6.44 o
   1   7   3        669.03        666.87        21.35 o
   2   7   3        241.85        229.00        18.49 o
   3   7   3        748.95        755.31        31.48 o
   4   7   3        324.90        317.11        32.46 o
   5   7   3        524.18        569.49        32.58 o
   6   7   3         59.70         43.37        32.38 o
   7   7   3         18.78         35.83        16.61 o
   8   7   3         70.74         51.74        19.57 o
   9   7   3         22.34         24.03        17.71 o
  10   7   3          2.83         10.61        18.63 o
 -12   8   3          9.88         29.65        15.14 o
 -11   8   3        139.64        140.47        20.97 o
 -10   8   3          5.99         12.30        13.25 o
  -9   8   3        118.69        121.13        16.84 o
  -8   8   3         39.97         51.91        14.86 o
  -7   8   3        157.02        149.80        17.41 o
  -6   8   3          1.83          5.41         9.06 o
  -5   8   3         74.59         66.55         9.09 o
  -4   8   3        191.86        180.82        12.98 o
  -3   8   3        182.27        159.78        12.53 o
  -2   8   3          5.05          2.51         6.79 o
  -1   8   3        692.54        652.04        21.60 o
   0   8   3         33.47         30.35         7.56 o
   1   8   3        413.00        419.00        19.61 o
   2   8   3         94.25         89.53         9.73 o
   3   8   3        289.94        298.74        27.53 o
   4   8   3          0.01         11.21         9.48 o
   5   8   3         22.42         29.71        11.39 o
   6   8   3          0.78          5.77        10.63 o
   7   8   3        224.61        244.07        24.75 o
   8   8   3         21.16         26.05        18.14 o
   9   8   3          0.20         26.34        26.62 o
 -12   9   3          7.99          2.12        21.29 o
 -11   9   3         66.16         93.69        18.16 o
 -10   9   3         13.71         32.22        12.19 o
  -9   9   3          5.93         14.12        10.82 o
  -8   9   3          0.46         10.90        12.33 o
  -7   9   3        247.71        278.88        25.75 o
  -6   9   3        241.85        242.42        20.30 o
  -5   9   3         47.10         73.19        12.63 o
  -4   9   3        280.36        271.32        16.38 o
  -3   9   3         93.53         97.16        10.99 o
  -2   9   3        329.71        355.92        18.44 o
  -1   9   3          4.80         -6.22         6.22 o
   0   9   3        725.88        703.27        23.38 o
   1   9   3        822.13        800.78        37.04 o
   2   9   3         57.68         72.84        13.10 o
   3   9   3         10.36         12.68         9.97 o
   4   9   3         44.70         38.97        25.69 o
   5   9   3         53.02         58.42        17.37 o
   6   9   3        209.78        242.33        24.79 o
   7   9   3          0.92         17.84        13.09 o
   8   9   3        160.91        197.60        28.76 o
   9   9   3         26.93         33.92        24.36 o
 -11  10   3         19.68          4.13        18.92 o
 -10  10   3        120.08        156.33        76.57 o
  -9  10   3        204.04        196.65        32.97 o
  -8  10   3         27.91         32.89        18.33 o
  -7  10   3          7.58         21.03        12.24 o
  -6  10   3         77.83         85.20        13.87 o
  -5  10   3          0.48         18.38         9.10 o
  -4  10   3          2.31         13.11         7.70 o
  -3  10   3          2.94          4.09         7.92 o
  -2  10   3        969.28        903.32        30.51 o
  -1  10   3         22.88         21.80         8.56 o
   0  10   3        147.56        157.25        13.72 o
   1  10   3        316.25        311.05        18.72 o
   2  10   3        374.06        323.84        24.30 o
   3  10   3         15.43         18.85        10.92 o
   4  10   3         18.71          2.88        11.10 o
   5  10   3          0.40          8.68        11.53 o
   6  10   3         24.70         28.50        13.80 o
   7  10   3         19.36         28.66        21.55 o
   8  10   3          0.20         22.44        22.10 o
 -11  11   3          5.26        -18.73        21.15 o
 -10  11   3         19.48         54.00        22.99 o
  -9  11   3         19.22         30.81        22.35 o
  -8  11   3         55.71         32.84        18.36 o
  -7  11   3          3.57         29.62        15.68 o
  -6  11   3        101.72        123.44        24.53 o
  -5  11   3          0.04         14.80        13.82 o
  -4  11   3        272.32        255.38        39.93 o
  -3  11   3         70.12         56.31        12.53 o
  -2  11   3        596.46        552.42        30.39 o
  -1  11   3         20.60         20.80        10.90 o
   0  11   3          8.17          8.96         7.86 o
   1  11   3          0.05          9.97         9.84 o
   2  11   3          0.71          0.34        10.19 o
   3  11   3         95.23         97.80        25.21 o
   4  11   3          5.43         11.53        12.53 o
   5  11   3        182.36        211.22        27.05 o
   6  11   3         18.70         29.33        19.51 o
   7  11   3          2.05         41.36        16.77 o
 -10  12   3         10.66         16.99        21.35 o
  -9  12   3          1.68         36.73        20.92 o
  -8  12   3          5.11         20.85        17.87 o
  -7  12   3         44.36         88.17        21.65 o
  -6  12   3         67.53        132.29        23.36 o
  -5  12   3          4.66         51.28        23.44 o
  -4  12   3         11.50         37.32        15.75 o
  -3  12   3         11.87          9.89        11.93 o
  -2  12   3         40.15          8.89        11.90 o
  -1  12   3          4.41         -9.59         9.59 o
   0  12   3        130.86        114.69        16.59 o
   1  12   3        116.84        115.50        21.15 o
   2  12   3         18.78         25.03        15.69 o
   3  12   3         94.99         69.65        19.04 o
   4  12   3          4.82          4.20        15.17 o
   5  12   3         77.17         68.57        20.91 o
   6  12   3         16.26          2.49        13.92 o
  -9  13   3          0.20          7.55        21.42 o
  -8  13   3         19.07         38.30        18.67 o
  -7  13   3         10.48         59.05        19.74 o
  -6  13   3          0.58         12.25        14.98 o
  -5  13   3          8.87         16.48        14.62 o
  -4  13   3          0.04         10.03        12.24 o
  -3  13   3        100.88        120.98        21.77 o
  -2  13   3          0.77         20.24        11.85 o
  -1  13   3        115.42        116.05        17.16 o
   0  13   3         52.90         83.79        21.28 o
   1  13   3        175.24        183.31        28.90 o
   2  13   3          2.32         22.20        23.54 o
   3  13   3          0.17         38.91        26.32 o
   4  13   3          0.84         23.50        18.67 o
   5  13   3         94.96         83.34        21.94 o
  -8  14   3         27.98         77.75        21.17 o
  -7  14   3         25.32         40.51        31.38 o
  -6  14   3          0.58         15.34        18.97 o
  -5  14   3        131.18        160.04        25.90 o
  -4  14   3         34.18          8.62        19.27 o
  -3  14   3         32.46         63.79        18.29 o
  -2  14   3         60.83         31.74        15.79 o
  -1  14   3         13.64         20.73        12.04 o
   0  14   3          1.29         10.68        15.74 o
   1  14   3          5.58         -0.15        24.13 o
   2  14   3         60.65         94.35        22.19 o
   3  14   3         19.25         57.28        20.13 o
   4  14   3          9.20         33.60        41.32 o
  -7  15   3          0.33          6.20        17.08 o
  -6  15   3          0.85         11.03        18.74 o
  -5  15   3         15.21         30.78        19.41 o
  -4  15   3          2.67         27.81        18.54 o
  -3  15   3         13.43         36.52        18.36 o
  -2  15   3         68.56        111.81        23.74 o
  -1  15   3         11.08         26.13        19.34 o
   0  15   3          4.82         33.94        50.55 o
   1  15   3          3.36         54.69        22.71 o
   2  15   3          0.48         39.90        19.82 o
   3  15   3          0.07          7.75        21.65 o
  -5  16   3         10.90         45.49        19.55 o
  -4  16   3         39.87         54.20        20.64 o
  -3  16   3          1.10         42.90        19.07 o
  -2  16   3          0.45         49.46        26.42 o
  -1  16   3          3.50         -1.59        25.62 o
   0  16   3         53.84         55.07        22.00 o
  -2 -17   4         46.44         75.21        43.70 o
  -1 -17   4          0.01         60.78        34.17 o
   0 -17   4         38.30         84.47        23.72 o
   1 -17   4          0.65          9.00        18.41 o
   2 -17   4          0.13          6.04        30.59 o
   3 -17   4          0.37         18.99        19.75 o
  -5 -16   4          0.12         21.28        22.83 o
  -4 -16   4         22.17         52.93        25.09 o
  -3 -16   4          8.38         51.75        31.88 o
  -2 -16   4          5.88         38.83        20.22 o
  -1 -16   4         30.50         17.28        27.81 o
   0 -16   4         30.13         34.62        18.84 o
   1 -16   4         22.28         46.39        18.52 o
   2 -16   4         23.44         57.84        21.76 o
   3 -16   4         13.97         35.28        29.30 o
   4 -16   4          0.04          9.34        18.76 o
   5 -16   4         68.80         79.45        24.35 o
  -6 -15   4          0.03         33.44        40.32 o
  -5 -15   4         33.57         41.10        22.54 o
  -4 -15   4         17.73         15.48        27.11 o
  -3 -15   4         39.07         89.58        22.54 o
  -2 -15   4         17.12         40.36        19.10 o
  -1 -15   4         37.60         52.82        14.09 o
   0 -15   4         47.14         56.31        19.41 o
   1 -15   4         11.88         20.12        22.45 o
   2 -15   4         30.16         63.75        19.91 o
   3 -15   4          0.07          4.60        15.92 o
   4 -15   4         15.72         53.42        23.94 o
   5 -15   4          0.78         20.00        17.71 o
   6 -15   4          0.00          5.33        17.73 o
  -7 -14   4         48.76         84.01        38.14 o
  -6 -14   4         22.65         55.92        23.31 o
  -5 -14   4         32.73         31.38        19.45 o
  -4 -14   4         18.97         37.88        19.27 o
  -3 -14   4          1.77         23.92        18.08 o
  -2 -14   4         37.86         64.91        14.73 o
  -1 -14   4          0.20         -5.31        10.87 o
   0 -14   4          9.37         11.61        12.90 o
   1 -14   4         43.73         47.94        17.85 o
   2 -14   4          1.07        -13.00        15.39 o
   3 -14   4         81.48        113.78        21.68 o
   4 -14   4          0.27         10.69        22.55 o
   5 -14   4         53.41         32.28        19.20 o
   6 -14   4         17.48         31.07        19.45 o
   7 -14   4         11.82         24.24        23.38 o
   8 -14   4          6.66          2.30        24.58 o
  -8 -13   4          2.12         26.57        23.01 o
  -7 -13   4        107.63        120.20        27.95 o
  -6 -13   4          4.19         10.64        19.59 o
  -5 -13   4          8.93         10.10        16.46 o
  -4 -13   4          2.47         16.62        17.52 o
  -3 -13   4         68.07         83.92        21.14 o
  -2 -13   4        126.89        148.87        18.01 o
  -1 -13   4         61.62         49.99        13.57 o
   0 -13   4        145.19        131.63        17.87 o
   1 -13   4         51.13         36.96        15.30 o
   2 -13   4         60.58         61.70        18.77 o
   3 -13   4         82.73         81.46        14.56 o
   4 -13   4          5.13         23.00        12.63 o
   5 -13   4          0.99        -13.44        13.44 o
   6 -13   4         62.80         79.10        16.43 o
   7 -13   4          1.67         22.76        14.65 o
   8 -13   4         82.41         66.23        19.06 o
  -9 -12   4          0.03         44.26        22.34 o
  -8 -12   4          5.54          4.60        19.27 o
  -7 -12   4          2.51         -5.61        17.94 o
  -6 -12   4         35.16         15.94        22.45 o
  -5 -12   4         85.67         86.87        22.08 o
  -4 -12   4         82.95         98.19        21.21 o
  -3 -12   4         22.62         22.59        11.44 o
  -2 -12   4         20.36         34.65        11.37 o
  -1 -12   4        100.65        111.15        16.24 o
   0 -12   4        257.90        267.29        22.15 o
   1 -12   4         56.29         75.67        11.09 o
   2 -12   4         66.07         60.61        13.13 o
   3 -12   4         37.94         41.92        11.47 o
   4 -12   4         88.18         96.22        16.22 o
   5 -12   4         42.82         48.92        14.17 o
   6 -12   4         33.76         33.73        13.38 o
   7 -12   4        306.17        279.09        27.86 o
   8 -12   4         46.65         54.32        30.97 o
   9 -12   4          9.41         15.20        17.58 o
 -10 -11   4          7.56          4.31        20.18 o
  -9 -11   4         25.10         47.73        31.98 o
  -8 -11   4         72.27         66.25        22.14 o
  -7 -11   4         56.44         42.13        20.36 o
  -6 -11   4         93.83        119.40        27.81 o
  -5 -11   4          0.17         -0.29        22.35 o
  -4 -11   4          9.76         49.88        24.63 o
  -3 -11   4         17.54         19.13        10.24 o
  -2 -11   4        279.80        287.10        18.54 o
  -1 -11   4          8.83         12.62         8.35 o
   0 -11   4        748.45        656.97        25.32 o
   1 -11   4        211.84        229.37        16.57 o
   2 -11   4        738.97        688.62        31.31 o
   3 -11   4         58.55         58.02        12.87 o
   4 -11   4        186.78        193.22        23.33 o
   5 -11   4         19.91         12.90        11.75 o
   6 -11   4         31.35         39.19        13.42 o
   7 -11   4         57.97         68.55        19.05 o
   8 -11   4         98.53         86.42        18.62 o
   9 -11   4         71.54         61.43        18.02 o
  10 -11   4          0.07         26.84        17.38 o
 -10 -10   4         11.33         11.01        20.42 o
  -9 -10   4         54.21         65.00        24.02 o
  -8 -10   4         36.21         21.64        17.50 o
  -7 -10   4         12.41         17.67        16.00 o
  -6 -10   4        156.85        157.83        25.43 o
  -5 -10   4         89.49         61.24        16.73 o
  -4 -10   4        112.78        136.26        12.90 o
  -3 -10   4          1.50         13.83        10.21 o
  -2 -10   4        315.56        294.80        17.33 o
  -1 -10   4          0.72          1.28         6.26 o
   0 -10   4        347.25        336.76        25.89 o
   1 -10   4        201.31        182.48        14.00 o
   2 -10   4         11.42         15.72        11.18 o
   3 -10   4        292.27        245.12        27.58 o
   4 -10   4        468.90        431.64        32.16 o
   5 -10   4        164.88        167.59        18.67 o
   6 -10   4         30.48         33.29        14.53 o
   7 -10   4        206.51        259.00        26.88 o
   8 -10   4         33.31         40.75        15.50 o
   9 -10   4         16.48         30.91        16.85 o
  10 -10   4          0.44         -2.08        19.84 o
 -11  -9   4          5.89         16.49        21.48 o
 -10  -9   4         24.82         16.44        18.79 o
  -9  -9   4         53.67         48.73        27.91 o
  -8  -9   4        182.62        158.74        25.91 o
  -7  -9   4        441.19        421.56        28.62 o
  -6  -9   4          3.85          7.83         9.70 o
  -5  -9   4        186.81        166.50        17.14 o
  -4  -9   4         98.82        105.97        11.17 o
  -3  -9   4         57.37         76.09         9.71 o
  -2  -9   4          8.35         17.00         6.41 o
  -1  -9   4        269.17        288.96        16.05 o
   0  -9   4         34.02         23.82         7.25 o
   1  -9   4         24.00         42.70         8.12 o
   2  -9   4         56.05         44.52        11.78 o
   3  -9   4        408.56        419.13        24.79 o
   4  -9   4         68.89         70.45        13.06 o
   5  -9   4          0.64         -3.90         8.57 o
   6  -9   4          0.45          4.54        10.51 o
   7  -9   4          3.41          9.45        11.83 o
   8  -9   4          1.10         -3.01        11.36 o
   9  -9   4         78.23        113.60        20.49 o
  10  -9   4          2.29         15.97        15.76 o
 -11  -8   4          0.92         29.72        20.24 o
 -10  -8   4        127.11        138.73        26.10 o
  -9  -8   4         11.86         29.78        18.18 o
  -8  -8   4         37.98         33.44        16.83 o
  -7  -8   4          1.85        -12.60        12.60 o
  -6  -8   4         92.04         98.37        20.61 o
  -5  -8   4        855.46        818.78        25.20 o
  -4  -8   4        137.10        151.87        13.33 o
  -3  -8   4        246.74        236.12        14.03 o
  -2  -8   4        935.81        934.73        24.38 o
  -1  -8   4          4.36          8.96         8.66 o
   0  -8   4         27.33         28.17         6.81 o
   1  -8   4         70.34         77.50         9.17 o
   2  -8   4         19.55         21.51         7.57 o
   3  -8   4        173.80        179.65        12.73 o
   4  -8   4        156.46        141.88        15.84 o
   5  -8   4        183.63        191.22        30.45 o
   6  -8   4          3.01         -6.00         9.50 o
   7  -8   4        435.27        432.69        30.69 o
   8  -8   4        113.86        122.91        19.35 o
   9  -8   4          5.98         25.33        13.98 o
  10  -8   4          1.06         -2.04        13.18 o
  11  -8   4          2.88         36.55        25.82 o
 -12  -7   4          2.16         17.20        34.56 o
 -11  -7   4          9.55         20.38        26.72 o
 -10  -7   4          6.77         11.62        17.98 o
  -9  -7   4        160.79        142.11        25.08 o
  -8  -7   4         16.08          4.97        17.58 o
  -7  -7   4       1080.79       1054.14        51.30 o
  -6  -7   4        375.17        409.44        34.10 o
  -5  -7   4        102.23        100.48        12.09 o
  -4  -7   4         11.83         14.97         5.47 o
  -3  -7   4         91.10         88.02         8.57 o
  -2  -7   4         12.30         24.90         5.49 o
  -1  -7   4        160.80        153.51        10.41 o
   0  -7   4        855.38        792.48        21.14 o
   1  -7   4       3961.01       3826.48        64.03 o
   2  -7   4        692.14        650.18        19.17 o
   3  -7   4         20.48         22.37         5.82 o
   4  -7   4        560.30        493.89        25.97 o
   5  -7   4        365.73        352.99        24.37 o
   6  -7   4         12.81         28.75        11.84 o
   7  -7   4         36.31         35.79        11.80 o
   8  -7   4        212.78        196.67        22.93 o
   9  -7   4          0.31          3.20        17.00 o
  10  -7   4          9.11         14.87        16.18 o
  11  -7   4         12.94         24.04        22.25 o
 -12  -6   4          7.27         20.28        17.45 o
 -11  -6   4        194.01        155.43        26.13 o
 -10  -6   4        122.70        120.70        23.64 o
  -9  -6   4         16.23         30.17        14.14 o
  -8  -6   4        264.34        235.83        27.87 o
  -7  -6   4        137.85        135.39        22.41 o
  -6  -6   4         58.33         55.23        29.70 o
  -5  -6   4        384.33        345.78        32.87 o
  -4  -6   4        102.37        112.36        16.61 o
  -3  -6   4       2963.78       2932.69        78.61 o
  -2  -6   4       4917.45       5082.29        89.02 o
  -1  -6   4       2580.42       2474.20        43.51 o
   0  -6   4         72.60         73.80         7.35 o
   1  -6   4        670.73        649.88        18.26 o
   2  -6   4         33.13         41.10         9.15 o
   3  -6   4          5.09          4.65         5.22 o
   4  -6   4        695.86        705.24        27.82 o
   5  -6   4         55.86         47.46        11.71 o
   6  -6   4       1122.78       1037.61        37.66 o
   7  -6   4        108.79        135.19        17.88 o
   8  -6   4        390.60        406.97        51.77 o
   9  -6   4         51.94         67.56        19.02 o
  10  -6   4          2.15         36.15        21.06 o
  11  -6   4          5.18         12.51        17.08 o
 -13  -5   4          7.80         67.93        28.21 o
 -12  -5   4         42.27         54.61        18.92 o
 -11  -5   4          0.99         21.14        16.01 o
 -10  -5   4          9.08          5.02        13.81 o
  -9  -5   4         77.27         87.42        42.61 o
  -8  -5   4        583.07        531.17        63.56 o
  -7  -5   4        117.42        142.62        20.72 o
  -6  -5   4        339.83        318.68        27.38 o
  -5  -5   4        123.31         96.65        29.20 o
  -4  -5   4         46.57         58.08        12.71 o
  -3  -5   4          9.89         18.74         8.54 o
  -2  -5   4        816.48        759.50        20.27 o
  -1  -5   4        137.95        155.19         8.92 o
   0  -5   4          0.66          1.50         3.78 o
   1  -5   4        509.04        545.49        15.52 o
   2  -5   4        197.87        174.36        12.16 o
   3  -5   4          9.97         11.75         6.36 o
   4  -5   4        836.73        844.46        21.31 o
   5  -5   4          1.42         -1.25         8.24 o
   6  -5   4          1.26         -3.57         8.92 o
   7  -5   4        199.15        216.27        21.44 o
   8  -5   4        147.09        131.06        22.18 o
   9  -5   4         97.14        112.17        35.46 o
  10  -5   4         43.38         82.24        26.42 o
  11  -5   4        158.37        115.81        32.38 o
 -13  -4   4         23.58        -16.29        19.07 o
 -12  -4   4        119.87         92.46        20.20 o
 -11  -4   4        226.72        252.93        63.27 o
 -10  -4   4        498.26        421.28        52.94 o
  -9  -4   4         17.40         18.59        13.81 o
  -8  -4   4         60.08         74.88        17.20 o
  -7  -4   4        226.42        194.97        23.03 o
  -6  -4   4        307.68        334.60        39.63 o
  -5  -4   4          6.18          4.04         8.54 o
  -4  -4   4       1761.53       1710.76        51.12 o
  -3  -4   4        852.06        813.68        30.55 o
  -2  -4   4       5246.54       4986.96        85.77 o
  -1  -4   4         70.83         58.01         4.56 o
   0  -4   4        923.13        941.99        22.26 o
   1  -4   4        909.33        901.35        20.28 o
   2  -4   4          7.11          8.67         4.67 o
   3  -4   4        122.54        119.48         7.17 o
   4  -4   4          3.39          8.19         4.89 o
   5  -4   4         16.18         34.09         9.63 o
   6  -4   4       1026.18       1007.57        59.30 o
   7  -4   4        489.22        507.32        45.69 o
   8  -4   4          7.08        -11.35        12.42 o
   9  -4   4        134.56        188.70        38.73 o
  10  -4   4          1.38         32.38        23.04 o
  11  -4   4          4.36         28.01        25.03 o
 -13  -3   4          0.27         78.26        27.01 o
 -12  -3   4          0.01          7.95        18.67 o
 -11  -3   4          0.03         -8.68        19.47 o
 -10  -3   4        139.92        115.88        22.15 o
  -9  -3   4         68.73         78.89        17.58 o
  -8  -3   4        392.91        338.61        29.91 o
  -7  -3   4        126.74        153.27        13.47 o
  -6  -3   4         22.85         33.54         7.55 o
  -5  -3   4          1.44         15.14        13.61 o
  -4  -3   4        122.10        130.88        33.67 o
  -3  -3   4        143.12        163.81        34.17 o
  -2  -3   4        294.72        293.41        17.62 o
  -1  -3   4       1810.49       1785.26        45.86 o
   0  -3   4        362.03        344.60        17.47 o
   1  -3   4      16188.22      16454.33       260.30 o
   2  -3   4       1298.59       1370.71        24.01 o
   3  -3   4        343.57        290.39        17.17 o
   4  -3   4        488.09        471.99        18.06 o
   5  -3   4        589.50        569.43        20.98 o
   6  -3   4        256.61        245.32        31.98 o
   7  -3   4          5.91        -11.24        11.24 o
   8  -3   4        154.88        128.87        20.87 o
   9  -3   4         69.80         58.00        30.79 o
  10  -3   4          0.13         -6.36        26.62 o
  11  -3   4        217.79        238.76        52.64 o
 -13  -2   4         23.55         16.69        22.05 o
 -12  -2   4        214.36        242.54        43.70 o
 -11  -2   4        179.92        168.83        31.09 o
 -10  -2   4       1451.57       1138.92       132.39 o
  -9  -2   4         25.30         18.17        12.65 o
  -8  -2   4         18.41         13.02        11.82 o
  -7  -2   4         37.95         27.13         6.97 o
  -6  -2   4        365.10        354.33        15.98 o
  -5  -2   4        260.61        245.42        12.52 o
  -4  -2   4        565.18        749.17        18.49 o
  -3  -2   4      21428.46      22209.85       301.44 o
  -2  -2   4      16348.10      16527.90       259.85 o
  -1  -2   4       4259.60       4576.01        76.76 o
   0  -2   4       2441.72       2252.18        43.24 o
   1  -2   4      14564.62      14843.11       288.76 o
   2  -2   4         13.11         13.08         5.71 o
   3  -2   4        171.16        192.87        12.09 o
   4  -2   4        201.51        196.74        12.90 o
   5  -2   4       1198.20       1080.27        34.70 o
   6  -2   4        921.41        970.66        30.56 o
   7  -2   4          3.61          1.37        11.35 o
   8  -2   4        839.29        908.96        77.27 o
   9  -2   4         32.89         49.46        24.63 o
  10  -2   4         60.53         37.34        29.60 o
  11  -2   4          0.15         55.02        35.16 o
 -13  -1   4         36.92         76.48        28.80 o
 -12  -1   4         18.89         15.30        20.66 o
 -11  -1   4         29.43         84.82        24.43 o
 -10  -1   4         59.67         53.74        14.98 o
  -9  -1   4          4.23         -6.38         6.85 o
  -8  -1   4          3.78          0.78         7.91 o
  -7  -1   4       1272.79       1081.04        27.76 o
  -6  -1   4          9.46         20.69         5.75 o
  -5  -1   4        116.15        158.86        10.43 o
  -4  -1   4       4282.95       4477.87        69.33 o
  -3  -1   4        139.76        147.99         8.46 o
  -2  -1   4          5.95          1.32         3.88 o
  -1  -1   4        133.71        135.88         7.86 o
   0  -1   4         44.96         41.89         7.55 o
   1  -1   4       8426.53       8875.90       177.61 o
   2  -1   4       1870.64       1843.94        58.00 o
   3  -1   4       2241.86       2231.01        48.85 o
   4  -1   4        814.15        760.38        27.16 o
   5  -1   4       2041.49       1988.94        64.24 o
   6  -1   4         25.31         29.70         9.58 o
   7  -1   4         10.88         24.32        11.24 o
   8  -1   4        328.26        406.21        55.62 o
   9  -1   4          3.89         33.57        26.82 o
  10  -1   4        106.62        120.97        37.94 o
  11  -1   4          0.04         16.49        25.82 o
 -13   0   4         67.12         55.62        26.22 o
 -12   0   4          2.71         -2.38        17.08 o
 -11   0   4        566.95        560.95        44.84 o
 -10   0   4         29.01         45.92        18.74 o
  -9   0   4        633.65        624.53        24.51 o
  -8   0   4         17.10         24.79         7.38 o
  -7   0   4         91.27         89.58        11.41 o
  -6   0   4          5.59          5.63         5.08 o
  -5   0   4         14.56         12.78         4.97 o
  -4   0   4       5180.26       5348.72        80.87 o
  -3   0   4       2025.67       2289.88        52.44 o
  -2   0   4      18217.67      19072.18       231.34 o
  -1   0   4          0.11         -1.92         3.04 o
   0   0   4         15.29         17.36         4.56 o
   1   0   4        132.71        136.34        12.91 o
   2   0   4        148.56        171.75        13.97 o
   3   0   4         82.33        103.55        23.24 o
   4   0   4         21.16         21.66         6.10 o
   5   0   4         61.18         80.88         9.87 o
   6   0   4       3150.58       3025.44        67.51 o
   7   0   4       1508.30       1493.01        53.91 o
   8   0   4        423.99        459.65        59.00 o
   9   0   4        103.98         69.92        32.38 o
  10   0   4         98.45        100.51        36.55 o
  11   0   4          3.82        -22.64        28.41 o
 -13   1   4         13.95         37.94        22.25 o
 -12   1   4          0.00          6.74        14.84 o
 -11   1   4         16.70         34.77        16.21 o
 -10   1   4         53.38         65.37        21.40 o
  -9   1   4        304.60        364.61        19.95 o
  -8   1   4        155.35        143.88        12.34 o
  -7   1   4        135.53        138.09        11.65 o
  -6   1   4       2924.26       2796.81        50.51 o
  -5   1   4        793.66        798.75        20.50 o
  -4   1   4       1841.71       1669.57        31.73 o
  -3   1   4       1728.74       1672.92        30.61 o
  -2   1   4        710.66        618.77        14.00 o
  -1   1   4        211.64        217.81         7.86 o
   0   1   4        992.77        999.96        23.17 o
   1   1   4      11694.21      12535.03       246.75 o
   2   1   4       5389.45       5682.61       121.97 o
   3   1   4          0.37          1.38         6.66 o
   4   1   4         98.06         97.63         9.80 o
   5   1   4         53.17         71.23         9.40 o
   6   1   4        537.23        566.20        34.28 o
   7   1   4        224.20        224.19        24.85 o
   8   1   4         51.12         27.65        13.47 o
   9   1   4          0.16         21.25        27.21 o
  10   1   4         89.34        101.70        37.34 o
  11   1   4        115.53        156.53        45.89 o
 -13   2   4          9.69         17.73        17.60 o
 -12   2   4         43.33         77.56        18.89 o
 -11   2   4         10.72         14.83        13.37 o
 -10   2   4       1925.46       1813.18        53.18 o
  -9   2   4        721.81        741.50        48.32 o
  -8   2   4        140.65        147.52        12.78 o
  -7   2   4         12.43         20.91         7.97 o
  -6   2   4         84.71         88.01         9.09 o
  -5   2   4        436.59        437.92        15.40 o
  -4   2   4        743.96        892.27        18.55 o
  -3   2   4      11010.37      11415.18       159.64 o
  -2   2   4      12441.49      12694.26       204.86 o
  -1   2   4       1066.06        955.59        25.32 o
   0   2   4        246.42        208.54         9.30 o
   1   2   4        753.92        739.05        19.95 o
   2   2   4        143.20        156.98        14.58 o
   3   2   4         26.86         28.67         8.64 o
   4   2   4         46.07         40.08         7.16 o
   5   2   4        547.54        548.50        78.26 o
   6   2   4         35.47         39.41        13.84 o
   7   2   4         23.00         33.14        12.71 o
   8   2   4          0.52         -8.01        11.14 o
   9   2   4        144.34        119.58        36.15 o
  10   2   4         10.65         75.68        32.97 o
  11   2   4         11.14         21.45        29.80 o
 -13   3   4          0.23         12.26        16.48 o
 -12   3   4         16.52         63.58        19.65 o
 -11   3   4          0.27          6.11        11.18 o
 -10   3   4         84.70         85.49        17.72 o
  -9   3   4        124.52        149.32        17.21 o
  -8   3   4        410.69        427.10        27.15 o
  -7   3   4        906.09        768.46        22.51 o
  -6   3   4       1037.11       1010.95        25.37 o
  -5   3   4        456.14        413.05        15.17 o
  -4   3   4          5.70         11.84         3.98 o
  -3   3   4        123.51        122.82         8.13 o
  -2   3   4         40.11         26.05         6.74 o
  -1   3   4         96.57        109.14         6.17 o
   0   3   4       1135.66       1044.00        22.43 o
   1   3   4       1333.63       1332.98        27.13 o
   2   3   4       1057.08       1060.62        35.49 o
   3   3   4       4405.97       3936.97        94.97 o
   4   3   4        242.18        235.31        24.56 o
   5   3   4       1366.07       1289.13        47.69 o
   6   3   4          5.96         -4.31        10.98 o
   7   3   4        127.90        136.69        21.24 o
   8   3   4         16.22         29.49        18.08 o
   9   3   4         47.42         37.90        17.44 o
  10   3   4         14.49         -7.15        28.21 o
  11   3   4         33.93         17.28        31.58 o
 -13   4   4          9.10         28.85        17.45 o
 -12   4   4         17.23         22.12        28.31 o
 -11   4   4         99.17        116.04        17.88 o
 -10   4   4        152.96        155.27        18.84 o
  -9   4   4        612.47        663.57        33.73 o
  -8   4   4        383.76        413.38        40.21 o
  -7   4   4        734.80        722.54        24.83 o
  -6   4   4          0.11          8.66         6.39 o
  -5   4   4         43.87         46.89         5.88 o
  -4   4   4         92.73         94.66         9.78 o
  -3   4   4       5680.23       5757.67        86.84 o
  -2   4   4       2904.40       2778.31        46.06 o
  -1   4   4        123.04         93.82         6.90 o
   0   4   4       1037.59       1143.24        24.44 o
   1   4   4       1017.00       1086.43        24.59 o
   2   4   4         36.72         41.97         6.01 o
   3   4   4        125.35        153.51        18.47 o
   4   4   4        195.84        173.08        19.87 o
   5   4   4        495.70        518.65        62.57 o
   6   4   4        888.23        840.68        45.09 o
   7   4   4       1889.88       1580.14       127.13 o
   8   4   4         76.66         88.59        20.13 o
   9   4   4         44.02         17.36        16.43 o
  10   4   4         68.96         48.47        35.75 o
 -13   5   4          0.48        -16.48        16.48 o
 -12   5   4         22.77         41.01        14.21 o
 -11   5   4          4.59         35.72        13.96 o
 -10   5   4         51.14         50.67        20.41 o
  -9   5   4        585.30        551.52        55.17 o
  -8   5   4        125.38        146.93        16.98 o
  -7   5   4        829.92        847.46        24.75 o
  -6   5   4         61.02         84.42         9.16 o
  -5   5   4       1771.08       1688.91        49.11 o
  -4   5   4         14.95         25.95         8.20 o
  -3   5   4         31.23         37.66         5.95 o
  -2   5   4        138.63        150.72        14.47 o
  -1   5   4        124.59        134.97         9.34 o
   0   5   4        576.35        608.90        17.53 o
   1   5   4       1475.56       1536.89        43.29 o
   2   5   4       1417.04       1356.67        41.82 o
   3   5   4        260.06        228.37        18.60 o
   4   5   4         70.94         64.48        14.60 o
   5   5   4        112.47        116.99        19.38 o
   6   5   4        519.13        483.02        37.42 o
   7   5   4         38.28         47.75        24.53 o
   8   5   4         84.69        104.64        20.83 o
   9   5   4          0.38         26.60        16.37 o
  10   5   4          0.28         -8.28        18.23 o
 -13   6   4         18.06         30.85        17.75 o
 -12   6   4         16.76         51.68        16.59 o
 -11   6   4         48.35         69.40        15.48 o
 -10   6   4        437.04        442.44        31.39 o
  -9   6   4       1248.55       1223.10        44.97 o
  -8   6   4          3.97         16.15         9.56 o
  -7   6   4        204.34        209.86        18.20 o
  -6   6   4          0.32         -1.75         5.93 o
  -5   6   4         17.84         13.56         9.69 o
  -4   6   4        855.54        831.28        21.96 o
  -3   6   4        611.30        683.75        19.08 o
  -2   6   4        611.00        608.55        17.86 o
  -1   6   4        124.85        126.15         9.76 o
   0   6   4         42.42         32.35         6.61 o
   1   6   4        227.60        265.05        13.93 o
   2   6   4        198.34        210.39        12.88 o
   3   6   4         40.82         40.99        12.00 o
   4   6   4          2.94         11.00         9.25 o
   5   6   4          4.84          7.18        11.42 o
   6   6   4          1.31         17.27        13.91 o
   7   6   4        201.31        249.72        32.08 o
   8   6   4         45.15         64.18        19.87 o
   9   6   4          2.69         19.98        18.07 o
  10   6   4         35.42         17.68        29.00 o
 -13   7   4         30.20         37.17        17.20 o
 -12   7   4          0.03         20.33        14.73 o
 -11   7   4          6.82         20.46        13.04 o
 -10   7   4         15.78         33.32        12.17 o
  -9   7   4        151.49        170.11        23.63 o
  -8   7   4        182.16        205.13        20.21 o
  -7   7   4          0.10         -2.16         8.20 o
  -6   7   4        168.91        167.48        16.13 o
  -5   7   4        108.38        115.81        10.71 o
  -4   7   4         20.50         18.56         6.35 o
  -3   7   4         92.56        112.76         9.83 o
  -2   7   4         71.64         85.12         9.05 o
  -1   7   4         33.71         37.33         6.87 o
   0   7   4        154.62        142.25        11.31 o
   1   7   4         25.84         40.87        10.55 o
   2   7   4       1215.56       1159.56        29.16 o
   3   7   4        174.68        179.55        25.65 o
   4   7   4        248.08        252.88        22.21 o
   5   7   4        171.23        193.23        21.10 o
   6   7   4        235.62        256.45        24.85 o
   7   7   4         12.63         14.65        15.31 o
   8   7   4        133.56        150.81        34.46 o
   9   7   4         22.73          9.56        18.69 o
 -12   8   4          6.06         11.91        20.47 o
 -11   8   4         59.12         88.97        30.48 o
 -10   8   4        130.91        128.78        19.61 o
  -9   8   4          2.28         21.44        10.14 o
  -8   8   4        228.64        258.24        22.56 o
  -7   8   4          9.62         26.66        11.88 o
  -6   8   4         83.24         81.80        12.47 o
  -5   8   4         32.55         46.12         8.26 o
  -4   8   4         62.61         43.55         7.91 o
  -3   8   4       1037.63        965.68        28.67 o
  -2   8   4        185.13        194.53        16.63 o
  -1   8   4          2.25         -0.02         5.81 o
   0   8   4        851.91        779.22        33.13 o
   1   8   4          0.10          2.20         8.38 o
   2   8   4        130.37        119.37        15.23 o
   3   8   4         22.61          7.49        10.43 o
   4   8   4         34.76         23.99        11.27 o
   5   8   4        442.64        481.87        37.51 o
   6   8   4        364.21        327.37        28.17 o
   7   8   4        545.23        459.65        40.54 o
   8   8   4          2.48         20.11        14.42 o
   9   8   4         78.32         90.96        19.51 o
 -12   9   4         66.36         69.85        39.23 o
 -11   9   4          5.31         -7.97        46.98 o
 -10   9   4         56.42         67.37        29.50 o
  -9   9   4        201.48        199.15        29.70 o
  -8   9   4          0.03          7.87        15.49 o
  -7   9   4        245.82        256.82        35.85 o
  -6   9   4         20.87         27.21        13.91 o
  -5   9   4        276.67        246.33        28.30 o
  -4   9   4        591.96        609.85        29.25 o
  -3   9   4         86.69         81.78        10.22 o
  -2   9   4          2.94         11.56         7.07 o
  -1   9   4        465.45        480.38        22.38 o
   0   9   4         92.73         94.72        11.18 o
   1   9   4        729.65        651.52        33.97 o
   2   9   4          7.35         27.05        12.12 o
   3   9   4         10.31         35.08        12.03 o
   4   9   4          8.51          9.15        10.83 o
   5   9   4         64.71         72.59        19.27 o
   6   9   4          1.92         27.24        12.68 o
   7   9   4         10.91         16.42        15.15 o
   8   9   4          1.38          4.95        30.05 o
 -11  10   4          0.26         15.29        20.71 o
 -10  10   4         49.78         64.04        23.90 o
  -9  10   4        336.43        254.19        34.12 o
  -8  10   4         91.85         88.83        22.54 o
  -7  10   4         18.13         -2.69        16.98 o
  -6  10   4         34.40         58.05        17.45 o
  -5  10   4         43.60         45.80        15.88 o
  -4  10   4        226.90        245.72        21.14 o
  -3  10   4         60.98         81.24        13.20 o
  -2  10   4         36.95         22.76        10.68 o
  -1  10   4        335.69        340.97        24.17 o
   0  10   4         38.27         51.41        14.60 o
   1  10   4        215.50        189.36        25.00 o
   2  10   4          3.16          6.51         9.29 o
   3  10   4         74.04         45.08        13.15 o
   4  10   4         19.77         28.37        11.93 o
   5  10   4         31.17         48.71        13.82 o
   6  10   4         67.28         66.40        23.21 o
   7  10   4        204.45        279.50        28.63 o
   8  10   4         19.67         30.24        35.27 o
 -11  11   4          7.09         52.38        21.99 o
 -10  11   4         45.24         57.59        24.04 o
  -9  11   4         51.67         46.10        21.10 o
  -8  11   4         44.83         55.77        21.14 o
  -7  11   4          7.28         22.08        14.73 o
  -6  11   4          2.22         13.06        14.23 o
  -5  11   4        180.31        181.76        25.53 o
  -4  11   4          3.04         13.89        12.21 o
  -3  11   4        293.47        313.54        24.47 o
  -2  11   4          0.02          0.34         9.61 o
  -1  11   4         64.88         79.46        14.01 o
   0  11   4         19.05         43.53        12.37 o
   1  11   4         12.72         11.80        13.01 o
   2  11   4         91.48        128.16        24.33 o
   3  11   4          9.44         32.78        31.19 o
   4  11   4         70.00         88.73        20.76 o
   5  11   4         10.62          7.13        31.78 o
   6  11   4         74.38         77.73        22.11 o
   7  11   4         10.78         27.19        30.39 o
 -10  12   4          0.57         -5.89        18.66 o
  -9  12   4         23.51         46.87        22.20 o
  -8  12   4         20.87         38.84        18.27 o
  -7  12   4        119.36        126.53        24.93 o
  -6  12   4         17.75         14.01        18.47 o
  -5  12   4          3.22         13.57        14.27 o
  -4  12   4          2.61         16.55        17.88 o
  -3  12   4        215.32        203.75        29.84 o
  -2  12   4          1.56         -2.37         9.10 o
  -1  12   4         35.58         31.19        11.56 o
   0  12   4        245.89        262.40        44.69 o
   1  12   4         88.75         48.75        17.32 o
   2  12   4          4.12         -4.92        12.90 o
   3  12   4          2.29         26.77        15.84 o
   4  12   4         10.12         27.56        18.22 o
   5  12   4        146.20        126.12        30.29 o
   6  12   4        202.81        208.14        44.40 o
  -9  13   4        111.77         97.76        36.65 o
  -8  13   4         23.83         16.21        20.16 o
  -7  13   4         13.00         14.97        15.47 o
  -6  13   4          0.61         -4.13        14.75 o
  -5  13   4         13.19         14.96        14.07 o
  -4  13   4        265.77        207.67        28.23 o
  -3  13   4         35.32         39.90        16.53 o
  -2  13   4         46.31         51.87        14.27 o
  -1  13   4         16.03         53.46        13.71 o
   0  13   4         30.48         17.89        27.01 o
   1  13   4        249.09        300.28        62.27 o
   2  13   4         77.74         50.15        17.22 o
   3  13   4          0.43         20.70        17.46 o
   4  13   4         27.30         43.17        23.24 o
   5  13   4          0.03         12.32        28.50 o
  -8  14   4         33.96         72.04        25.92 o
  -7  14   4          3.11         19.57        17.64 o
  -6  14   4         88.05        115.73        24.20 o
  -5  14   4          1.30         46.71        16.98 o
  -4  14   4          6.13         26.69        16.13 o
  -3  14   4         42.99         46.94        36.25 o
  -2  14   4         16.71         10.85        12.62 o
  -1  14   4          3.70         13.06        18.40 o
   0  14   4         47.23         34.02        19.68 o
   1  14   4         41.82         98.09        23.64 o
   2  14   4         15.51         20.10        34.36 o
   3  14   4         20.52         39.36        29.60 o
   4  14   4         21.07         14.30        44.69 o
  -7  15   4          1.88         40.42        23.74 o
  -6  15   4          8.04         32.92        19.41 o
  -5  15   4          0.08         -2.20        14.40 o
  -4  15   4         19.99         14.19        26.72 o
  -3  15   4         14.04         59.57        18.87 o
  -2  15   4         35.57         57.41        28.21 o
  -1  15   4          9.93         75.08        23.66 o
   0  15   4          3.06         18.46        21.18 o
   1  15   4          9.18         24.93        18.63 o
   2  15   4          0.00         69.90        22.37 o
  -4  16   4         15.58         49.31        20.47 o
  -3  16   4          7.36         44.70        18.37 o
  -2  16   4          1.00         54.03        31.58 o
  -1  16   4         14.87         67.74        32.97 o
  -2 -17   5          0.04         31.98        31.38 o
  -1 -17   5         28.72        139.84        41.12 o
   0 -17   5          0.01         46.13        19.36 o
   1 -17   5          1.76         36.75        19.91 o
   2 -17   5          0.79         -5.30        17.00 o
   3 -17   5          4.38         44.18        20.45 o
  -5 -16   5         51.54         98.12        26.90 o
  -4 -16   5          0.00         25.49        21.49 o
  -3 -16   5         29.47         26.81        43.30 o
  -2 -16   5          1.48         16.29        18.91 o
  -1 -16   5          1.81         28.10        17.22 o
   0 -16   5          3.68          6.88        17.62 o
   1 -16   5         17.29         28.50        26.02 o
   2 -16   5          1.56         20.03        23.54 o
   3 -16   5         29.35         25.30        40.92 o
   4 -16   5         21.96         60.91        22.30 o
   5 -16   5          3.75         37.11        21.76 o
  -6 -15   5          6.13         15.09        21.94 o
  -5 -15   5          3.59         48.57        22.13 o
  -4 -15   5         15.13         33.42        20.56 o
  -3 -15   5          5.83         33.17        20.30 o
  -2 -15   5         13.30         36.38        17.61 o
  -1 -15   5          1.20         16.91        12.89 o
   0 -15   5        185.90        189.56        27.95 o
   1 -15   5        176.79        183.66        28.78 o
   2 -15   5         40.05         24.45        16.89 o
   3 -15   5          9.14         12.17        18.09 o
   4 -15   5          0.03         15.10        16.85 o
   5 -15   5         27.65         28.28        21.95 o
   6 -15   5         33.28         30.94        22.25 o
  -7 -14   5         78.97         93.89        27.46 o
  -6 -14   5         29.35         68.97        24.48 o
  -5 -14   5          7.70         10.94        18.00 o
  -4 -14   5         73.53        101.80        44.99 o
  -3 -14   5         72.08         81.96        21.30 o
  -2 -14   5          7.03         -2.11        11.54 o
  -1 -14   5          0.33          3.28        13.51 o
   0 -14   5          1.48         -2.07        14.26 o
   1 -14   5          5.66         -0.27        24.43 o
   2 -14   5         37.37         30.76        16.50 o
   3 -14   5          1.56         -6.52        16.49 o
   4 -14   5         94.96         98.35        35.26 o
   5 -14   5         29.73          3.82        17.92 o
   6 -14   5          4.07          4.75        22.05 o
   7 -14   5        129.76        159.42        32.26 o
  -8 -13   5          1.95         38.21        22.79 o
  -7 -13   5          7.16         54.33        21.38 o
  -6 -13   5          2.39          6.87        18.40 o
  -5 -13   5         12.45         17.29        16.94 o
  -4 -13   5         95.84         86.74        21.12 o
  -3 -13   5         20.33         24.23        13.05 o
  -2 -13   5         98.89         89.44        15.77 o
  -1 -13   5         45.94         49.71        13.42 o
   0 -13   5         85.69        105.19        16.57 o
   1 -13   5         42.03         69.64        48.86 o
   2 -13   5         89.86        140.43        24.16 o
   3 -13   5          0.39         -3.11        14.42 o
   4 -13   5          5.45         -4.92        13.03 o
   5 -13   5         15.59          4.74        15.70 o
   6 -13   5          4.15         32.82        21.43 o
   7 -13   5         29.37         29.76        16.28 o
   8 -13   5          0.34         18.38        16.50 o
  -9 -12   5          7.87         21.77        20.56 o
  -8 -12   5          7.48         34.52        22.61 o
  -7 -12   5         55.83         84.15        23.53 o
  -6 -12   5         74.53        116.29        24.26 o
  -5 -12   5         75.94         93.89        48.96 o
  -4 -12   5          0.02         18.94        17.15 o
  -3 -12   5        315.58        322.77        24.49 o
  -2 -12   5          9.19         11.85        10.22 o
  -1 -12   5         25.94         26.07        11.62 o
   0 -12   5         45.75         40.41        12.18 o
   1 -12   5         39.48         77.31        14.51 o
   2 -12   5        124.51        137.02        22.83 o
   3 -12   5        149.47        142.03        17.32 o
   4 -12   5          5.40          5.18         9.73 o
   5 -12   5         67.02         91.26        29.38 o
   6 -12   5        335.25        322.95        28.01 o
   7 -12   5        182.09        131.41        19.98 o
   8 -12   5         16.04         34.21        15.02 o
   9 -12   5          4.34         -1.82        17.13 o
 -10 -11   5         86.87         79.59        24.13 o
  -9 -11   5          1.03         46.53        20.93 o
  -8 -11   5         21.45         19.51        17.39 o
  -7 -11   5          2.40          7.23        18.23 o
  -6 -11   5          5.53         14.56        17.27 o
  -5 -11   5          2.17          2.17        14.42 o
  -4 -11   5          8.75          4.39        14.29 o
  -3 -11   5        116.61        136.04        16.84 o
  -2 -11   5         25.40         39.85        12.19 o
  -1 -11   5         97.38         98.98        15.27 o
   0 -11   5        307.55        295.97        24.20 o
   1 -11   5       1815.64       1504.97        47.59 o
   2 -11   5         12.73         10.90         9.26 o
   3 -11   5        491.59        445.77        27.91 o
   4 -11   5          0.00          1.92         9.65 o
   5 -11   5         53.09         45.61        13.11 o
   6 -11   5         30.65         45.48        13.61 o
   7 -11   5         11.92         43.24        18.48 o
   8 -11   5         35.39         47.16        17.12 o
   9 -11   5         19.74          0.80        16.95 o
 -11 -10   5         22.13         80.35        36.95 o
 -10 -10   5         85.93         65.08        26.03 o
  -9 -10   5         59.66         40.03        23.04 o
  -8 -10   5         22.08         46.53        19.70 o
  -7 -10   5        257.67        241.85        31.88 o
  -6 -10   5          3.93          3.43        15.70 o
  -5 -10   5        291.54        289.07        40.42 o
  -4 -10   5        511.92        482.55        60.13 o
  -3 -10   5        864.97        781.42        50.38 o
  -2 -10   5         10.24         25.77        10.39 o
  -1 -10   5        102.25         93.73        11.76 o
   0 -10   5          8.13          9.06         6.96 o
   1 -10   5        118.11        125.11        15.65 o
   2 -10   5        160.60        158.31        16.39 o
   3 -10   5        411.90        370.46        33.66 o
   4 -10   5        246.98        236.98        21.17 o
   5 -10   5         48.58         67.61        13.28 o
   6 -10   5         34.06         24.87        12.19 o
   7 -10   5        181.00        168.63        24.21 o
   8 -10   5          0.66         -8.29        13.40 o
   9 -10   5          1.16         22.66        14.80 o
  10 -10   5          7.02         34.85        22.52 o
 -11  -9   5         41.29         79.53        28.41 o
 -10  -9   5          1.56        -11.92        17.09 o
  -9  -9   5         16.14         39.01        24.83 o
  -8  -9   5          2.49         -4.28        16.61 o
  -7  -9   5         83.09         45.44        19.86 o
  -6  -9   5        156.24        164.09        25.54 o
  -5  -9   5         12.96         25.82         9.91 o
  -4  -9   5          0.44          6.76         6.05 o
  -3  -9   5          2.54         10.34         6.31 o
  -2  -9   5        352.09        369.76        17.00 o
  -1  -9   5         58.73         75.20         9.19 o
   0  -9   5        152.72        161.81        12.78 o
   1  -9   5        112.56        134.89        16.40 o
   2  -9   5        473.67        441.70        18.84 o
   3  -9   5        334.66        341.28        23.09 o
   4  -9   5         88.75         81.06        13.67 o
   5  -9   5          3.55         -5.86         9.33 o
   6  -9   5         70.82         81.28        14.65 o
   7  -9   5          2.35         -5.35        10.81 o
   8  -9   5         73.32         77.57        17.80 o
   9  -9   5         59.13         68.35        23.60 o
  10  -9   5          8.27         15.33        16.76 o
 -12  -8   5         30.53         57.30        21.62 o
 -11  -8   5          6.61         18.60        19.58 o
 -10  -8   5          3.34         19.42        18.72 o
  -9  -8   5         11.90         24.67        18.07 o
  -8  -8   5         16.88         21.49        24.63 o
  -7  -8   5          0.46          5.30        18.67 o
  -6  -8   5        352.29        374.02        34.20 o
  -5  -8   5         87.38        115.90        10.85 o
  -4  -8   5        127.36        131.26        11.15 o
  -3  -8   5        162.15        179.70        12.00 o
  -2  -8   5          6.80          6.42         5.69 o
  -1  -8   5        698.38        639.53        25.47 o
   0  -8   5        462.04        473.45        17.94 o
   1  -8   5         89.81         89.45         9.59 o
   2  -8   5        202.27        190.25        13.14 o
   3  -8   5        116.85         97.10        13.44 o
   4  -8   5        705.03        738.90        41.16 o
   5  -8   5         22.95         37.58        11.52 o
   6  -8   5       3107.44       2827.70        72.14 o
   7  -8   5        215.67        225.19        26.00 o
   8  -8   5         23.63         25.46        14.76 o
   9  -8   5         16.13         36.66        16.07 o
  10  -8   5          9.12         24.98        16.93 o
 -12  -7   5         15.58         48.26        17.83 o
 -11  -7   5          2.84         25.23        24.63 o
 -10  -7   5        323.28        275.59        32.45 o
  -9  -7   5        112.51         77.58        19.61 o
  -8  -7   5        700.72        676.48        46.41 o
  -7  -7   5          1.40          2.78        15.69 o
  -6  -7   5        703.55        651.40        41.01 o
  -5  -7   5         88.67         67.33        21.55 o
  -4  -7   5        278.99        312.34        36.40 o
  -3  -7   5          6.75         12.51         7.58 o
  -2  -7   5        145.75        169.11        10.47 o
  -1  -7   5         19.86         23.74         6.74 o
   0  -7   5       1185.34       1271.40        28.43 o
   1  -7   5       3839.76       3716.65        63.21 o
   2  -7   5        312.59        301.74        14.75 o
   3  -7   5        258.78        221.04        12.95 o
   4  -7   5         61.92         77.59        12.96 o
   5  -7   5         78.70         77.01        13.57 o
   6  -7   5        124.81        124.88        18.76 o
   7  -7   5        104.12        101.86        17.24 o
   8  -7   5        112.66         87.19        20.09 o
   9  -7   5        173.68        242.28        69.32 o
  10  -7   5         41.15          5.16        17.48 o
  11  -7   5         42.29         33.17        23.84 o
 -12  -6   5         41.50         29.69        19.96 o
 -11  -6   5          2.29         -6.73        16.29 o
 -10  -6   5        663.19        739.23        68.63 o
  -9  -6   5         78.32         60.20        23.34 o
  -8  -6   5         45.35         65.73        29.89 o
  -7  -6   5          0.12        -10.69        10.69 o
  -6  -6   5        529.26        545.61        36.48 o
  -5  -6   5         68.26         78.06        17.58 o
  -4  -6   5        372.53        449.76        29.43 o
  -3  -6   5       1483.31       1572.65        36.35 o
  -2  -6   5        221.27        194.79        10.40 o
  -1  -6   5       1363.22       1286.07        29.75 o
   0  -6   5        191.90        229.47        22.05 o
   1  -6   5        276.24        283.55        13.00 o
   2  -6   5          5.39          1.58         4.87 o
   3  -6   5        213.75        215.62        14.42 o
   4  -6   5         12.54         17.46         8.85 o
   5  -6   5        532.49        461.33        26.91 o
   6  -6   5        537.19        564.30        31.53 o
   7  -6   5         14.04         25.96        11.44 o
   8  -6   5          6.24         23.67        17.80 o
   9  -6   5         22.13         -6.64        14.30 o
  10  -6   5          3.09         36.35        21.25 o
  11  -6   5          6.15         18.87        21.06 o
 -13  -5   5          1.67         40.12        23.64 o
 -12  -5   5          0.54          5.02        16.08 o
 -11  -5   5         33.15         36.78        15.45 o
 -10  -5   5        297.48        293.78        32.43 o
  -9  -5   5          2.09          3.36        12.64 o
  -8  -5   5       1260.29       1175.81        50.97 o
  -7  -5   5        283.39        297.72        28.96 o
  -6  -5   5         11.41         17.37        11.42 o
  -5  -5   5         58.24         56.20        12.95 o
  -4  -5   5        111.59        113.14        15.45 o
  -3  -5   5        332.98        328.19        16.89 o
  -2  -5   5          8.85          3.52         8.64 o
  -1  -5   5         59.29         44.09         9.62 o
   0  -5   5        100.70        116.21         8.61 o
   1  -5   5          2.64          1.06         4.31 o
   2  -5   5          9.81         11.49         4.93 o
   3  -5   5       2022.53       2017.93        39.47 o
   4  -5   5        131.45        145.98        10.71 o
   5  -5   5         13.42         11.43         8.62 o
   6  -5   5          2.14         13.33        23.14 o
   7  -5   5         42.30         45.76        16.35 o
   8  -5   5         12.87          6.15        16.19 o
   9  -5   5          1.61         10.93        25.23 o
  10  -5   5         13.57         14.70        25.03 o
  11  -5   5        113.90        192.08        42.91 o
 -13  -4   5         92.01         88.79        31.58 o
 -12  -4   5         10.84         31.41        17.07 o
 -11  -4   5         14.79         38.73        16.09 o
 -10  -4   5        169.39        210.47        26.92 o
  -9  -4   5         48.48         28.80        13.99 o
  -8  -4   5        137.74        104.02        19.02 o
  -7  -4   5          2.59         -9.29        25.72 o
  -6  -4   5         19.95         24.31        17.08 o
  -5  -4   5        781.32        725.36        48.77 o
  -4  -4   5        744.09        713.32        37.05 o
  -3  -4   5        939.72       1114.31        37.69 o
  -2  -4   5        129.32        153.67        16.98 o
  -1  -4   5       1031.82        904.31        30.97 o
   0  -4   5        998.35       1118.51        79.65 o
   1  -4   5         11.82          3.50         5.53 o
   2  -4   5        382.33        387.83        15.14 o
   3  -4   5        161.55        154.93         8.92 o
   4  -4   5          3.35         11.15         8.69 o
   5  -4   5        434.67        466.47        19.72 o
   6  -4   5       7545.66       7199.28       167.46 o
   7  -4   5        713.47        704.36        47.97 o
   8  -4   5        185.21        221.07        27.89 o
   9  -4   5          0.46        -14.50        21.25 o
  10  -4   5         25.08          6.36        29.20 o
  11  -4   5          0.39         24.04        35.75 o
 -13  -3   5          0.49         -4.57        17.48 o
 -12  -3   5          0.00         26.62        24.23 o
 -11  -3   5          1.06        -13.01        13.01 o
 -10  -3   5         34.37         22.39        13.40 o
  -9  -3   5       1271.02       1196.85        93.06 o
  -8  -3   5         16.30         10.53         8.99 o
  -7  -3   5        280.57        318.44        19.57 o
  -6  -3   5        915.90        942.02        24.70 o
  -5  -3   5        185.08        174.57        13.52 o
  -4  -3   5        774.30        786.79        22.59 o
  -3  -3   5        104.88         98.02         7.66 o
  -2  -3   5        674.55        641.43        24.64 o
  -1  -3   5       2346.28       2219.03        41.77 o
   0  -3   5       7225.45       8402.67       171.43 o
   1  -3   5       2644.34       3134.91        59.24 o
   2  -3   5        633.14        742.09        29.29 o
   3  -3   5        299.91        319.18        16.24 o
   4  -3   5       1014.17        947.24        27.56 o
   5  -3   5        300.46        313.57        17.60 o
   6  -3   5        281.97        299.35        34.56 o
   7  -3   5        229.02        238.84        26.32 o
   8  -3   5        532.23        500.56        62.17 o
   9  -3   5        212.37        248.10        48.86 o
  10  -3   5         18.44         30.79        28.41 o
  11  -3   5          0.07          9.34        35.36 o
 -13  -2   5         49.05         74.09        27.41 o
 -12  -2   5         10.90         64.16        25.23 o
 -11  -2   5        444.11        424.63        36.54 o
 -10  -2   5        838.14        820.66        64.36 o
  -9  -2   5       1035.80        978.43        35.51 o
  -8  -2   5        328.12        338.60        18.58 o
  -7  -2   5         19.88         29.44         7.47 o
  -6  -2   5        551.62        565.19        21.56 o
  -5  -2   5         65.68         76.64         8.12 o
  -4  -2   5         50.78        153.73        28.09 o
  -3  -2   5        782.13        950.07        29.59 o
  -2  -2   5          8.22          3.75         4.02 o
  -1  -2   5          0.58         -0.58         3.88 o
   0  -2   5        950.05        817.57        22.09 o
   1  -2   5         12.20          7.21        14.10 o
   2  -2   5        407.33        378.75        26.12 o
   3  -2   5          8.66         23.68         8.65 o
   4  -2   5        270.95        241.28        15.32 o
   5  -2   5         12.62         17.93         7.48 o
   6  -2   5       3651.36       3561.49        86.84 o
   7  -2   5         50.58         70.36        15.15 o
   8  -2   5        502.88        539.70        64.95 o
   9  -2   5         64.02         73.30        34.17 o
  10  -2   5          1.20          2.58        30.79 o
  11  -2   5          0.68         -5.16        31.98 o
 -13  -1   5          0.09         40.12        23.24 o
 -12  -1   5          3.70         19.27        18.27 o
 -11  -1   5          0.30         23.04        15.89 o
 -10  -1   5        194.48        221.13        21.26 o
  -9  -1   5        545.92        569.07        31.43 o
  -8  -1   5       2869.83       2868.12        63.85 o
  -7  -1   5        537.87        560.16        26.98 o
  -6  -1   5        319.53        295.40        14.87 o
  -5  -1   5       1105.15       1160.43        26.21 o
  -4  -1   5        257.08        232.65        21.56 o
  -3  -1   5        219.07        237.40        10.51 o
  -2  -1   5          0.89          7.23         3.67 o
  -1  -1   5        151.26        156.23        10.12 o
   0  -1   5       3292.56       3253.52        73.42 o
   1  -1   5       3964.65       4345.22        95.37 o
   2  -1   5        620.85        691.51        25.94 o
   3  -1   5       1242.22       1177.72        37.83 o
   4  -1   5       1842.59       1746.46        49.02 o
   5  -1   5          4.09         -2.83         6.18 o
   6  -1   5        272.57        275.79        18.20 o
   7  -1   5         45.17         33.75        15.59 o
   8  -1   5         21.72         41.71        27.81 o
   9  -1   5         34.52          9.73        29.40 o
  10  -1   5         70.36         75.08        35.56 o
  11  -1   5        190.74        146.99        47.08 o
 -13   0   5          0.12        -18.47        18.47 o
 -12   0   5         57.15         63.69        18.93 o
 -11   0   5        192.97        170.14        25.41 o
 -10   0   5        681.75        628.43        27.00 o
  -9   0   5         60.97         42.72         9.88 o
  -8   0   5         42.77         53.12         9.26 o
  -7   0   5          9.71         13.02         5.97 o
  -6   0   5          7.11         -0.42         4.88 o
  -5   0   5        828.59        833.89        21.34 o
  -4   0   5       5012.74       5204.01        79.67 o
  -3   0   5        117.23        125.27         7.36 o
  -2   0   5       1037.76       1057.61        19.47 o
  -1   0   5       3212.83       3131.69        49.34 o
   0   0   5       6600.66       7115.38       118.80 o
   1   0   5          2.22          3.12         5.66 o
   2   0   5         20.30         31.34         7.79 o
   3   0   5        228.22        281.10        20.17 o
   4   0   5          2.31          3.96         5.66 o
   5   0   5       1742.46       1690.95        42.04 o
   6   0   5       5188.37       4843.15       160.60 o
   7   0   5       1289.76       1171.12        64.36 o
   8   0   5         23.73         25.82        26.42 o
   9   0   5        106.94        166.46        40.72 o
  10   0   5         29.47         22.45        28.21 o
  11   0   5          1.76         12.12        34.17 o
 -14   1   5         71.41        135.07        30.19 o
 -13   1   5          1.68          1.04        15.70 o
 -12   1   5          6.00          8.09        16.82 o
 -11   1   5          0.03         14.08        13.91 o
 -10   1   5         33.90         30.19        11.09 o
  -9   1   5       1079.93       1003.41        31.02 o
  -8   1   5          1.21          8.18         7.27 o
  -7   1   5       1299.71       1194.75        29.63 o
  -6   1   5         32.67         24.82         6.16 o
  -5   1   5       1226.71       1256.51        27.72 o
  -4   1   5       1715.21       1805.81        33.96 o
  -3   1   5        798.53        749.85        15.99 o
  -2   1   5        238.52        224.00        11.85 o
  -1   1   5        145.17        141.99        10.46 o
   0   1   5       5966.57       6821.06        99.51 o
   1   1   5       1615.52       2206.95        55.39 o
   2   1   5       7818.19       8446.01       175.90 o
   3   1   5       3431.36       3273.37        81.39 o
   4   1   5          9.36         21.71         6.43 o
   5   1   5        785.09        779.38        25.64 o
   6   1   5        212.39        184.39        22.07 o
   7   1   5         32.50         24.39        12.36 o
   8   1   5        214.37        151.55        23.30 o
   9   1   5         15.63        -15.10        22.25 o
  10   1   5        135.45        131.89        40.72 o
  11   1   5        195.18        245.12        57.21 o
 -14   2   5         51.89         75.68        28.80 o
 -13   2   5          0.51         27.58        18.28 o
 -12   2   5        151.26        120.20        23.17 o
 -11   2   5        408.27        427.13        29.93 o
 -10   2   5        189.94        154.21        21.38 o
  -9   2   5       1551.33       1441.69        41.89 o
  -8   2   5         41.49         56.23         9.16 o
  -7   2   5         88.57         98.25        10.28 o
  -6   2   5         44.81         54.48         9.33 o
  -5   2   5         64.25         72.18         7.84 o
  -4   2   5        747.84        901.79        19.07 o
  -3   2   5        396.36        330.71        11.02 o
  -2   2   5          9.47          8.56         5.01 o
  -1   2   5       1158.77        931.58        25.47 o
   0   2   5       1929.38       2109.54        40.05 o
   1   2   5         24.70         22.02         4.95 o
   2   2   5          4.34          9.51         7.04 o
   3   2   5        110.83        125.68        27.51 o
   4   2   5        137.14        119.77        37.44 o
   5   2   5        495.77        515.77        33.15 o
   6   2   5       4810.27       4437.20       115.35 o
   7   2   5        253.12        287.45        29.02 o
   8   2   5        527.68        562.29        41.28 o
   9   2   5         12.62         43.50        30.79 o
  10   2   5         68.26         88.99        36.75 o
  11   2   5          1.58         29.99        34.96 o
 -13   3   5          1.92         19.03        19.07 o
 -12   3   5          9.18         21.17        18.27 o
 -11   3   5          0.35         16.90        11.35 o
 -10   3   5        215.13        183.72        19.81 o
  -9   3   5        489.18        535.86        41.33 o
  -8   3   5       1638.98       1610.59        37.66 o
  -7   3   5       3806.91       3568.48        63.82 o
  -6   3   5        634.89        574.46        19.46 o
  -5   3   5       1202.98       1098.92        23.00 o
  -4   3   5        872.55        785.48        29.42 o
  -3   3   5         50.39         71.83         8.77 o
  -2   3   5        101.82        104.89        10.41 o
  -1   3   5          3.09          7.45         5.33 o
   0   3   5        477.91        443.69        13.91 o
   1   3   5        477.20        497.40        16.04 o
   2   3   5       1634.16       1485.95        45.44 o
   3   3   5        181.90        172.04        29.60 o
   4   3   5        972.33        876.13        37.26 o
   5   3   5          7.67         12.75        12.91 o
   6   3   5        745.11        716.94        42.45 o
   7   3   5         25.29         10.48        14.20 o
   8   3   5         23.16         32.97        14.55 o
   9   3   5          4.80          7.20        19.47 o
  10   3   5        108.23        151.76        42.51 o
 -13   4   5         10.37         32.36        18.72 o
 -12   4   5          5.01          5.98        13.81 o
 -11   4   5        283.07        299.43        34.85 o
 -10   4   5        216.38        223.77        21.69 o
  -9   4   5        650.28        719.74        34.90 o
  -8   4   5        378.14        366.15        24.25 o
  -7   4   5        388.48        392.04        21.65 o
  -6   4   5        320.01        365.20        16.96 o
  -5   4   5        382.70        355.72        13.14 o
  -4   4   5        774.20        835.69        20.74 o
  -3   4   5         30.32         40.03         7.11 o
  -2   4   5        531.19        482.43        20.27 o
  -1   4   5          4.25          1.92         3.96 o
   0   4   5       1640.42       1614.41        32.17 o
   1   4   5         15.00         15.94         5.10 o
   2   4   5        275.94        309.67        13.83 o
   3   4   5          0.07          0.61         8.97 o
   4   4   5         10.45         24.38        10.73 o
   5   4   5         33.18         17.86        12.96 o
   6   4   5       1938.33       1847.80        65.37 o
   7   4   5         26.97         24.39        13.83 o
   8   4   5        105.88        109.97        21.45 o
   9   4   5         39.83         58.22        28.01 o
  10   4   5         13.64         51.45        29.80 o
 -13   5   5         11.17         31.10        17.42 o
 -12   5   5          1.44         30.95        14.90 o
 -11   5   5         21.22         55.01        15.13 o
 -10   5   5         37.89         41.64        14.33 o
  -9   5   5        141.91        148.01        17.80 o
  -8   5   5         96.58        107.67        23.04 o
  -7   5   5         91.51        107.14        17.52 o
  -6   5   5        599.71        609.89        24.98 o
  -5   5   5          0.57          3.41         6.09 o
  -4   5   5       1841.06       1795.05        44.40 o
  -3   5   5          6.44          9.67         5.59 o
  -2   5   5         45.62         48.26         5.52 o
  -1   5   5          1.86          1.38         4.45 o
   0   5   5       3629.62       3616.28        73.42 o
   1   5   5        651.21        690.39        20.06 o
   2   5   5       6652.00       6743.18       105.44 o
   3   5   5        838.62        877.46        31.40 o
   4   5   5         48.24         51.59        14.36 o
   5   5   5        608.97        566.25        38.22 o
   6   5   5        943.25        889.45        48.81 o
   7   5   5         69.46         30.60        15.74 o
   8   5   5         80.93        105.54        22.22 o
   9   5   5         29.89         38.84        18.01 o
  10   5   5        181.25        155.21        28.85 o
 -13   6   5         23.79         23.61        16.58 o
 -12   6   5        168.15        219.79        36.35 o
 -11   6   5         10.98          1.07        11.34 o
 -10   6   5         39.79         36.66        21.56 o
  -9   6   5        186.39        191.76        21.00 o
  -8   6   5         84.53         93.98        15.49 o
  -7   6   5         96.39        115.23        22.71 o
  -6   6   5          0.04          8.05         5.29 o
  -5   6   5         29.17         40.08         9.36 o
  -4   6   5       1951.75       1863.99        37.61 o
  -3   6   5        119.85        127.02        14.73 o
  -2   6   5        135.83        159.04         9.80 o
  -1   6   5         32.91         32.19         7.82 o
   0   6   5        191.38        205.66        12.62 o
   1   6   5        852.85        798.43        23.15 o
   2   6   5         38.22         42.03         7.39 o
   3   6   5          3.23          1.39         9.02 o
   4   6   5          5.83         21.79         9.82 o
   5   6   5          0.45          9.76         9.94 o
   6   6   5       1178.12       1099.14        50.93 o
   7   6   5         31.65         -3.26        13.95 o
   8   6   5         56.83         92.02        22.32 o
   9   6   5        107.79        150.84        27.46 o
 -13   7   5          7.48          8.14        31.09 o
 -12   7   5         41.17         39.13        21.68 o
 -11   7   5          3.72          4.93        17.36 o
 -10   7   5        321.79        351.36        28.36 o
  -9   7   5          1.06         -9.43         9.43 o
  -8   7   5        267.16        343.28        25.20 o
  -7   7   5        818.15        856.62        44.55 o
  -6   7   5        142.87        128.23        21.69 o
  -5   7   5        181.63        181.97        25.98 o
  -4   7   5        191.41        174.28        18.46 o
  -3   7   5        358.08        367.98        21.30 o
  -2   7   5          9.14          9.93         5.90 o
  -1   7   5          9.15         10.31         6.17 o
   0   7   5          6.16         -0.88         5.59 o
   1   7   5         73.90         86.38        14.87 o
   2   7   5         36.76         40.91        11.34 o
   3   7   5         14.97         14.62         9.43 o
   4   7   5          5.16         11.03        11.87 o
   5   7   5        147.88        157.43        19.66 o
   6   7   5         64.63         80.87        15.66 o
   7   7   5          7.33          3.85        13.83 o
   8   7   5          7.78         14.57        17.94 o
   9   7   5          6.16         18.35        30.09 o
 -12   8   5         14.65         79.18        44.10 o
 -11   8   5         28.68         50.33        22.05 o
 -10   8   5         74.87         85.15        22.25 o
  -9   8   5        183.98        169.80        47.18 o
  -8   8   5          0.65         -5.94        24.73 o
  -7   8   5        299.86        290.01        31.31 o
  -6   8   5         49.05         49.51        16.29 o
  -5   8   5        163.79        156.34        16.17 o
  -4   8   5        164.07        175.02        17.08 o
  -3   8   5        310.92        319.50        27.13 o
  -2   8   5          0.73          1.36         7.25 o
  -1   8   5        284.14        218.11        18.39 o
   0   8   5        683.91        716.52        28.39 o
   1   8   5        261.55        248.97        15.96 o
   2   8   5         11.83         30.36        11.16 o
   3   8   5        296.03        315.96        40.37 o
   4   8   5         79.90         80.11        15.46 o
   5   8   5         25.61         29.19        12.82 o
   6   8   5       1013.04       1015.85        48.28 o
   7   8   5         68.68         82.40        17.89 o
   8   8   5         74.95         88.32        28.03 o
 -12   9   5         14.88         62.53        24.35 o
 -11   9   5         57.47         45.84        22.62 o
 -10   9   5         71.17         60.94        21.94 o
  -9   9   5         66.92         80.27        23.10 o
  -8   9   5        459.18        523.05        43.76 o
  -7   9   5        193.09        227.06        29.60 o
  -6   9   5        119.76        128.63        21.14 o
  -5   9   5        287.50        333.55        36.67 o
  -4   9   5        303.45        329.30        23.81 o
  -3   9   5         71.31         76.77        13.22 o
  -2   9   5        489.86        480.29        27.83 o
  -1   9   5         23.09         30.98         9.80 o
   0   9   5        438.93        437.07        25.90 o
   1   9   5        118.63        162.37        23.64 o
   2   9   5       1020.51        984.94        86.31 o
   3   9   5         20.37         41.94        12.99 o
   4   9   5          1.48         -0.54         9.87 o
   5   9   5          0.03          5.58        13.95 o
   6   9   5        480.42        456.03        34.16 o
   7   9   5         25.87         26.10        24.65 o
   8   9   5         35.36         36.07        34.72 o
 -11  10   5          6.89         -8.57        28.80 o
 -10  10   5        146.42        142.22        28.45 o
  -9  10   5         32.49         29.89        20.23 o
  -8  10   5          7.88          0.95        29.80 o
  -7  10   5          0.95          3.14        12.00 o
  -6  10   5          0.88         14.65        14.00 o
  -5  10   5         43.52         55.93        31.98 o
  -4  10   5        647.91        648.20        49.92 o
  -3  10   5          0.25          5.54         8.96 o
  -2  10   5        211.05        223.17        20.75 o
  -1  10   5         91.52         86.28        13.35 o
   0  10   5        288.94        291.61        22.44 o
   1  10   5          0.07         24.46        25.92 o
   2  10   5         50.03         16.90        13.60 o
   3  10   5         26.60         36.38        23.54 o
   4  10   5         65.51         57.61        19.17 o
   5  10   5         41.05         60.95        25.33 o
   6  10   5        272.24        260.49        42.91 o
   7  10   5          2.73         25.18        17.18 o
 -11  11   5          1.82         17.39        20.06 o
 -10  11   5        229.82        190.72        32.54 o
  -9  11   5         30.01         43.24        23.27 o
  -8  11   5        172.01        206.03        30.46 o
  -7  11   5         48.43         44.16        20.56 o
  -6  11   5        190.07        174.00        33.47 o
  -5  11   5          0.52          4.32        12.41 o
  -4  11   5        188.46        217.89        21.03 o
  -3  11   5          3.46         -1.55         9.61 o
  -2  11   5        129.18        149.41        18.29 o
  -1  11   5          5.21         26.23        11.18 o
   0  11   5          3.76         10.54        13.35 o
   1  11   5          5.71         35.22        15.94 o
   2  11   5         17.49         24.45        15.30 o
   3  11   5          7.62         43.53        17.03 o
   4  11   5        149.67        185.65        29.25 o
   5  11   5          5.21          4.97        14.75 o
   6  11   5          8.42         40.53        20.56 o
 -10  12   5         50.18         58.72        25.58 o
  -9  12   5          8.21        -14.25        18.26 o
  -8  12   5         28.02         35.68        18.15 o
  -7  12   5         14.29         19.07        16.54 o
  -6  12   5         25.57         54.00        21.35 o
  -5  12   5         14.41         13.04        14.51 o
  -4  12   5         24.13         19.35        21.85 o
  -3  12   5          0.19         -3.06        10.43 o
  -2  12   5          5.98         29.77        19.20 o
  -1  12   5         77.35        110.91        22.74 o
   0  12   5          0.57          9.45        14.40 o
   1  12   5         23.91         39.40        34.36 o
   2  12   5         46.17         49.66        18.51 o
   3  12   5         74.02         43.56        33.27 o
   4  12   5         72.36         98.88        23.40 o
   5  12   5         46.21         58.82        22.67 o
  -9  13   5          0.68         58.89        21.20 o
  -8  13   5        291.56        336.55        38.97 o
  -7  13   5         22.51         31.82        18.90 o
  -6  13   5          0.41          6.99        44.20 o
  -5  13   5         74.01         74.23        36.65 o
  -4  13   5         33.58         50.28        18.67 o
  -3  13   5         81.37         69.58        19.72 o
  -2  13   5          0.86         27.31        12.80 o
  -1  13   5         34.70         17.93        18.44 o
   0  13   5        142.52        100.39        23.09 o
   1  13   5          1.81         35.77        16.97 o
   2  13   5        116.03        134.99        27.31 o
   3  13   5         16.51         10.86        17.27 o
   4  13   5         11.72         73.91        24.24 o
  -8  14   5         49.83         89.05        28.80 o
  -7  14   5         14.88         11.34        18.01 o
  -6  14   5         54.85         82.20        22.18 o
  -5  14   5        116.64        158.79        27.60 o
  -4  14   5        226.52        227.19        52.64 o
  -3  14   5         13.10         22.38        17.68 o
  -2  14   5         12.92          4.37        10.92 o
  -1  14   5         21.65         50.04        21.52 o
   0  14   5         16.86         13.01        21.65 o
   1  14   5         36.97         29.36        18.65 o
   2  14   5         13.37         15.85        33.77 o
   3  14   5         25.04         54.12        22.71 o
  -6  15   5          0.67         33.17        18.92 o
  -5  15   5         11.97         40.04        22.84 o
  -4  15   5         10.69          7.58        18.77 o
  -3  15   5         21.90         37.78        19.95 o
  -2  15   5          6.72          5.16        25.82 o
  -1  15   5         13.43         19.51        22.13 o
   0  15   5          0.22         22.69        32.08 o
   1  15   5          2.92         -2.39        19.55 o
  -2 -17   6         53.16         78.66        39.73 o
  -1 -17   6         18.07         54.63        36.55 o
   0 -17   6          5.70         29.77        33.27 o
   1 -17   6          6.24         -4.04        19.18 o
   2 -17   6          0.30        -15.20        18.06 o
  -5 -16   6          0.01         18.68        22.11 o
  -4 -16   6          2.23         44.72        23.35 o
  -3 -16   6         22.05         30.25        20.56 o
  -2 -16   6         34.59         44.76        21.66 o
  -1 -16   6          0.33         27.29        33.17 o
   0 -16   6         45.91         47.87        20.86 o
   1 -16   6          9.83          6.56        16.69 o
   2 -16   6         48.30         53.07        32.38 o
   3 -16   6          0.25         -2.72        17.76 o
   4 -16   6         34.41         64.42        23.94 o
  -6 -15   6          5.58          8.04        19.28 o
  -5 -15   6          3.59         33.56        20.64 o
  -4 -15   6         92.22        120.76        28.02 o
  -3 -15   6         21.24         34.94        18.72 o
  -2 -15   6         25.71         46.23        16.14 o
  -1 -15   6         44.01         66.20        36.55 o
   0 -15   6         28.14         30.64        18.14 o
   1 -15   6         25.54         43.37        18.16 o
   2 -15   6        276.12        337.98        37.64 o
   3 -15   6          7.46         28.46        19.22 o
   4 -15   6          4.18         18.11        19.08 o
   5 -15   6         19.62         23.22        19.71 o
   6 -15   6          0.88         10.68        21.53 o
  -8 -14   6         24.08         49.14        24.07 o
  -7 -14   6         15.67         32.83        31.38 o
  -6 -14   6         22.84         36.32        22.14 o
  -5 -14   6         18.87          3.94        29.40 o
  -4 -14   6         76.86         48.74        20.60 o
  -3 -14   6          6.06          6.68        16.04 o
  -2 -14   6        104.41        140.11        20.66 o
  -1 -14   6          0.03          6.56        12.40 o
   0 -14   6         88.48         92.90        22.77 o
   1 -14   6          9.21          9.35        18.57 o
   2 -14   6          1.32         12.73        15.72 o
   3 -14   6         96.36        106.86        29.99 o
   4 -14   6          0.12          3.32        16.91 o
   5 -14   6          6.55         10.79        54.33 o
   6 -14   6        178.55        255.82        38.22 o
   7 -14   6          8.71         -0.10        33.97 o
  -9 -13   6         56.16         40.32        31.98 o
  -8 -13   6        243.04        342.37        42.83 o
  -7 -13   6          0.34         -0.65        19.38 o
  -6 -13   6          0.96         17.23        17.84 o
  -5 -13   6         59.18         80.14        31.29 o
  -4 -13   6         38.56         44.00        19.17 o
  -3 -13   6         48.91         57.24        14.56 o
  -2 -13   6         36.83         26.15        12.90 o
  -1 -13   6        221.12        192.14        21.43 o
   0 -13   6          5.07          1.64        10.55 o
   1 -13   6        230.08        222.27        28.34 o
   2 -13   6         45.29         78.11        19.87 o
   3 -13   6         62.44         71.54        34.07 o
   4 -13   6          2.21          6.70        15.09 o
   5 -13   6          0.15          9.34        17.23 o
   6 -13   6         44.63         22.78        21.75 o
   7 -13   6         14.23         41.17        23.54 o
   8 -13   6         56.58         50.64        28.90 o
  -9 -12   6         33.14         33.23        31.38 o
  -8 -12   6         18.77         46.44        33.57 o
  -7 -12   6         44.37         49.04        21.77 o
  -6 -12   6         43.26         54.35        20.82 o
  -5 -12   6         34.50         38.45        17.89 o
  -4 -12   6          6.56          4.99        15.65 o
  -3 -12   6         51.86         71.20        14.73 o
  -2 -12   6          3.31         12.29        10.64 o
  -1 -12   6          7.39         17.41        10.65 o
   0 -12   6         78.17        101.18        16.01 o
   1 -12   6         61.87         43.08        15.66 o
   2 -12   6         63.00         71.25        24.13 o
   3 -12   6        201.92        173.87        25.94 o
   4 -12   6        353.37        373.53        50.65 o
   5 -12   6          8.95          6.30        16.71 o
   6 -12   6       1441.22       1362.20        67.71 o
   7 -12   6         37.40         38.42        24.23 o
   8 -12   6         30.35         33.80        16.86 o
 -10 -11   6         87.42         73.23        24.77 o
  -9 -11   6         92.04        109.03        27.43 o
  -8 -11   6        763.12        738.64        56.02 o
  -7 -11   6         14.03         -3.02        18.97 o
  -6 -11   6         83.38         77.31        28.60 o
  -5 -11   6         53.14         58.31        19.56 o
  -4 -11   6        337.64        326.96        24.98 o
  -3 -11   6         20.36         33.03        11.05 o
  -2 -11   6        121.97        105.75        15.79 o
  -1 -11   6          1.77         16.91        10.73 o
   0 -11   6          1.21         10.28         9.42 o
   1 -11   6          8.59          3.54        12.74 o
   2 -11   6        235.84        228.34        57.41 o
   3 -11   6        151.59        174.17        18.16 o
   4 -11   6          8.08          5.65         9.62 o
   5 -11   6          2.28          5.17        14.23 o
   6 -11   6        212.18        197.47        22.57 o
   7 -11   6        107.41        139.41        20.65 o
   8 -11   6        179.36        217.54        26.44 o
   9 -11   6         83.38        106.38        22.91 o
 -11 -10   6         14.10         57.46        23.73 o
 -10 -10   6        158.20        173.69        31.57 o
  -9 -10   6          3.92         13.91        24.04 o
  -8 -10   6         34.06         41.76        19.14 o
  -7 -10   6         24.45         54.56        20.75 o
  -6 -10   6        289.75        275.40        32.79 o
  -5 -10   6          0.54         23.84        12.08 o
  -4 -10   6         15.81         13.36        10.37 o
  -3 -10   6        151.48        139.30        17.07 o
  -2 -10   6          9.45         -4.05         8.92 o
  -1 -10   6          0.10         12.54         8.87 o
   0 -10   6         62.05         66.47        12.48 o
   1 -10   6         37.20         41.09        10.90 o
   2 -10   6         54.28         57.30        11.64 o
   3 -10   6        170.32        170.40        18.09 o
   4 -10   6        527.06        462.34        36.31 o
   5 -10   6        224.38        251.01        23.05 o
   6 -10   6       1088.40       1069.30        45.24 o
   7 -10   6        248.35        220.74        24.51 o
   8 -10   6          5.25         17.34        15.52 o
   9 -10   6         12.29         31.77        17.83 o
 -11  -9   6          0.00         25.36        15.97 o
 -10  -9   6        160.67        153.89        39.83 o
  -9  -9   6        252.49        278.54        35.02 o
  -8  -9   6       1365.12       1238.16        59.27 o
  -7  -9   6         67.81        104.11        23.17 o
  -6  -9   6         18.07         26.75        17.33 o
  -5  -9   6          9.45         23.64        18.35 o
  -4  -9   6        231.01        273.11        21.71 o
  -3  -9   6         35.39         21.97        14.59 o
  -2  -9   6         47.27         75.40        19.68 o
  -1  -9   6        418.97        469.99        40.50 o
   0  -9   6        514.89        502.14        19.36 o
   1  -9   6        666.36        660.82        22.39 o
   2  -9   6         92.24         75.25        14.22 o
   3  -9   6        420.65        378.87        24.67 o
   4  -9   6          0.01          2.76         9.26 o
   5  -9   6          0.04         14.25        10.22 o
   6  -9   6         24.12         29.75        12.50 o
   7  -9   6         40.30         43.78        14.01 o
   8  -9   6          0.08         15.18        14.37 o
   9  -9   6         54.94         53.65        24.02 o
  10  -9   6          0.30         37.44        18.39 o
 -12  -8   6         33.36         56.94        22.46 o
 -11  -8   6          1.35         25.66        17.41 o
 -10  -8   6         33.75         31.23        16.85 o
  -9  -8   6          8.41         31.48        14.81 o
  -8  -8   6        183.31        165.34        25.44 o
  -7  -8   6        127.50        156.90        37.74 o
  -6  -8   6         30.15         47.61        20.46 o
  -5  -8   6        718.25        661.37        40.97 o
  -4  -8   6        890.82        950.39        42.42 o
  -3  -8   6         33.87         35.82         9.74 o
  -2  -8   6        608.59        623.74        40.85 o
  -1  -8   6        299.95        278.44        14.95 o
   0  -8   6        598.35        546.57        18.83 o
   1  -8   6         95.12         81.21         9.12 o
   2  -8   6         13.18         11.30         6.81 o
   3  -8   6       2156.59       1946.44        51.72 o
   4  -8   6        229.07        228.59        29.44 o
   5  -8   6        303.24        297.38        23.91 o
   6  -8   6       2280.34       2019.62        59.11 o
   7  -8   6         81.81         79.74        17.15 o
   8  -8   6         85.63         79.80        24.37 o
   9  -8   6          2.35        -15.69        19.42 o
  10  -8   6         31.19         73.89        22.64 o
 -12  -7   6          0.17         18.88        20.76 o
 -11  -7   6         93.59        101.25        23.53 o
 -10  -7   6         26.94         14.43        15.47 o
  -9  -7   6        472.23        469.69        41.30 o
  -8  -7   6       1232.79       1152.75        52.80 o
  -7  -7   6        564.60        560.84        40.66 o
  -6  -7   6         59.61         65.61        16.87 o
  -5  -7   6         51.02         41.26        14.50 o
  -4  -7   6        270.05        311.64        29.44 o
  -3  -7   6        110.78        118.78         9.00 o
  -2  -7   6        175.20        198.36        20.23 o
  -1  -7   6         65.61         72.45         7.32 o
   0  -7   6        534.88        555.53        20.41 o
   1  -7   6        278.24        272.47        14.11 o
   2  -7   6       3561.86       3525.75        62.16 o
   3  -7   6        419.43        467.36        18.59 o
   4  -7   6        614.39        636.54        32.80 o
   5  -7   6         77.66         56.25        14.69 o
   6  -7   6        405.61        405.05        32.78 o
   7  -7   6         12.19         11.61        26.62 o
   8  -7   6        210.23        157.48        26.99 o
   9  -7   6          0.11         38.26        17.96 o
  10  -7   6          5.33         35.95        18.87 o
 -12  -6   6         30.23         57.69        20.76 o
 -11  -6   6        169.94        167.12        27.38 o
 -10  -6   6        318.83        309.85        37.15 o
  -9  -6   6         31.69         26.77        19.76 o
  -8  -6   6        294.75        287.49        30.74 o
  -7  -6   6        497.81        465.22        36.38 o
  -6  -6   6         22.02         26.03        13.43 o
  -5  -6   6       1363.77       1242.47        47.89 o
  -4  -6   6        235.72        212.07        12.40 o
  -3  -6   6       6012.73       6002.36       137.37 o
  -2  -6   6         14.75         14.40         8.71 o
  -1  -6   6        275.72        326.51        32.28 o
   0  -6   6        266.48        263.08        12.10 o
   1  -6   6          7.39         12.90         5.22 o
   2  -6   6        172.37        166.07        11.67 o
   3  -6   6        147.61        177.02        12.29 o
   4  -6   6       2114.13       1881.49        50.31 o
   5  -6   6         40.98         61.09        11.79 o
   6  -6   6       3271.42       3075.88        92.05 o
   7  -6   6        512.48        488.07        59.89 o
   8  -6   6         14.17         23.69        15.50 o
   9  -6   6          4.43         47.87        29.00 o
  10  -6   6         17.87         74.89        36.35 o
 -13  -5   6          1.53         74.69        27.61 o
 -12  -5   6         48.49         98.76        21.46 o
 -11  -5   6        103.01        109.51        22.03 o
 -10  -5   6        126.55        121.93        35.95 o
  -9  -5   6         73.36        110.90        21.42 o
  -8  -5   6       2196.91       2166.83       140.93 o
  -7  -5   6        231.49        246.93        29.10 o
  -6  -5   6         49.94         71.22        22.15 o
  -5  -5   6        165.88        194.80        29.70 o
  -4  -5   6        722.30        607.64        32.30 o
  -3  -5   6         29.47         18.37        13.01 o
  -2  -5   6        386.24        366.72        23.24 o
  -1  -5   6         38.89         56.87        10.81 o
   0  -5   6        304.10        237.56        18.78 o
   1  -5   6         35.83         34.77         7.64 o
   2  -5   6        487.01        466.28        20.53 o
   3  -5   6        442.42        376.39        19.37 o
   4  -5   6        220.90        231.13        15.71 o
   5  -5   6        179.85        225.87        24.76 o
   6  -5   6        224.27        249.24        27.22 o
   7  -5   6          3.21          2.09        15.89 o
   8  -5   6         31.20         39.52        18.14 o
   9  -5   6        118.92        134.87        38.34 o
  10  -5   6         25.10         24.63        28.80 o
 -13  -4   6         27.94          7.75        21.65 o
 -12  -4   6        143.45        175.82        26.49 o
 -11  -4   6         30.53         43.77        16.40 o
 -10  -4   6        159.56        215.85        27.49 o
  -9  -4   6         48.08         61.74        21.65 o
  -8  -4   6         22.43         29.59        18.47 o
  -7  -4   6         14.56         20.83        12.50 o
  -6  -4   6        201.56        229.11        31.58 o
  -5  -4   6        125.26        156.84        27.51 o
  -4  -4   6        739.33        734.30        30.74 o
  -3  -4   6       1038.78       1100.36        82.43 o
  -2  -4   6         29.87         28.31         8.14 o
  -1  -4   6       1135.63       1287.46        40.24 o
   0  -4   6       1306.25       1218.02        38.46 o
   1  -4   6        206.11        247.13        18.27 o
   2  -4   6        259.25        249.52        12.91 o
   3  -4   6        102.84         94.56         9.02 o
   4  -4   6          4.25         18.81        10.95 o
   5  -4   6         68.37         85.32        28.01 o
   6  -4   6        946.42        880.71       107.76 o
   7  -4   6         10.47          5.36        14.67 o
   8  -4   6          0.72         22.64        25.03 o
   9  -4   6         28.53         47.87        29.99 o
  10  -4   6         18.81         44.89        33.17 o
  11  -4   6         70.74        163.68        47.87 o
 -13  -3   6          0.07         65.95        25.82 o
 -12  -3   6          0.00         17.87        24.83 o
 -11  -3   6          0.03         12.03        13.34 o
 -10  -3   6          1.91         17.85        13.31 o
  -9  -3   6        303.12        350.94        39.53 o
  -8  -3   6       1050.51       1055.57        39.57 o
  -7  -3   6         59.41         57.14         8.53 o
  -6  -3   6        132.22        168.46        12.15 o
  -5  -3   6       1233.76       1351.08        34.37 o
  -4  -3   6         13.19          5.60         4.97 o
  -3  -3   6        835.73        764.70        23.56 o
  -2  -3   6         36.81         28.96         6.22 o
  -1  -3   6       3827.75       4104.93        72.61 o
   0  -3   6       4394.27       4548.83        82.84 o
   1  -3   6        228.75        249.92        14.25 o
   2  -3   6      10309.11      10968.20       223.54 o
   3  -3   6       2093.61       2133.13        52.01 o
   4  -3   6          7.88         -3.74         5.85 o
   5  -3   6         18.18         23.86         7.48 o
   6  -3   6        548.67        543.47        45.29 o
   7  -3   6         49.28         67.79        16.47 o
   8  -3   6          6.36        -15.49        20.86 o
   9  -3   6        147.72        151.96        40.12 o
  10  -3   6          0.01         29.80        32.97 o
  11  -3   6        690.98        690.26        87.60 o
 -13  -2   6          0.44        -14.10        19.27 o
 -12  -2   6        172.29        119.78        32.58 o
 -11  -2   6         25.53         30.16        35.75 o
 -10  -2   6         12.81          6.65        15.19 o
  -9  -2   6        298.14        323.03        22.65 o
  -8  -2   6        101.89        114.34        11.98 o
  -7  -2   6        289.58        333.54        17.49 o
  -6  -2   6        661.83        647.78        20.06 o
  -5  -2   6       6048.41       6329.87        97.10 o
  -4  -2   6        542.97        499.76        15.37 o
  -3  -2   6      17666.02      19503.83       308.31 o
  -2  -2   6       4994.71       5172.57        88.93 o
  -1  -2   6          2.03         11.75         4.08 o
   0  -2   6        440.79        469.26        17.04 o
   1  -2   6        393.55        402.81        20.03 o
   2  -2   6       1399.90       1550.36        45.58 o
   3  -2   6        215.57        244.04        15.55 o
   4  -2   6        520.73        477.26        21.22 o
   5  -2   6        329.82        356.09        22.99 o
   6  -2   6       3249.88       3121.65        69.40 o
   7  -2   6         55.97         16.29        22.05 o
   8  -2   6         11.29         28.01        25.03 o
   9  -2   6         30.50         56.81        29.99 o
  10  -2   6         41.23         75.08        34.96 o
  11  -2   6         28.47         73.50        36.15 o
 -14  -1   6        148.10        155.33        34.96 o
 -13  -1   6          0.28         87.40        27.01 o
 -12  -1   6         10.88         31.19        21.65 o
 -11  -1   6          3.13         18.79        11.46 o
 -10  -1   6          3.69          7.62        11.45 o
  -9  -1   6        761.28        712.30        51.52 o
  -8  -1   6        115.80        119.54        11.88 o
  -7  -1   6        377.44        378.30        18.23 o
  -6  -1   6          7.13          6.11         5.25 o
  -5  -1   6       1339.21       1427.85        43.09 o
  -4  -1   6         18.80         25.30         5.18 o
  -3  -1   6         46.14         41.32         5.74 o
  -2  -1   6        395.08        362.37        11.24 o
  -1  -1   6        752.35        617.94        20.65 o
   0  -1   6       2755.84       3068.74        71.97 o
   1  -1   6         57.91         64.32         9.96 o
   2  -1   6         19.43         74.46        17.38 o
   3  -1   6        936.82        919.51        87.00 o
   4  -1   6         29.88         35.85        12.22 o
   5  -1   6         26.63         25.84         8.46 o
   6  -1   6        278.81        265.05        20.20 o
   7  -1   6         21.99         44.89        25.03 o
   8  -1   6        108.85        146.20        38.34 o
   9  -1   6          1.62          5.96        28.21 o
  10  -1   6         54.07         94.15        38.73 o
  11  -1   6          3.09         15.49        29.99 o
 -14   0   6         57.56         23.64        25.62 o
 -13   0   6         44.30          9.14        23.44 o
 -12   0   6          0.01        -10.96        13.43 o
 -11   0   6         24.65         26.83        14.98 o
 -10   0   6         46.09         57.68        11.04 o
  -9   0   6        267.97        298.01        18.92 o
  -8   0   6         20.16          7.73         7.20 o
  -7   0   6         13.80         32.01         7.34 o
  -6   0   6        123.71        137.13        10.93 o
  -5   0   6        235.63        216.18        12.43 o
  -4   0   6        340.69        433.64        14.98 o
  -3   0   6        575.83        740.75        19.62 o
  -2   0   6          0.26          7.73         5.33 o
  -1   0   6       6113.88       6275.11        92.86 o
   0   0   6        222.82        255.67        13.68 o
   1   0   6        105.76        111.02        12.16 o
   2   0   6         53.27         84.28        18.37 o
   3   0   6         23.60          9.63         9.73 o
   4   0   6         31.58         26.69         7.46 o
   5   0   6       1356.09       1324.23        37.09 o
   6   0   6          0.11         -0.86        15.89 o
   7   0   6        339.85        362.13        31.19 o
   8   0   6        204.91        183.74        41.12 o
   9   0   6         16.89         -2.58        25.43 o
  10   0   6         43.46        110.84        40.72 o
 -14   1   6         28.40         58.80        26.42 o
 -13   1   6          0.10          3.99        15.73 o
 -12   1   6          0.08         12.32        15.74 o
 -11   1   6          6.45         26.57        11.41 o
 -10   1   6         56.00         67.37        11.12 o
  -9   1   6       2294.75       2134.88        52.67 o
  -8   1   6        504.71        478.61        21.54 o
  -7   1   6       1134.78       1068.61        31.44 o
  -6   1   6       2930.08       2904.40        52.91 o
  -5   1   6        887.08       1045.06        25.08 o
  -4   1   6         22.54         22.20         5.61 o
  -3   1   6        623.73        620.90        14.67 o
  -2   1   6        772.91        796.22        17.86 o
  -1   1   6       1287.28       1553.29        29.52 o
   0   1   6       5211.89       5509.12        83.86 o
   1   1   6        447.94        400.82        20.64 o
   2   1   6       7947.21       8128.58       172.02 o
   3   1   6        236.88        186.03        29.89 o
   4   1   6        164.33        228.45        22.25 o
   5   1   6         33.68         34.80        13.16 o
   6   1   6        785.12        762.76        42.25 o
   7   1   6        381.81        396.08        33.71 o
   8   1   6        247.89        305.30        51.25 o
   9   1   6        110.47         87.60        34.36 o
  10   1   6         46.28         33.17        34.96 o
 -14   2   6        247.38        224.17        34.25 o
 -13   2   6         18.00          5.81        16.99 o
 -12   2   6         10.45         31.35        16.70 o
 -11   2   6        131.41        100.87        25.88 o
 -10   2   6          0.06         16.28        10.46 o
  -9   2   6       1669.76       1489.30        37.94 o
  -8   2   6         27.70         24.31         8.64 o
  -7   2   6         43.97         46.70        11.53 o
  -6   2   6        647.49        663.23        20.58 o
  -5   2   6       4702.89       5478.26        86.13 o
  -4   2   6         27.35         36.61         5.10 o
  -3   2   6      13409.52      14809.88       206.45 o
  -2   2   6        829.01        879.30        25.75 o
  -1   2   6       2614.36       2843.11        47.39 o
   0   2   6          4.80          2.64         3.51 o
   1   2   6        150.58        185.68        14.50 o
   2   2   6        418.16        462.06        25.57 o
   3   2   6        101.34        124.43        16.15 o
   4   2   6          2.93          0.75         8.77 o
   5   2   6       1283.02       1280.24        49.35 o
   6   2   6          6.27         13.04        11.80 o
   7   2   6         77.65         63.01        17.58 o
   8   2   6        129.39        181.37        31.88 o
   9   2   6         28.43         16.49        29.60 o
  10   2   6          0.33         33.37        34.76 o
 -13   3   6         23.73         61.98        20.57 o
 -12   3   6          9.32         11.89        12.69 o
 -11   3   6          5.86         39.90        12.97 o
 -10   3   6          0.53          1.66         8.49 o
  -9   3   6       2036.68       1868.71        52.43 o
  -8   3   6        457.10        463.44        21.50 o
  -7   3   6          2.13          9.33         6.14 o
  -6   3   6       4184.02       4091.11        69.78 o
  -5   3   6        748.73        770.01        18.76 o
  -4   3   6        864.70        909.38        22.99 o
  -3   3   6         12.40         14.92        11.62 o
  -2   3   6        260.56        241.86        15.61 o
  -1   3   6       1376.15       1323.42        57.47 o
   0   3   6        599.67        603.71        17.33 o
   1   3   6       1316.10       1228.88        27.78 o
   2   3   6       1570.86       1505.59        49.74 o
   3   3   6        670.14        706.30        31.63 o
   4   3   6        190.18        211.29        21.91 o
   5   3   6        420.42        379.64        31.31 o
   6   3   6         62.97         68.73        19.86 o
   7   3   6         11.91         37.03        14.08 o
   8   3   6          7.79         21.37        16.19 o
   9   3   6         14.19         39.73        29.60 o
  10   3   6          0.00         -7.15        32.18 o
 -13   4   6          3.83         28.54        16.46 o
 -12   4   6         23.47         36.11        14.18 o
 -11   4   6         12.40         37.53        12.31 o
 -10   4   6        309.49        293.92        24.63 o
  -9   4   6        267.19        280.83        36.51 o
  -8   4   6        102.87        111.04        11.93 o
  -7   4   6          3.94          6.39         6.57 o
  -6   4   6         18.75         19.71         5.77 o
  -5   4   6         39.35         56.46         8.89 o
  -4   4   6        351.41        332.70        17.68 o
  -3   4   6         10.24         16.15         6.99 o
  -2   4   6        416.36        404.23        20.37 o
  -1   4   6       1806.96       1734.30        33.19 o
   0   4   6        226.70        229.85        11.98 o
   1   4   6         41.05         32.65         7.91 o
   2   4   6          1.19         11.06         7.56 o
   3   4   6         24.39         39.70        10.04 o
   4   4   6        429.08        426.92        34.46 o
   5   4   6       2501.00       2438.57       190.69 o
   6   4   6        138.05        125.62        34.17 o
   7   4   6        684.66        675.39        60.58 o
   8   4   6         51.29         65.64        17.86 o
   9   4   6         41.96         53.31        28.70 o
 -13   5   6          0.37         -3.38        25.43 o
 -12   5   6         22.85         11.04        12.03 o
 -11   5   6         20.74         20.63        12.47 o
 -10   5   6        179.05        134.91        20.23 o
  -9   5   6       2003.82       1800.91        52.65 o
  -8   5   6       1012.97        981.37        36.85 o
  -7   5   6       1031.85        936.44        41.09 o
  -6   5   6        357.47        369.91        14.92 o
  -5   5   6          2.30         18.88         5.91 o
  -4   5   6        403.73        422.96        15.14 o
  -3   5   6        200.14        224.09        17.02 o
  -2   5   6         10.71          8.71         7.08 o
  -1   5   6        332.69        321.29        13.05 o
   0   5   6       2016.25       2064.83        40.67 o
   1   5   6         10.18         -2.64         6.16 o
   2   5   6        428.78        480.69        18.72 o
   3   5   6        780.58        698.67        36.55 o
   4   5   6        208.49        207.86        20.81 o
   5   5   6        137.82        127.13        29.40 o
   6   5   6        332.27        328.60        32.12 o
   7   5   6        275.57        230.85        28.93 o
   8   5   6         91.66         90.23        32.78 o
   9   5   6         64.50         48.01        20.54 o
 -13   6   6          2.05         18.41        38.04 o
 -12   6   6         81.71        101.02        35.95 o
 -11   6   6        233.93        292.00        68.03 o
 -10   6   6        117.60        105.86        23.46 o
  -9   6   6       2097.90       1915.30        96.81 o
  -8   6   6          0.11         10.32        14.38 o
  -7   6   6         25.09         54.08        13.66 o
  -6   6   6        275.15        313.34        14.73 o
  -5   6   6       1175.17       1183.00        43.67 o
  -4   6   6          1.07          6.95         7.82 o
  -3   6   6       2032.08       2050.14        53.98 o
  -2   6   6         98.35         96.89        20.24 o
  -1   6   6        124.55        132.25        13.22 o
   0   6   6        373.49        420.58        27.60 o
   1   6   6       1002.93        951.59        29.28 o
   2   6   6         21.11         20.61         7.40 o
   3   6   6          0.00          3.03         8.26 o
   4   6   6        238.74        231.62        21.49 o
   5   6   6       2358.47       2196.44        62.36 o
   6   6   6          0.35          1.86        25.82 o
   7   6   6        206.70        211.75        29.31 o
   8   6   6        200.19        276.10        33.57 o
   9   6   6         11.01         37.88        20.38 o
 -13   7   6         53.77        113.41        29.42 o
 -12   7   6          5.42         20.41        19.71 o
 -11   7   6          0.60         12.62        19.59 o
 -10   7   6         62.87         35.54        23.34 o
  -9   7   6       1547.21       1319.76        59.48 o
  -8   7   6          0.73          9.45        16.88 o
  -7   7   6        764.47        801.22       119.18 o
  -6   7   6        915.68        863.10        32.69 o
  -5   7   6         32.19         34.89        10.72 o
  -4   7   6        952.72        953.42        33.29 o
  -3   7   6         28.98         35.18        10.20 o
  -2   7   6        129.17        137.11        15.05 o
  -1   7   6        453.03        416.09        24.18 o
   0   7   6         51.43         62.74        10.59 o
   1   7   6         51.50         72.79         9.38 o
   2   7   6         69.95         52.39        12.32 o
   3   7   6         45.71         45.69        11.72 o
   4   7   6        316.53        335.54        26.19 o
   5   7   6         11.22         35.07        12.84 o
   6   7   6        111.04        130.91        19.05 o
   7   7   6          0.03         -4.81        11.99 o
   8   7   6         13.45          7.49        15.77 o
 -12   8   6          4.43         -7.73        33.97 o
 -11   8   6        143.22        174.49        36.95 o
 -10   8   6          2.32         23.66        18.61 o
  -9   8   6          8.15         -5.99        15.93 o
  -8   8   6         17.01         27.53        18.48 o
  -7   8   6         45.33         49.33        19.27 o
  -6   8   6          1.90          1.75         8.60 o
  -5   8   6         54.03         25.89        10.65 o
  -4   8   6       1060.89        923.01        40.44 o
  -3   8   6         68.31         72.90        12.73 o
  -2   8   6        417.46        354.99        49.29 o
  -1   8   6        296.40        379.50        24.43 o
   0   8   6        650.13        604.00        28.09 o
   1   8   6         98.96        113.27        13.55 o
   2   8   6        186.84        220.03        28.07 o
   3   8   6          9.44         13.02        13.40 o
   4   8   6         83.73         93.07        21.05 o
   5   8   6        895.65        993.96        67.83 o
   6   8   6         59.22         74.07        26.42 o
   7   8   6        219.06        309.82        36.98 o
   8   8   6          7.57         23.03        17.80 o
 -12   9   6         39.83         42.87        24.29 o
 -11   9   6          3.27         15.61        20.14 o
 -10   9   6         14.48         20.16        21.75 o
  -9   9   6        693.11        675.19        52.19 o
  -8   9   6        103.38        115.74        25.34 o
  -7   9   6         63.88         66.88        17.89 o
  -6   9   6          9.42         19.59        13.69 o
  -5   9   6         31.10         27.12        10.43 o
  -4   9   6        288.51        319.61        24.01 o
  -3   9   6        340.11        349.13        25.51 o
  -2   9   6         59.04         70.22        13.64 o
  -1   9   6        197.13        191.46        21.77 o
   0   9   6        354.84        373.41        25.07 o
   1   9   6        410.78        344.70        33.43 o
   2   9   6         20.63         16.02        18.37 o
   3   9   6        127.40         72.96        20.76 o
   4   9   6         12.22         27.91        15.87 o
   5   9   6          4.00         -6.12        13.84 o
   6   9   6          2.38         -6.44        15.78 o
   7   9   6         69.86         69.82        32.08 o
 -11  10   6         50.14         89.34        28.32 o
 -10  10   6        142.80        167.69        31.88 o
  -9  10   6        353.88        338.24        39.61 o
  -8  10   6         31.49         62.29        21.17 o
  -7  10   6         10.74         47.51        22.55 o
  -6  10   6         71.64         90.93        52.74 o
  -5  10   6        631.71        654.06        34.28 o
  -4  10   6         13.09         20.61        11.39 o
  -3  10   6        233.97        226.00        28.88 o
  -2  10   6        157.56        145.73        17.74 o
  -1  10   6         19.63         45.04        11.14 o
   0  10   6         22.04         16.18         8.75 o
   1  10   6        378.66        373.19        36.67 o
   2  10   6          0.74         15.16        13.25 o
   3  10   6          0.98        -15.69        23.44 o
   4  10   6         23.13         38.19        17.78 o
   5  10   6        947.88        880.27        78.16 o
   6  10   6          0.47         21.02        17.53 o
 -11  11   6         12.36         40.42        22.76 o
 -10  11   6         19.33         28.84        20.61 o
  -9  11   6        471.09        404.21        44.39 o
  -8  11   6         32.68         43.29        17.76 o
  -7  11   6        369.78        407.66        40.52 o
  -6  11   6         14.32         15.81        15.27 o
  -5  11   6         95.88         62.76        41.32 o
  -4  11   6         26.26         21.81        11.71 o
  -3  11   6        161.02        182.80        20.42 o
  -2  11   6          9.92         13.49        10.33 o
  -1  11   6        285.90        282.95        24.07 o
   0  11   6          4.97          2.63        12.93 o
   1  11   6        108.33        133.53        43.00 o
   2  11   6         13.39          1.39        15.10 o
   3  11   6         11.62          3.02        16.56 o
   4  11   6          6.82          1.99        29.40 o
   5  11   6         13.59         -3.28        14.79 o
   6  11   6         42.19         38.34        26.62 o
 -10  12   6         48.82         33.30        24.34 o
  -9  12   6         50.34         77.93        29.60 o
  -8  12   6         16.96         94.64        22.46 o
  -7  12   6        133.94        153.08        27.11 o
  -6  12   6          1.26         11.48        15.80 o
  -5  12   6          7.56         20.31        16.98 o
  -4  12   6         68.67        112.14        48.67 o
  -3  12   6         16.22         13.08        12.54 o
  -2  12   6         64.73        107.24        16.80 o
  -1  12   6         29.65         26.32        17.76 o
   0  12   6         57.88         59.16        18.67 o
   1  12   6          0.66         -6.30        16.55 o
   2  12   6          7.73          0.08        29.80 o
   3  12   6          6.30         25.26        27.61 o
   4  12   6          3.45          6.91        18.57 o
   5  12   6        242.70        248.82        73.20 o
  -9  13   6        194.91        203.49        32.09 o
  -8  13   6         20.13         52.13        20.76 o
  -7  13   6          3.01          2.09        17.84 o
  -6  13   6          0.07         21.84        19.67 o
  -5  13   6        172.84        235.97        44.79 o
  -4  13   6         54.76         30.86        15.20 o
  -3  13   6          1.92         12.44        12.42 o
  -2  13   6         15.26         33.10        12.83 o
  -1  13   6         84.09         68.00        44.89 o
   0  13   6         11.38          8.39        17.70 o
   1  13   6        182.07        168.58        30.07 o
   2  13   6         77.64         55.51        20.86 o
   3  13   6          0.03          8.50        27.81 o
  -7  14   6         12.10         30.71        20.44 o
  -6  14   6         66.18         86.69        23.52 o
  -5  14   6        138.71        172.40        43.90 o
  -4  14   6          1.66         45.54        18.45 o
  -3  14   6        102.49        112.21        46.58 o
  -2  14   6         31.76         60.24        21.31 o
  -1  14   6          9.49         -6.16        29.50 o
   0  14   6         26.97         27.65        20.96 o
   1  14   6         58.43         30.08        50.65 o
   2  14   6         16.76         19.40        19.61 o
  -5  15   6          0.08          3.89        18.24 o
  -4  15   6          5.74         47.50        18.88 o
  -3  15   6         17.27         19.67        26.82 o
  -2  15   6          7.21         -3.58        25.43 o
  -1  15   6         38.48         73.98        25.53 o
  -2 -17   7          2.88         68.53        37.15 o
  -1 -17   7          8.73         32.71        20.57 o
   0 -17   7          1.94         23.72        29.50 o
   1 -17   7         12.52         62.68        24.53 o
  -5 -16   7         26.32         70.42        29.70 o
  -4 -16   7          0.51         49.01        23.31 o
  -3 -16   7          6.39         29.40        20.93 o
  -2 -16   7          0.95         51.14        23.07 o
  -1 -16   7         15.08         20.39        26.72 o
   0 -16   7          6.94         -8.07        16.36 o
   1 -16   7         62.89         79.11        24.34 o
   2 -16   7          0.88         -1.17        21.35 o
   3 -16   7         10.64         41.68        21.75 o
   4 -16   7         24.44         46.27        21.08 o
  -6 -15   7          7.20         74.32        23.91 o
  -5 -15   7          0.79         34.81        38.63 o
  -4 -15   7         28.94         34.58        33.87 o
  -3 -15   7         45.03         58.75        29.10 o
  -2 -15   7         17.74         20.05        14.17 o
  -1 -15   7         32.65         70.52        20.62 o
   0 -15   7          4.75         24.72        20.26 o
   1 -15   7        260.40        214.31        30.54 o
   2 -15   7         41.07         65.64        22.54 o
   3 -15   7          8.33         -0.17        16.08 o
   4 -15   7          5.94         12.50        18.38 o
   5 -15   7          0.33         33.66        21.66 o
  -8 -14   7          0.13         18.45        23.10 o
  -7 -14   7         63.70         75.95        25.75 o
  -6 -14   7          0.01         21.59        19.74 o
  -5 -14   7        136.14        135.46        27.62 o
  -4 -14   7          3.60         22.67        19.94 o
  -3 -14   7        291.82        321.85        41.64 o
  -2 -14   7          4.34          6.47        12.63 o
  -1 -14   7          7.68         23.25        13.54 o
   0 -14   7         58.38         69.52        19.41 o
   1 -14   7         19.28         35.27        41.12 o
   2 -14   7         43.38         50.92        19.56 o
   3 -14   7         21.01         -2.22        25.92 o
   4 -14   7        148.60        177.32        30.06 o
   5 -14   7        494.88        512.28        48.93 o
   6 -14   7         52.70         46.81        25.18 o
  -9 -13   7        234.74        280.68        41.03 o
  -8 -13   7        109.94        127.61        31.58 o
  -7 -13   7         47.83         53.71        24.26 o
  -6 -13   7         72.24         36.20        21.39 o
  -5 -13   7         15.32         10.89        16.00 o
  -4 -13   7         97.38        104.80        32.18 o
  -3 -13   7          6.45         18.16        12.19 o
  -2 -13   7         93.37        100.59        17.12 o
  -1 -13   7          0.00          3.58        11.61 o
   0 -13   7        115.60        135.90        23.23 o
   1 -13   7         27.18         12.57        14.70 o
   2 -13   7         72.68         63.72        20.02 o
   3 -13   7          1.46         21.70        16.19 o
   4 -13   7          0.26         14.38        16.83 o
   5 -13   7          0.14         19.44        19.59 o
   6 -13   7         18.70         21.57        21.38 o
   7 -13   7         97.31        228.81        45.49 o
  -9 -12   7          1.26          9.69        20.35 o
  -8 -12   7          2.05         22.32        21.83 o
  -7 -12   7         37.60         41.88        19.42 o
  -6 -12   7         66.89         62.51        35.85 o
  -5 -12   7         38.46         40.99        20.08 o
  -4 -12   7         13.66         13.26        11.93 o
  -3 -12   7        158.71        116.21        17.32 o
  -2 -12   7         13.48         20.70        12.86 o
  -1 -12   7          7.75          4.29        11.55 o
   0 -12   7         18.68         33.19        12.11 o
   1 -12   7         48.96         79.54        19.57 o
   2 -12   7        102.61        102.62        21.17 o
   3 -12   7         47.53         89.78        20.47 o
   4 -12   7          0.84          1.23        29.30 o
   5 -12   7         87.16         91.46        23.94 o
   6 -12   7          0.15         30.28        20.13 o
   7 -12   7        197.86        208.09        34.38 o
   8 -12   7          4.98          4.35        23.42 o
 -10 -11   7          9.86         54.60        22.47 o
  -9 -11   7        172.53        138.84        29.63 o
  -8 -11   7         14.83         18.23        20.35 o
  -7 -11   7         11.66         19.08        19.94 o
  -6 -11   7         45.24         65.08        20.51 o
  -5 -11   7        115.19        134.24        25.67 o
  -4 -11   7         74.94        120.85        17.44 o
  -3 -11   7        118.85        132.65        17.64 o
  -2 -11   7         33.25         56.41        16.06 o
  -1 -11   7        104.24        108.38        31.44 o
   0 -11   7         43.00         41.58        12.01 o
   1 -11   7       2233.90       2191.37        59.04 o
   2 -11   7        179.88        200.07        27.05 o
   3 -11   7         48.14         74.00        32.48 o
   4 -11   7         60.53         86.15        20.63 o
   5 -11   7         44.06         47.28        20.06 o
   6 -11   7          1.87         27.22        16.53 o
   7 -11   7        121.34        129.21        21.49 o
   8 -11   7          0.62          6.01        25.62 o
 -11 -10   7          7.63         16.38        31.29 o
 -10 -10   7         72.45        103.98        23.35 o
  -9 -10   7        547.96        555.35        49.49 o
  -8 -10   7         12.12          6.58        39.93 o
  -7 -10   7        213.30        246.46        35.46 o
  -6 -10   7        187.59        178.52        55.22 o
  -5 -10   7       1473.57       1295.24        43.54 o
  -4 -10   7         63.31         54.27        12.90 o
  -3 -10   7       2244.55       2257.16        59.51 o
  -2 -10   7         76.77         56.38        15.74 o
  -1 -10   7          7.27          1.75         8.89 o
   0 -10   7         83.56         70.41        16.03 o
   1 -10   7        201.77        224.71        20.43 o
   2 -10   7         46.55         31.57        14.23 o
   3 -10   7        746.33        704.97        47.00 o
   4 -10   7        350.63        336.95        25.66 o
   5 -10   7        820.57        828.31        56.84 o
   6 -10   7         52.23         47.27        14.14 o
   7 -10   7        235.00        199.10        24.14 o
   8 -10   7         35.79         65.23        28.70 o
   9 -10   7          2.32         29.00        25.21 o
 -11  -9   7         43.04         24.51        37.44 o
 -10  -9   7          1.02          3.81        32.58 o
  -9  -9   7        481.77        462.29        43.47 o
  -8  -9   7        125.10        155.42        44.10 o
  -7  -9   7          5.11          4.48        14.65 o
  -6  -9   7         30.91         45.69        15.31 o
  -5  -9   7        105.00        115.72        15.19 o
  -4  -9   7          1.42          3.87         8.95 o
  -3  -9   7        190.23        241.99        34.66 o
  -2  -9   7        115.54         81.50        13.01 o
  -1  -9   7        736.45        716.00        31.23 o
   0  -9   7         26.78         43.25        10.71 o
   1  -9   7       1278.41       1141.69        37.31 o
   2  -9   7        423.62        397.24        23.92 o
   3  -9   7         46.98         45.94        11.57 o
   4  -9   7          5.48         29.27        10.83 o
   5  -9   7         97.00         95.83        20.25 o
   6  -9   7        243.86        274.71        26.01 o
   7  -9   7          2.40          0.44        16.85 o
   8  -9   7         51.00         52.33        22.60 o
   9  -9   7          4.86         17.10        23.33 o
 -12  -8   7          2.85         46.37        19.95 o
 -11  -8   7          2.46         11.02        16.87 o
 -10  -8   7         19.06         29.74        18.74 o
  -9  -8   7         63.73         56.70        19.62 o
  -8  -8   7         28.22         25.90        13.71 o
  -7  -8   7         61.11         65.72        17.56 o
  -6  -8   7        534.04        509.54        39.44 o
  -5  -8   7        474.11        499.09        54.13 o
  -4  -8   7         40.81         40.30        14.47 o
  -3  -8   7         67.32         59.15        13.94 o
  -2  -8   7         75.42         81.10        12.36 o
  -1  -8   7        340.84        313.48        21.49 o
   0  -8   7          2.99         -0.79         9.15 o
   1  -8   7         87.06        104.43        10.15 o
   2  -8   7        953.81        837.93        24.82 o
   3  -8   7        256.80        248.34        20.00 o
   4  -8   7        729.67        681.30        52.67 o
   5  -8   7       1101.03       1053.23        40.54 o
   6  -8   7        238.48        298.32        33.62 o
   7  -8   7        189.90        168.95        29.80 o
   8  -8   7         82.50        121.75        27.80 o
   9  -8   7          6.25         47.87        32.58 o
 -12  -7   7         38.36         54.25        20.04 o
 -11  -7   7         39.81         60.19        20.87 o
 -10  -7   7        151.35        169.79        26.99 o
  -9  -7   7       1794.29       1526.01        64.78 o
  -8  -7   7        343.24        292.36        31.56 o
  -7  -7   7         80.09         82.62        18.17 o
  -6  -7   7        996.36       1053.88        64.06 o
  -5  -7   7        485.60        493.56        60.88 o
  -4  -7   7        262.88        259.85        30.99 o
  -3  -7   7        283.37        323.42        27.16 o
  -2  -7   7        257.18        241.82        22.75 o
  -1  -7   7          5.34         -0.36         8.29 o
   0  -7   7       1068.40       1018.77        53.44 o
   1  -7   7       2925.83       3082.68        56.14 o
   2  -7   7         68.30         70.54         9.03 o
   3  -7   7        152.81        189.08        17.77 o
   4  -7   7        128.17         99.39        18.32 o
   5  -7   7          1.80         14.82        11.69 o
   6  -7   7        444.41        489.99       164.77 o
   7  -7   7        199.94        199.06        40.62 o
   8  -7   7        262.74        225.45        37.15 o
   9  -7   7        317.76        342.65        56.61 o
  10  -7   7          9.44         59.19        35.95 o
 -13  -6   7         25.34         20.46        18.56 o
 -12  -6   7          3.50         25.75        17.36 o
 -11  -6   7         54.10         79.99        21.20 o
 -10  -6   7          0.94         30.06        14.38 o
  -9  -6   7        806.17        837.81        75.68 o
  -8  -6   7         67.61         79.29        17.68 o
  -7  -6   7          3.18         12.67        13.22 o
  -6  -6   7       2209.99       2203.08       101.90 o
  -5  -6   7       3966.10       4061.33       147.98 o
  -4  -6   7         42.14         63.95        12.64 o
  -3  -6   7       2704.66       2891.10        78.57 o
  -2  -6   7         58.74         53.64        11.40 o
  -1  -6   7          6.79         17.22         9.02 o
   0  -6   7          8.69         10.59         8.50 o
   1  -6   7         98.21         89.45        11.39 o
   2  -6   7        136.58        175.88        28.21 o
   3  -6   7       1239.02       1063.80        32.76 o
   4  -6   7        196.79        213.95        24.19 o
   5  -6   7       1168.95       1182.29        50.70 o
   6  -6   7        187.86        202.36        25.72 o
   7  -6   7         80.69         99.50        21.55 o
   8  -6   7         25.46         24.04        25.43 o
   9  -6   7          8.33         19.07        24.83 o
  10  -6   7         51.58         46.88        32.58 o
 -13  -5   7          2.88         21.82        17.94 o
 -12  -5   7         57.87         82.03        20.95 o
 -11  -5   7          1.22          4.38        15.36 o
 -10  -5   7        372.29        298.07        33.06 o
  -9  -5   7       1837.09       1690.00        64.88 o
  -8  -5   7        466.72        518.51        39.40 o
  -7  -5   7          3.78          3.14        11.92 o
  -6  -5   7        782.15        709.93        48.27 o
  -5  -5   7        181.93        211.84        22.24 o
  -4  -5   7         15.73          2.90         8.14 o
  -3  -5   7        827.34        837.95        34.11 o
  -2  -5   7          3.69         -7.97        13.81 o
  -1  -5   7       1763.17       1574.16        65.15 o
   0  -5   7        949.79        840.60        32.68 o
   1  -5   7       4281.51       4490.43       105.37 o
   2  -5   7        188.91        168.53        14.74 o
   3  -5   7       1113.98        997.49        46.51 o
   4  -5   7         42.74         51.06         8.10 o
   5  -5   7         77.32         59.59        15.01 o
   6  -5   7         22.08         20.50        12.71 o
   7  -5   7        135.65        110.66        21.83 o
   8  -5   7        148.03        180.16        39.93 o
   9  -5   7         21.61          0.79        26.82 o
  10  -5   7         71.19         94.15        40.32 o
 -13  -4   7        178.53        244.12        46.28 o
 -12  -4   7         89.10         44.78        18.97 o
 -11  -4   7         22.11         42.26        15.75 o
 -10  -4   7          7.29         15.66        13.32 o
  -9  -4   7         22.32         37.69        19.37 o
  -8  -4   7        318.79        313.86        29.77 o
  -7  -4   7        205.45        203.68        23.30 o
  -6  -4   7        157.27        154.87        26.82 o
  -5  -4   7       1209.70       1116.11        41.69 o
  -4  -4   7        116.39        132.18        16.48 o
  -3  -4   7        359.46        290.94        21.82 o
  -2  -4   7          0.76          8.47         7.75 o
  -1  -4   7        746.56        701.42        19.24 o
   0  -4   7         67.82         78.07        18.87 o
   1  -4   7         41.18         69.48         9.43 o
   2  -4   7        409.87        447.97        20.01 o
   3  -4   7       1116.69       1057.76        27.01 o
   4  -4   7        358.15        384.25        29.49 o
   5  -4   7       4933.31       4639.51       365.79 o
   6  -4   7       1157.97       1057.44        69.32 o
   7  -4   7        625.23        602.88        71.81 o
   8  -4   7        218.59        195.86        42.71 o
   9  -4   7          0.90          9.53        29.40 o
  10  -4   7         27.40         37.74        38.73 o
 -13  -3   7         31.79         96.14        28.01 o
 -12  -3   7          1.71         11.60        27.61 o
 -11  -3   7         84.10        114.85        20.99 o
 -10  -3   7         72.74         85.34        27.71 o
  -9  -3   7       4537.40       4152.42        88.81 o
  -8  -3   7        163.39        163.55        15.94 o
  -7  -3   7        268.95        266.97        19.64 o
  -6  -3   7       1763.70       1658.16        39.54 o
  -5  -3   7        678.63        757.29        42.77 o
  -4  -3   7        463.13        480.56        17.15 o
  -3  -3   7         13.45          7.48         6.06 o
  -2  -3   7         20.16         23.57         4.65 o
  -1  -3   7          6.59          3.77         4.40 o
   0  -3   7         22.74         28.83         7.58 o
   1  -3   7       4258.94       5021.87        92.54 o
   2  -3   7          1.25         31.78         8.29 o
   3  -3   7       1087.69       1072.29        31.94 o
   4  -3   7          1.20         21.28         7.46 o
   5  -3   7          3.75         11.27         7.46 o
   6  -3   7        911.34        890.89        55.42 o
   7  -3   7        373.30        431.44        59.19 o
   8  -3   7        605.08        616.77        70.71 o
   9  -3   7        313.47        235.98        48.07 o
  10  -3   7          0.54         39.53        32.78 o
 -13  -2   7          1.54         54.03        24.83 o
 -12  -2   7        101.45         49.26        26.42 o
 -11  -2   7        546.69        618.88        43.68 o
 -10  -2   7          2.97         -3.01        11.89 o
  -9  -2   7       1601.84       1601.25        52.58 o
  -8  -2   7         17.00         19.84         9.55 o
  -7  -2   7        187.58        247.77        15.65 o
  -6  -2   7       2780.33       2617.85        49.53 o
  -5  -2   7       6058.10       6876.45       104.96 o
  -4  -2   7         72.63         25.98         5.63 o
  -3  -2   7       6364.20       7425.63       125.78 o
  -2  -2   7       1155.60       1088.77        33.47 o
  -1  -2   7        374.55        372.58        13.29 o
   0  -2   7        959.88        960.13        27.40 o
   1  -2   7         68.28         93.93        12.08 o
   2  -2   7        385.13        380.53        23.66 o
   3  -2   7          7.79         25.32        14.30 o
   4  -2   7        525.49        499.96        23.78 o
   5  -2   7       1447.33       1382.56        46.38 o
   6  -2   7       2017.39       1938.15       103.19 o
   7  -2   7         18.09         -7.75        22.25 o
   8  -2   7         80.29         87.60        31.38 o
   9  -2   7          5.49         23.84        25.82 o
  10  -2   7         73.30        114.61        43.90 o
 -14  -1   7         95.47        112.03        33.17 o
 -13  -1   7         11.15          4.97        23.24 o
 -12  -1   7          0.29         18.36        18.27 o
 -11  -1   7        194.60        208.49        26.94 o
 -10  -1   7        255.67        245.96        18.36 o
  -9  -1   7       5874.45       5503.63       135.25 o
  -8  -1   7        994.76        952.04        27.95 o
  -7  -1   7        318.66        329.92        17.75 o
  -6  -1   7       1569.13       1579.20        46.88 o
  -5  -1   7       1740.98       1874.37        37.52 o
  -4  -1   7        358.05        348.99        15.51 o
  -3  -1   7        487.00        482.30        15.26 o
  -2  -1   7         36.83         30.86         5.26 o
  -1  -1   7        116.59        116.41         9.52 o
   0  -1   7        305.06        296.85        15.10 o
   1  -1   7       1954.82       2079.52        62.77 o
   2  -1   7        392.10        472.89        25.97 o
   3  -1   7        716.93        731.07        30.95 o
   4  -1   7        217.86        244.71        17.72 o
   5  -1   7         24.41         31.44        11.27 o
   6  -1   7         15.00         19.10        10.91 o
   7  -1   7        250.20        294.18        48.86 o
   8  -1   7          5.81          6.56        25.82 o
   9  -1   7         26.55         40.12        32.58 o
  10  -1   7          1.37        -28.41        29.00 o
 -14   0   7         25.77         66.34        25.82 o
 -13   0   7          7.43         42.77        17.62 o
 -12   0   7        136.68         89.36        21.68 o
 -11   0   7         45.99         37.13        15.02 o
 -10   0   7         15.44         32.00         9.70 o
  -9   0   7         43.07         48.96        10.59 o
  -8   0   7        144.95        155.94        19.18 o
  -7   0   7          0.28          2.63         5.94 o
  -6   0   7         55.41         59.84        11.12 o
  -5   0   7        632.15        686.19        19.78 o
  -4   0   7        785.05        729.67        19.44 o
  -3   0   7        770.54        760.22        28.40 o
  -2   0   7         55.85         44.84         6.48 o
  -1   0   7         10.96         34.12         5.84 o
   0   0   7        326.40        344.22        15.87 o
   1   0   7        490.71        519.55        24.39 o
   2   0   7        149.41        217.36        32.68 o
   3   0   7        803.96        829.71        56.71 o
   4   0   7         93.77        116.53        12.69 o
   5   0   7       6326.00       6107.57       140.57 o
   6   0   7        177.61        246.38        35.75 o
   7   0   7        773.09        725.29        60.29 o
   8   0   7        115.08        135.07        36.75 o
   9   0   7         29.17         63.56        37.34 o
  10   0   7         12.65         43.70        37.15 o
 -14   1   7         14.24         20.83        26.82 o
 -13   1   7          5.42         -6.97        20.66 o
 -12   1   7          0.55         18.13        13.90 o
 -11   1   7          9.01         18.07        12.05 o
 -10   1   7        176.18        181.69        16.20 o
  -9   1   7       3072.96       2783.56        57.38 o
  -8   1   7         43.65         41.53         8.93 o
  -7   1   7        291.59        285.09        16.55 o
  -6   1   7         59.41         77.17         9.04 o
  -5   1   7         23.57         14.83         5.51 o
  -4   1   7          0.06         11.50         5.40 o
  -3   1   7        472.50        533.04        23.06 o
  -2   1   7        448.68        483.63        16.69 o
  -1   1   7        353.95        409.17        13.88 o
   0   1   7        720.10        809.54        30.92 o
   1   1   7       2762.20       3352.24        67.43 o
   2   1   7       3489.99       3670.03        90.10 o
   3   1   7        847.90        795.29        33.70 o
   4   1   7         91.75         92.90        15.01 o
   5   1   7        118.75        166.63        22.05 o
   6   1   7        562.54        567.22        67.93 o
   7   1   7        591.61        616.57        42.41 o
   8   1   7        104.85        102.10        36.15 o
   9   1   7          6.08         -3.18        29.60 o
  10   1   7         50.88         70.91        37.94 o
 -14   2   7         11.51         19.72        17.53 o
 -13   2   7         83.26        139.68        26.94 o
 -12   2   7        344.45        316.20        34.67 o
 -11   2   7        468.41        471.22        31.43 o
 -10   2   7         20.23         15.58        10.43 o
  -9   2   7       1217.88       1120.67        45.24 o
  -8   2   7         13.92         11.20         8.14 o
  -7   2   7          3.28         10.28         6.38 o
  -6   2   7         69.67         88.19         9.33 o
  -5   2   7       2453.28       2770.77        45.13 o
  -4   2   7        482.32        553.84        14.84 o
  -3   2   7        404.28        521.05        21.09 o
  -2   2   7        163.84        135.13        12.28 o
  -1   2   7       1363.36       1317.77        27.27 o
   0   2   7         48.90         34.66         5.84 o
   1   2   7        522.29        514.39        21.28 o
   2   2   7        511.26        549.57        27.54 o
   3   2   7        510.64        526.15        31.38 o
   4   2   7        220.13        187.84        21.54 o
   5   2   7       3461.50       3251.96        92.48 o
   6   2   7        853.42        872.02        47.61 o
   7   2   7        339.89        312.31        36.85 o
   8   2   7         31.59         62.19        32.18 o
   9   2   7         27.06          5.76        31.78 o
  10   2   7         56.52         94.95        46.08 o
 -13   3   7         13.37         23.22        31.88 o
 -12   3   7          0.05         24.19        12.44 o
 -11   3   7        180.41        160.75        19.72 o
 -10   3   7         74.68         65.87        13.66 o
  -9   3   7       5976.59       5794.42       112.91 o
  -8   3   7        132.57        143.36        13.57 o
  -7   3   7       2759.82       2608.11       100.26 o
  -6   3   7         46.97         74.44        13.63 o
  -5   3   7          9.95         22.01         8.17 o
  -4   3   7          2.79         12.51         6.89 o
  -3   3   7        439.99        407.77        35.72 o
  -2   3   7        404.88        385.76        29.31 o
  -1   3   7        278.47        274.71        11.11 o
   0   3   7        254.76        232.13        13.62 o
   1   3   7          9.64         26.70         7.23 o
   2   3   7        116.94         96.91        12.28 o
   3   3   7         10.16          3.14        15.59 o
   4   3   7        369.97        356.50        28.83 o
   5   3   7         49.42         40.81        15.49 o
   6   3   7         17.00         39.01        17.58 o
   7   3   7         10.20         21.43        13.60 o
   8   3   7          1.34         27.40        15.79 o
   9   3   7         18.47         78.86        36.15 o
 -13   4   7          0.76         -6.75        29.80 o
 -12   4   7         21.45         48.51        14.52 o
 -11   4   7        156.31        133.46        18.16 o
 -10   4   7          0.01         -7.31         9.37 o
  -9   4   7        555.06        473.27        42.53 o
  -8   4   7          0.15          5.06         7.60 o
  -7   4   7         88.87         98.76        18.30 o
  -6   4   7          1.95          2.81         6.55 o
  -5   4   7        104.51         94.67         7.51 o
  -4   4   7        283.10        326.60        20.44 o
  -3   4   7         11.54         27.56         8.17 o
  -2   4   7         22.28         26.88        10.36 o
  -1   4   7       1251.62       1158.28        34.07 o
   0   4   7         26.53         33.63         9.65 o
   1   4   7         63.82         63.79         9.80 o
   2   4   7         11.98         17.65         8.58 o
   3   4   7         10.99         14.26         8.82 o
   4   4   7         42.36         36.75        12.46 o
   5   4   7        782.03        764.61        65.15 o
   6   4   7          6.15         14.21        22.84 o
   7   4   7         50.45         49.72        17.47 o
   8   4   7          9.99         51.21        18.09 o
   9   4   7          0.17          9.73        31.38 o
 -13   5   7         18.05         65.53        23.03 o
 -12   5   7          2.16         -3.29        26.72 o
 -11   5   7         14.77         22.10        25.23 o
 -10   5   7          0.16         20.16        16.63 o
  -9   5   7        219.32        251.84        29.78 o
  -8   5   7          7.11         14.52        10.25 o
  -7   5   7        295.61        252.08        20.77 o
  -6   5   7        604.37        560.70        33.17 o
  -5   5   7        229.85        202.91        17.55 o
  -4   5   7         84.07         82.74        15.94 o
  -3   5   7          2.09         13.47         7.62 o
  -2   5   7          1.47          7.21         6.90 o
  -1   5   7        236.55        230.61        18.01 o
   0   5   7        981.52        941.38        35.92 o
   1   5   7       1596.97       1703.91        55.05 o
   2   5   7       2185.83       1872.81        59.13 o
   3   5   7        120.44        145.60        16.90 o
   4   5   7        314.62        310.43        25.09 o
   5   5   7         14.31         23.19        11.76 o
   6   5   7        438.08        416.57        47.67 o
   7   5   7        110.77        107.55        22.84 o
   8   5   7          0.09         40.25        18.18 o
   9   5   7          1.69         59.34        21.20 o
 -13   6   7        177.42        260.88        37.29 o
 -12   6   7        163.72        180.40        30.67 o
 -11   6   7         50.81         32.69        18.90 o
 -10   6   7         38.42         47.10        20.96 o
  -9   6   7         40.40         14.24        15.67 o
  -8   6   7        123.38        104.04        20.79 o
  -7   6   7          3.24         -7.61         7.86 o
  -6   6   7        223.74        230.33        16.85 o
  -5   6   7        741.77        702.41        30.10 o
  -4   6   7       1868.53       1785.17        48.21 o
  -3   6   7          3.71          3.47        12.48 o
  -2   6   7        159.02        139.17        15.81 o
  -1   6   7          2.58          5.53         9.08 o
   0   6   7        367.33        373.84        23.24 o
   1   6   7        323.55        354.55        25.93 o
   2   6   7         59.90         53.98        12.00 o
   3   6   7          0.54         -8.51         8.51 o
   4   6   7         16.19         30.36        11.49 o
   5   6   7        388.05        407.24        30.28 o
   6   6   7        104.12        130.14        19.01 o
   7   6   7        361.91        403.03        33.13 o
   8   6   7         17.47         49.55        19.92 o
 -13   7   7         23.92         48.47        35.16 o
 -12   7   7         29.94         50.31        25.35 o
 -11   7   7         43.61         66.63        22.11 o
 -10   7   7        201.98        203.29        30.05 o
  -9   7   7       1507.54       1547.05        65.59 o
  -8   7   7          5.61         24.58        16.36 o
  -7   7   7        323.09        319.60        20.04 o
  -6   7   7        210.19        202.67        19.77 o
  -5   7   7         53.00         65.95        12.75 o
  -4   7   7         88.97         97.37        14.95 o
  -3   7   7        232.91        210.64        24.89 o
  -2   7   7        119.22        137.00        15.31 o
  -1   7   7         42.63         35.71         9.97 o
   0   7   7        119.30         95.65        16.55 o
   1   7   7        230.87        243.48        19.71 o
   2   7   7          2.63        -10.40        10.40 o
   3   7   7        102.97         94.21        20.06 o
   4   7   7         44.98         76.81        31.98 o
   5   7   7          2.02         -2.62        22.35 o
   6   7   7          2.10          1.28        39.03 o
   7   7   7          0.90         15.21        16.73 o
   8   7   7          5.35         34.05        16.91 o
 -12   8   7         14.89         27.89        22.59 o
 -11   8   7          3.12         -6.68        18.67 o
 -10   8   7         79.10        117.57        25.72 o
  -9   8   7        218.21        215.36        31.95 o
  -8   8   7         18.51         13.53        16.87 o
  -7   8   7          9.12         32.38        21.55 o
  -6   8   7          2.82         13.71        12.22 o
  -5   8   7        384.45        437.56        27.43 o
  -4   8   7         32.79         30.94        11.56 o
  -3   8   7        111.40        142.91        16.84 o
  -2   8   7         10.87         17.26        21.03 o
  -1   8   7       1166.17       1119.19        38.14 o
   0   8   7          3.45         -6.30         8.25 o
   1   8   7        225.44        211.10        26.84 o
   2   8   7         12.01         20.64        17.58 o
   3   8   7         77.74        105.77        35.36 o
   4   8   7         29.45         51.77        26.52 o
   5   8   7        106.82        112.90        24.06 o
   6   8   7          0.82         -6.95        15.58 o
   7   8   7         27.24         36.54        23.44 o
 -12   9   7          5.67        -21.83        21.83 o
 -11   9   7         95.31        123.65        29.04 o
 -10   9   7         52.78         64.19        24.27 o
  -9   9   7         40.14         45.44        20.11 o
  -8   9   7        163.15        163.26        27.70 o
  -7   9   7        353.47        397.73        38.27 o
  -6   9   7        145.18        138.70        23.00 o
  -5   9   7        257.16        231.93        22.07 o
  -4   9   7          0.11         -1.31         9.12 o
  -3   9   7         38.77         53.35        12.37 o
  -2   9   7         43.20         16.19         9.88 o
  -1   9   7          2.03         18.54         9.62 o
   0   9   7        150.95        158.25        17.40 o
   1   9   7        229.81        188.34        26.63 o
   2   9   7        200.73        226.05        29.13 o
   3   9   7         54.14         51.66        20.23 o
   4   9   7         77.44         62.54        20.22 o
   5   9   7         13.18         -7.43        14.00 o
   6   9   7        310.49        316.74        38.22 o
 -11  10   7          2.14         21.13        22.39 o
 -10  10   7         49.76         57.66        24.98 o
  -9  10   7         44.25         60.29        22.77 o
  -8  10   7         40.48         53.22        28.21 o
  -7  10   7          0.56          3.34        13.46 o
  -6  10   7         25.47         28.46        27.71 o
  -5  10   7        204.71        243.57        22.96 o
  -4  10   7        637.76        649.52        35.45 o
  -3  10   7        110.40         99.59        16.02 o
  -2  10   7         83.65        106.55        16.45 o
  -1  10   7         51.63         64.29        20.71 o
   0  10   7         44.85         66.72        23.24 o
   1  10   7          0.07         11.68        14.51 o
   2  10   7          8.74         23.96        14.73 o
   3  10   7          3.30         11.33        21.65 o
   4  10   7         69.37         32.87        29.50 o
   5  10   7          9.53          2.84        23.94 o
   6  10   7          0.01        -10.32        16.51 o
 -10  11   7        271.91        253.54        75.38 o
  -9  11   7        324.16        306.83        38.84 o
  -8  11   7         12.37         36.29        18.45 o
  -7  11   7          5.12         15.15        14.73 o
  -6  11   7        218.68        260.98        32.13 o
  -5  11   7         34.42         34.64        15.80 o
  -4  11   7        156.39        139.19        21.15 o
  -3  11   7         18.96         -8.28        16.65 o
  -2  11   7         78.39         65.27        14.38 o
  -1  11   7          1.77          9.25        10.59 o
   0  11   7          6.40         25.43        24.83 o
   1  11   7         30.70         35.95        17.45 o
   2  11   7         41.22         39.20        19.57 o
   3  11   7          0.61         16.51        18.61 o
   4  11   7        114.53         88.98        26.62 o
   5  11   7          3.22         -9.90        15.80 o
  -9  12   7          8.63         39.05        22.05 o
  -8  12   7         41.35         68.24        21.05 o
  -7  12   7          9.23         25.72        25.03 o
  -6  12   7         21.46         40.79        42.21 o
  -5  12   7          5.06         33.13        16.51 o
  -4  12   7          9.33         12.78        12.06 o
  -3  12   7          1.20          3.80        14.52 o
  -2  12   7          7.86         19.21        12.01 o
  -1  12   7         88.20         97.15        23.31 o
   0  12   7         54.83         46.59        19.70 o
   1  12   7         31.07         23.37        17.88 o
   2  12   7         32.17          3.91        16.99 o
   3  12   7         70.58         95.50        24.26 o
   4  12   7         30.28         81.79        26.55 o
  -8  13   7         87.15         77.99        22.48 o
  -7  13   7         24.36         46.09        21.55 o
  -6  13   7          0.28         27.24        18.08 o
  -5  13   7         33.81          9.23        15.99 o
  -4  13   7         89.20         93.90        22.12 o
  -3  13   7          0.99         48.72        15.32 o
  -2  13   7          4.97         30.36        20.50 o
  -1  13   7          0.02          1.29        18.59 o
   0  13   7         68.41         46.73        22.19 o
   1  13   7         33.79         38.22        31.88 o
   2  13   7          0.03          5.76        24.63 o
  -7  14   7         12.93         24.33        15.84 o
  -6  14   7         38.29         44.84        19.31 o
  -5  14   7         12.93        -14.32        17.28 o
  -4  14   7        100.13        139.74        26.07 o
  -3  14   7         25.15         40.38        18.61 o
  -2  14   7          0.50         26.04        20.81 o
  -1  14   7         13.16         20.58        22.79 o
   0  14   7          0.02         -4.74        20.00 o
   1  14   7         37.16         56.75        21.27 o
  -1 -17   8         19.38         33.81        22.53 o
   0 -17   8         17.54         49.50        22.99 o
  -5 -16   8          3.55         71.62        49.36 o
  -4 -16   8          0.35         24.24        22.57 o
  -3 -16   8          2.00         70.41        23.24 o
  -2 -16   8          7.44         10.00        19.15 o
  -1 -16   8          1.35         29.69        24.04 o
   0 -16   8         54.86         81.41        35.06 o
   1 -16   8          0.68         23.25        21.16 o
   2 -16   8         22.08         51.98        21.89 o
   3 -16   8          1.44         33.38        19.29 o
  -6 -15   8          3.80         22.22        21.82 o
  -5 -15   8          2.32         58.85        24.92 o
  -4 -15   8        101.71        120.97        27.93 o
  -3 -15   8         29.02         81.66        24.07 o
  -2 -15   8         43.85         51.80        16.71 o
  -1 -15   8         82.87        110.02        24.17 o
   0 -15   8         15.53         20.37        18.67 o
   1 -15   8        166.53        195.17        31.36 o
   2 -15   8         82.63         71.90        23.86 o
   3 -15   8         17.56         58.62        23.22 o
   4 -15   8          6.57          9.20        20.09 o
   5 -15   8         32.06         26.23        24.50 o
  -8 -14   8          3.60         28.26        28.90 o
  -7 -14   8          1.70         24.30        23.09 o
  -6 -14   8          6.92         13.88        21.28 o
  -5 -14   8        196.69        158.42        44.00 o
  -4 -14   8        224.26        264.35        34.75 o
  -3 -14   8        147.82        104.43        18.79 o
  -2 -14   8         62.36         82.79        22.39 o
  -1 -14   8          3.96         -4.20        15.41 o
   0 -14   8         57.80         98.13        21.93 o
   1 -14   8        104.66         87.67        29.30 o
   2 -14   8          5.70         -1.97        15.84 o
   3 -14   8         46.44         73.76        23.72 o
   4 -14   8         34.83         22.12        20.56 o
   5 -14   8         53.61         44.93        24.52 o
   6 -14   8        169.22        175.96        41.81 o
  -9 -13   8        192.52        210.95        37.02 o
  -8 -13   8        245.08        238.79        37.22 o
  -7 -13   8         14.29         21.25        19.51 o
  -6 -13   8         11.99         38.79        21.91 o
  -5 -13   8          0.14         16.45        18.52 o
  -4 -13   8         20.95         11.50        25.05 o
  -3 -13   8         88.55         75.30        18.02 o
  -2 -13   8         38.43         43.37        14.23 o
  -1 -13   8        224.76        235.35        24.71 o
   0 -13   8        104.09        107.06        23.10 o
   1 -13   8        259.45        232.12        31.53 o
   2 -13   8         26.24         19.56        15.69 o
   3 -13   8          1.95         12.51        16.12 o
   4 -13   8          8.16          4.14        17.48 o
   5 -13   8          0.06         26.16        20.94 o
   6 -13   8         17.33         32.52        29.60 o
   7 -13   8          4.38         47.22        23.42 o
  -9 -12   8        133.74        177.56       109.65 o
  -8 -12   8          5.29         17.15        21.31 o
  -7 -12   8         18.12         29.59        21.76 o
  -6 -12   8          2.00          6.62        17.62 o
  -5 -12   8         79.13         58.90        31.68 o
  -4 -12   8          7.93         20.44        12.44 o
  -3 -12   8         11.83         -1.31        11.16 o
  -2 -12   8         31.49         35.77        13.59 o
  -1 -12   8          8.83          4.91        11.92 o
   0 -12   8         14.12         21.67        13.35 o
   1 -12   8         47.18         45.77        17.41 o
   2 -12   8         50.79         63.05        24.23 o
   3 -12   8         81.93         66.67        20.50 o
   4 -12   8        166.65        199.27        29.54 o
   5 -12   8        214.92        242.52        37.44 o
   6 -12   8        248.51        268.62        43.30 o
   7 -12   8         50.17         54.51        24.82 o
 -10 -11   8         84.76        127.58        63.37 o
  -9 -11   8        206.67        167.52        29.27 o
  -8 -11   8        194.87        159.91        39.93 o
  -7 -11   8          1.89         18.75        17.62 o
  -6 -11   8          0.13         12.79        31.78 o
  -5 -11   8         33.66         40.51        13.39 o
  -4 -11   8         61.99         67.37        14.86 o
  -3 -11   8         19.77         22.02        14.43 o
  -2 -11   8         83.71        104.66        16.26 o
  -1 -11   8         43.29         52.80        14.64 o
   0 -11   8         20.96         17.50        15.78 o
   1 -11   8        166.36        199.00        32.97 o
   2 -11   8         55.26         66.45        18.75 o
   3 -11   8         35.33         44.00        20.76 o
   4 -11   8         19.38         30.59        17.26 o
   5 -11   8          6.19         13.33        16.00 o
   6 -11   8        349.80        325.14        39.55 o
   7 -11   8          7.83          5.41        21.81 o
   8 -11   8         66.56         95.79        29.56 o
 -11 -10   8          9.94          2.90        17.36 o
 -10 -10   8        129.90        115.52        26.87 o
  -9 -10   8         43.70         43.75        22.35 o
  -8 -10   8         42.72         49.52        16.72 o
  -7 -10   8         47.08         57.62        40.22 o
  -6 -10   8         58.22         21.01        28.11 o
  -5 -10   8         89.24        100.63        15.34 o
  -4 -10   8        390.21        403.31        27.51 o
  -3 -10   8         74.71         56.70        13.18 o
  -2 -10   8         21.70         21.03        10.33 o
  -1 -10   8          0.64         16.66        13.86 o
   0 -10   8         60.03         66.54        21.07 o
   1 -10   8        180.94        193.45        19.33 o
   2 -10   8         97.75        105.83        33.47 o
   3 -10   8          9.39         11.57        13.69 o
   4 -10   8        587.64        628.43        47.62 o
   5 -10   8          0.92        -13.62        19.47 o
   6 -10   8        651.44        691.66        55.52 o
   7 -10   8          3.17         12.67        19.10 o
   8 -10   8          1.07         28.16        24.12 o
 -11  -9   8         14.03         16.89        19.47 o
 -10  -9   8        534.82        421.84        86.90 o
  -9  -9   8        456.84        451.42        43.57 o
  -8  -9   8       1073.79       1067.22        61.80 o
  -7  -9   8         32.62         78.21        18.47 o
  -6  -9   8        102.97        115.04        21.97 o
  -5  -9   8        110.87        126.10        22.18 o
  -4  -9   8         24.46          3.53        10.80 o
  -3  -9   8         16.99         20.81        12.61 o
  -2  -9   8         65.16         67.59        12.54 o
  -1  -9   8         44.76         43.42        11.24 o
   0  -9   8         44.36         45.37        11.40 o
   1  -9   8        652.95        668.51        31.37 o
   2  -9   8          0.52          8.58        10.57 o
   3  -9   8         11.13         14.94        11.02 o
   4  -9   8         19.61         16.22         8.86 o
   5  -9   8         42.89         57.97        16.63 o
   6  -9   8        213.25        297.19        34.32 o
   7  -9   8         54.03        114.97        49.86 o
   8  -9   8          4.23         32.67        27.51 o
   9  -9   8         24.99         22.23        24.22 o
 -12  -8   8          0.01         19.73        17.46 o
 -11  -8   8          2.57         25.95        17.32 o
 -10  -8   8          0.13          3.74        15.31 o
  -9  -8   8        116.08        160.16        25.28 o
  -8  -8   8        125.57        107.08        22.46 o
  -7  -8   8         34.50         40.74        15.17 o
  -6  -8   8        714.19        765.19        47.05 o
  -5  -8   8        129.87        145.61        25.72 o
  -4  -8   8        379.78        460.81        34.56 o
  -3  -8   8         84.78         92.13        17.76 o
  -2  -8   8         23.38         12.34        11.52 o
  -1  -8   8          2.35          6.44         8.29 o
   0  -8   8         70.63         65.77        11.63 o
   1  -8   8        335.02        310.11        21.06 o
   2  -8   8        148.61        162.80        17.16 o
   3  -8   8        768.60        706.16        44.52 o
   4  -8   8         14.64         17.97        11.79 o
   5  -8   8        674.28        607.44        44.50 o
   6  -8   8        326.01        274.93        31.97 o
   7  -8   8        132.26        131.94        37.74 o
   8  -8   8          2.35         12.59        22.84 o
 -12  -7   8         23.19         11.05        24.04 o
 -11  -7   8        147.11         95.06        24.85 o
 -10  -7   8          0.96         24.06        15.37 o
  -9  -7   8        309.26        303.42        33.56 o
  -8  -7   8         58.85         55.62        17.39 o
  -7  -7   8         13.35         23.78        14.16 o
  -6  -7   8        181.59        196.21        25.24 o
  -5  -7   8         40.30         48.45        15.19 o
  -4  -7   8         19.30         33.29        14.20 o
  -3  -7   8        165.76        196.10        21.86 o
  -2  -7   8         64.35         52.03        12.55 o
  -1  -7   8          6.85         -6.23         7.57 o
   0  -7   8        866.92        851.32        90.28 o
   1  -7   8        145.28        147.36        15.02 o
   2  -7   8         35.33         63.76        11.19 o
   3  -7   8         75.30         58.88        14.83 o
   4  -7   8          2.60         11.77        12.31 o
   5  -7   8        111.72         57.31        21.55 o
   6  -7   8        541.08        552.13        43.01 o
   7  -7   8        380.24        425.83        40.39 o
   8  -7   8         20.96         30.15        18.94 o
   9  -7   8          0.99         12.32        26.82 o
 -13  -6   8          1.01         29.25        24.63 o
 -12  -6   8         59.82         60.22        20.50 o
 -11  -6   8         74.44         67.57        19.50 o
 -10  -6   8        510.09        564.59        76.87 o
  -9  -6   8          0.19          2.15        12.88 o
  -8  -6   8          0.03          7.20        12.75 o
  -7  -6   8        371.06        349.14        63.66 o
  -6  -6   8         86.91        122.15        22.45 o
  -5  -6   8        444.36        344.62        29.09 o
  -4  -6   8       3497.21       3561.19       117.79 o
  -3  -6   8        146.61        137.11        19.27 o
  -2  -6   8          0.40         -1.50         7.86 o
  -1  -6   8         17.04          4.52         7.86 o
   0  -6   8         69.77        108.27        30.89 o
   1  -6   8          6.04         -9.93         9.93 o
   2  -6   8          9.69         16.87         7.49 o
   3  -6   8       1344.62       1317.33        46.08 o
   4  -6   8        948.15        890.37        44.44 o
   5  -6   8        112.56         96.45        19.09 o
   6  -6   8       1088.02       1104.29        77.47 o
   7  -6   8         37.11         60.94        18.33 o
   9  -6   8         14.80         -1.19        24.04 o
 -13  -5   8         43.08         72.27        22.93 o
 -12  -5   8          1.40         30.20        18.09 o
 -11  -5   8        325.49        278.20        33.51 o
 -10  -5   8        628.22        620.90        47.77 o
  -9  -5   8       2339.08       2214.70        77.33 o
  -8  -5   8       1271.32       1158.88        50.82 o
  -7  -5   8         81.90        115.06        19.57 o
  -6  -5   8          0.47          9.92        10.58 o
  -5  -5   8         71.18         83.77        19.27 o
  -4  -5   8         94.45        105.64        16.25 o
  -3  -5   8        101.28        105.05        15.06 o
  -2  -5   8        219.12        207.46        21.75 o
  -1  -5   8       1374.51       1318.02        30.75 o
   0  -5   8        491.36        534.41        29.17 o
   1  -5   8         12.30         13.58         8.42 o
   2  -5   8        323.70        322.68        28.68 o
   3  -5   8          8.55         12.06         6.52 o
   4  -5   8         63.52         76.18        16.52 o
   5  -5   8         18.24         22.39        13.05 o
   6  -5   8        514.50        512.08        39.34 o
   7  -5   8         22.10         55.68        16.31 o
   8  -5   8         51.26         65.95        30.19 o
   9  -5   8         13.70         26.62        31.98 o
 -13  -4   8         19.95         37.42        19.05 o
 -12  -4   8          0.98         -1.53        15.78 o
 -11  -4   8        134.37        133.95        23.51 o
 -10  -4   8         20.93         14.80        17.48 o
  -9  -4   8         98.24         74.82        21.95 o
  -8  -4   8         84.38         86.00        18.76 o
  -7  -4   8         73.57         85.41        16.29 o
  -6  -4   8       2171.70       2185.52        59.41 o
  -5  -4   8          2.65          0.57         6.05 o
  -4  -4   8        947.71        905.27        24.12 o
  -3  -4   8         89.68         95.64        13.94 o
  -2  -4   8        689.00        659.62        29.50 o
  -1  -4   8          0.27          7.03         7.84 o
   0  -4   8         13.15         15.75         8.31 o
   1  -4   8        839.00        814.57        26.46 o
   2  -4   8        157.86        143.51        13.19 o
   3  -4   8         39.02         40.56         8.62 o
   4  -4   8        664.90        581.61        37.35 o
   5  -4   8        706.02        639.86        51.55 o
   6  -4   8          4.82         18.57        12.64 o
   7  -4   8         81.16        102.50        32.97 o
   8  -4   8          0.01         -7.55        24.23 o
   9  -4   8         17.02         21.06        31.98 o
  10  -4   8          0.20         10.13        32.18 o
 -13  -3   8         27.09         56.81        27.81 o
 -12  -3   8         20.78         27.98        15.84 o
 -11  -3   8          3.74          3.08        15.30 o
 -10  -3   8          4.38          4.78        15.69 o
  -9  -3   8        266.47        253.70        25.63 o
  -8  -3   8         10.95         13.54         7.61 o
  -7  -3   8        122.03        127.02        14.51 o
  -6  -3   8       1063.85        958.88        29.34 o
  -5  -3   8         30.82         35.94         7.50 o
  -4  -3   8        350.68        417.97        20.00 o
  -3  -3   8         26.36         39.95         6.14 o
  -2  -3   8        933.20        851.01        22.95 o
  -1  -3   8        707.59        730.95        19.59 o
   0  -3   8       4120.69       4476.45        85.70 o
   1  -3   8         21.92         43.68         8.56 o
   2  -3   8       1989.47       1944.98        57.24 o
   3  -3   8         57.93         56.96        11.90 o
   4  -3   8          6.42         21.05         8.64 o
   5  -3   8          8.41         12.65        10.60 o
   6  -3   8        398.02        429.59        34.59 o
   7  -3   8        732.60        742.70        74.89 o
   8  -3   8          1.44          6.36        22.84 o
   9  -3   8        112.44        168.05        47.47 o
  10  -3   8         36.00         61.38        39.73 o
 -13  -2   8         15.73         10.13        21.25 o
 -12  -2   8        282.83        231.54        59.49 o
 -11  -2   8          9.08         44.09        16.81 o
 -10  -2   8        309.53        250.75        18.59 o
  -9  -2   8         90.53        103.20        13.10 o
  -8  -2   8          2.54          7.89         9.04 o
  -7  -2   8        166.95        191.73        14.15 o
  -6  -2   8        604.21        601.23        21.56 o
  -5  -2   8       2065.78       2025.22        40.37 o
  -4  -2   8       5844.63       6324.74        97.30 o
  -3  -2   8       1767.52       1708.17        38.10 o
  -2  -2   8        239.46        213.25        11.32 o
  -1  -2   8        788.47        707.74        19.37 o
   0  -2   8        134.04        124.47        12.99 o
   1  -2   8        715.61        634.42        27.63 o
   2  -2   8        185.23        201.12        19.23 o
   3  -2   8        726.11        664.83        30.70 o
   4  -2   8        297.84        284.60        19.90 o
   5  -2   8        484.18        429.97        25.11 o
   6  -2   8        697.48        730.19        68.13 o
   7  -2   8        334.60        317.02        51.45 o
   8  -2   8          9.63        -19.86        25.62 o
   9  -2   8         10.90         25.82        32.78 o
  10  -2   8          6.58         46.08        37.54 o
 -14  -1   8         16.59         74.49        25.43 o
 -13  -1   8          0.59         30.99        21.65 o
 -12  -1   8         25.94         54.17        17.89 o
 -11  -1   8         82.80         77.88        15.92 o
 -10  -1   8        331.17        319.19        21.41 o
  -9  -1   8       2184.52       2164.08        64.05 o
  -8  -1   8        297.00        325.82        26.42 o
  -7  -1   8         94.17        110.73        11.31 o
  -6  -1   8         50.80         50.56         8.63 o
  -5  -1   8        312.84        264.02        14.22 o
  -4  -1   8         10.44         15.38         4.99 o
  -3  -1   8          0.45          1.65         4.03 o
  -2  -1   8         73.33         69.05         7.35 o
  -1  -1   8       1845.72       1808.22        40.37 o
   0  -1   8       3123.04       3415.32        67.50 o
   1  -1   8        263.72        284.31        21.40 o
   2  -1   8        122.11        102.78        14.51 o
   3  -1   8       1012.72        995.29        38.77 o
   4  -1   8          1.56          2.93         7.82 o
   5  -1   8          7.46         11.05         8.93 o
   6  -1   8        295.49        313.92        29.68 o
   7  -1   8        152.32        221.28        43.30 o
   8  -1   8         86.98        122.76        39.33 o
   9  -1   8         28.45         20.26        33.17 o
 -14   0   8         15.54         39.34        18.34 o
 -13   0   8         18.39         37.11        19.81 o
 -12   0   8        182.46        194.29        26.80 o
 -11   0   8        194.71        184.72        17.31 o
 -10   0   8         34.15         41.27        10.48 o
  -9   0   8        227.45        211.79        24.96 o
  -8   0   8         31.42         44.12         9.02 o
  -7   0   8        190.91        208.36        14.48 o
  -6   0   8       1187.99       1168.73        29.02 o
  -5   0   8        843.29        789.65        21.91 o
  -4   0   8        214.69        238.88        11.59 o
  -3   0   8         30.92         27.77         4.95 o
  -2   0   8        879.76        809.19        20.35 o
  -1   0   8        788.21        743.42        22.38 o
   0   0   8         49.20         54.64         8.17 o
   1   0   8          6.08         12.11         8.44 o
   2   0   8          9.52         19.55         7.65 o
   3   0   8        141.46        169.47        35.85 o
   4   0   8        524.42        484.00        32.49 o
   5   0   8         14.83         31.87        16.09 o
   6   0   8        161.53        180.67        23.56 o
   7   0   8          0.78        -11.72        23.84 o
   8   0   8         57.32        113.02        38.14 o
   9   0   8          0.20          4.37        33.57 o
 -14   1   8         23.42         59.56        20.19 o
 -13   1   8          5.96         33.46        18.13 o
 -12   1   8          0.64         31.56        16.35 o
 -11   1   8          3.06         18.89        11.65 o
 -10   1   8         69.98         59.21        11.70 o
  -9   1   8       1807.79       1465.87       138.79 o
  -8   1   8          2.53          4.14         7.28 o
  -7   1   8        852.64        834.49        28.81 o
  -6   1   8       2283.01       2183.97        61.69 o
  -5   1   8          3.46         18.14         5.50 o
  -4   1   8         69.28         74.57         6.90 o
  -3   1   8        116.62        121.56         9.17 o
  -2   1   8        672.42        629.94        21.47 o
  -1   1   8         29.18         53.35         7.51 o
   0   1   8       3751.13       3880.83        75.37 o
   1   1   8        858.82        909.57        28.70 o
   2   1   8        736.00        699.58        31.03 o
   3   1   8         97.38         73.17        13.77 o
   4   1   8        739.61        729.34        70.81 o
   5   1   8         55.07         44.49        14.60 o
   6   1   8        131.60        172.76        70.32 o
   7   1   8        164.94        159.92        24.13 o
   8   1   8        150.67        201.42        44.89 o
   9   1   8          5.78         51.65        31.98 o
 -14   2   8        123.53        164.07        36.15 o
 -13   2   8         27.47         59.82        19.52 o
 -12   2   8         81.56         91.22        17.27 o
 -11   2   8         55.12         54.84        15.35 o
 -10   2   8        122.56        112.91        13.27 o
  -9   2   8        142.57        124.58        14.55 o
  -8   2   8        225.96        242.39        16.94 o
  -7   2   8        164.81        177.52        13.76 o
  -6   2   8        112.42        134.61        11.11 o
  -5   2   8        496.10        494.21        16.06 o
  -4   2   8       5886.16       6382.52       117.19 o
  -3   2   8        150.53        159.05        14.48 o
  -2   2   8         17.81         30.53         8.11 o
  -1   2   8        118.34        117.34         8.69 o
   0   2   8         81.40         76.78         8.05 o
   1   2   8        196.71        173.88        14.50 o
   2   2   8         12.56         18.51         8.95 o
   3   2   8         14.90         14.57        10.57 o
   4   2   8        416.30        388.19        39.23 o
   5   2   8         38.17         44.21        15.50 o
   6   2   8          6.92          5.95        13.26 o
   7   2   8        206.95        220.03        32.58 o
   8   2   8         32.76        -25.03        25.03 o
   9   2   8          0.36          8.54        32.38 o
 -13   3   8          0.71         16.09        26.02 o
 -12   3   8         11.28         28.71        29.89 o
 -11   3   8         10.83          2.17        10.91 o
 -10   3   8        449.63        419.96        28.20 o
  -9   3   8        329.33        354.23        21.03 o
  -8   3   8         58.81         62.82        18.44 o
  -7   3   8        291.26        307.16        24.02 o
  -6   3   8        159.32        190.53        19.85 o
  -5   3   8         17.15         30.97         8.63 o
  -4   3   8         29.55         23.79         8.46 o
  -3   3   8         95.56         77.10        13.38 o
  -2   3   8        473.57        440.52        23.01 o
  -1   3   8       2262.13       2200.21        41.39 o
   0   3   8       2339.39       2455.06        46.66 o
   1   3   8          1.48          9.73         9.50 o
   2   3   8        149.98        166.83        15.87 o
   3   3   8        996.32        924.79        34.45 o
   4   3   8         73.60        111.23        24.83 o
   5   3   8        232.46        262.71        28.03 o
   6   3   8          0.35        -15.59        15.59 o
   7   3   8        120.63        114.32        22.02 o
   8   3   8          0.99         15.06        20.36 o
   9   3   8         28.96         58.00        35.36 o
 -13   4   8          3.74          3.49        20.64 o
 -12   4   8        368.21        378.78        39.89 o
 -11   4   8         40.33         48.68        27.01 o
 -10   4   8         13.10         18.65        16.99 o
  -9   4   8        170.08        184.59        47.47 o
  -8   4   8         28.47         30.39        11.29 o
  -7   4   8         28.50         38.98        11.72 o
  -6   4   8          0.96         -6.79         6.79 o
  -5   4   8        221.83        229.02        23.08 o
  -4   4   8        138.63        156.59        15.75 o
  -3   4   8         36.93         36.14        10.20 o
  -2   4   8          5.43         12.71         7.56 o
  -1   4   8         86.47         73.65        11.50 o
   0   4   8        131.73        126.29        10.61 o
   1   4   8        142.92        120.82        11.03 o
   2   4   8        241.97        257.60        19.71 o
   3   4   8         20.55         14.95        10.17 o
   4   4   8        258.90        219.46        21.24 o
   5   4   8        112.17        115.97        25.52 o
   6   4   8         22.08         27.03        15.21 o
   7   4   8         75.11         60.33        19.66 o
   8   4   8          0.46         28.48        19.09 o
 -13   5   8          0.70         23.31        21.00 o
 -12   5   8          0.68         10.51        30.89 o
 -11   5   8         24.78         20.46        17.09 o
 -10   5   8        302.07        305.50        34.34 o
  -9   5   8        545.77        468.71        40.43 o
  -8   5   8        367.58        350.94        25.46 o
  -7   5   8        555.39        618.82        26.50 o
  -6   5   8          7.98         13.85         8.42 o
  -5   5   8          9.91         25.10         9.74 o
  -4   5   8         51.29         45.21        10.99 o
  -3   5   8        162.60        161.82        16.57 o
  -2   5   8        254.65        228.93        22.97 o
  -1   5   8         12.68         21.54         8.49 o
   0   5   8        544.37        570.63        28.64 o
   1   5   8        369.41        328.28        21.77 o
   2   5   8          0.96         -1.66        12.32 o
   3   5   8        264.59        227.81        20.74 o
   4   5   8         90.48         80.09        15.16 o
   5   5   8         14.92         26.40        12.18 o
   6   5   8        153.25        153.05        20.45 o
   7   5   8         30.60         51.99        27.51 o
   8   5   8         61.75         73.89        22.39 o
 -13   6   8          0.69          4.58        34.66 o
 -12   6   8         19.09         48.13        22.07 o
 -11   6   8        118.25        107.17        25.42 o
 -10   6   8        305.59        310.53        34.93 o
  -9   6   8        304.00        384.02        42.01 o
  -8   6   8         32.84          8.17        19.47 o
  -7   6   8        178.96        173.99        16.00 o
  -6   6   8         13.71         14.35        22.45 o
  -5   6   8         50.34         49.02        12.98 o
  -4   6   8       1330.97       1314.94        41.36 o
  -3   6   8        674.55        678.54        31.57 o
  -2   6   8         98.52         90.74        13.10 o
  -1   6   8        315.24        298.77        28.94 o
   0   6   8         39.48         27.27         9.76 o
   1   6   8         39.24         51.08        11.63 o
   2   6   8        174.97        213.56        50.55 o
   3   6   8        238.14        282.68        31.44 o
   4   6   8          0.31          4.66        12.84 o
   5   6   8        227.83        193.06        28.41 o
   6   6   8          6.99         23.03        16.08 o
   7   6   8          0.05          4.01        14.99 o
   8   6   8         36.75         65.15        29.20 o
 -12   7   8          4.96         34.36        22.28 o
 -11   7   8          1.57          7.74        30.69 o
 -10   7   8        708.73        714.77        53.30 o
  -9   7   8          3.04         17.34        16.71 o
  -8   7   8         62.15         73.03        27.51 o
  -7   7   8        548.67        490.00        25.00 o
  -6   7   8         22.80         21.36         9.86 o
  -5   7   8         48.32         55.88        12.97 o
  -4   7   8          4.09         -6.60         8.86 o
  -3   7   8         58.29         48.14        17.25 o
  -2   7   8        133.99        130.95        28.38 o
  -1   7   8        242.85        245.94        21.00 o
   0   7   8         27.16         28.80        10.45 o
   1   7   8         82.96         69.19        18.32 o
   2   7   8        110.43        118.33        21.28 o
   3   7   8          2.29         -0.55        11.52 o
   4   7   8         84.11        116.57        29.99 o
   5   7   8         43.37         45.33        27.31 o
   6   7   8          2.23         22.70        17.13 o
   7   7   8         32.34         64.31        20.89 o
 -12   8   8         67.58         93.98        26.13 o
 -11   8   8         32.51         53.13        24.52 o
 -10   8   8          9.73         13.78        19.10 o
  -9   8   8          1.91         10.34        18.17 o
  -8   8   8          0.92         -9.68        14.96 o
  -7   8   8          0.92         22.39        13.49 o
  -6   8   8        185.34        206.28        20.62 o
  -5   8   8         13.49          8.05         9.99 o
  -4   8   8        360.84        373.34        27.07 o
  -3   8   8         29.53         33.56        11.69 o
  -2   8   8        103.01        138.86        17.03 o
  -1   8   8         35.98         27.91        10.52 o
   0   8   8        455.95        442.77        40.08 o
   1   8   8          1.02        -12.15        12.15 o
   2   8   8         21.25         22.16        20.86 o
   3   8   8         43.47         35.54        32.78 o
   4   8   8        158.75        154.63        33.97 o
   5   8   8          9.62         20.45        17.78 o
   6   8   8        124.91        158.77        29.31 o
 -11   9   8          0.97         17.14        23.17 o
 -10   9   8         30.20         49.70        22.54 o
  -9   9   8         37.37         67.26        23.50 o
  -8   9   8        177.38        207.53        28.53 o
  -7   9   8          9.94         15.60        17.88 o
  -6   9   8        132.36        125.87        17.84 o
  -5   9   8         13.92         14.30        10.54 o
  -4   9   8        139.44        143.20        17.98 o
  -3   9   8          1.94          3.73        10.51 o
  -2   9   8        192.00        170.82        22.10 o
  -1   9   8         76.76         75.66        14.15 o
   0   9   8        112.42        126.22        24.42 o
   1   9   8          0.87         21.13        14.23 o
   2   9   8         95.23         94.74        21.95 o
   3   9   8         10.76         -5.85        12.93 o
   4   9   8          6.81          4.29        15.89 o
   5   9   8          3.81         -6.17        48.37 o
   6   9   8         15.59         49.84        19.72 o
 -11  10   8          3.64          9.58        21.80 o
 -10  10   8        178.99        184.57        34.72 o
  -9  10   8         29.66         24.80        19.94 o
  -8  10   8          2.52          3.79        15.36 o
  -7  10   8          0.23         20.53        14.76 o
  -6  10   8          0.42         17.40        15.83 o
  -5  10   8          4.37          6.79        26.26 o
  -4  10   8         42.77         41.12        12.24 o
  -3  10   8        198.09        220.74        22.42 o
  -2  10   8         69.51         74.88        14.66 o
  -1  10   8         31.29         36.30        12.86 o
   0  10   8         10.96         41.18        25.03 o
   1  10   8         83.68         93.66        22.02 o
   2  10   8          4.41          4.91        17.23 o
   3  10   8         60.10         86.03        24.09 o
   4  10   8          0.23         12.50        15.30 o
   5  10   8        150.03        230.31        33.31 o
 -10  11   8        253.75        202.53        36.52 o
  -9  11   8          0.99         71.22        22.13 o
  -8  11   8        104.47        155.21        29.16 o
  -7  11   8        164.15        224.16        32.37 o
  -6  11   8         73.24        119.44        23.53 o
  -5  11   8         65.12         63.80        18.32 o
  -4  11   8         25.46         30.44        13.01 o
  -3  11   8         72.87         99.50        16.79 o
  -2  11   8         20.47         10.44        14.54 o
  -1  11   8        144.44        126.03        24.23 o
   0  11   8          1.03          4.00        15.46 o
   1  11   8         43.92         69.99        21.24 o
   2  11   8          0.02         -1.12        17.83 o
   3  11   8         40.67         47.90        20.90 o
   4  11   8         11.44         21.07        17.47 o
  -9  12   8         35.65         62.48        20.19 o
  -8  12   8          1.65         25.56        23.84 o
  -7  12   8         29.92         12.10        18.87 o
  -6  12   8         20.30         20.20        15.01 o
  -5  12   8          0.96         23.90        16.66 o
  -4  12   8         28.41         35.03        15.62 o
  -3  12   8         33.75         77.54        19.40 o
  -2  12   8          0.08          5.51        11.06 o
  -1  12   8         70.24         84.26        36.55 o
   0  12   8         25.87         32.43        29.60 o
   1  12   8         18.73         23.88        17.08 o
   2  12   8         16.45         33.73        38.44 o
   3  12   8          0.12         31.90        20.00 o
  -8  13   8          0.00         11.77        16.70 o
  -7  13   8          9.22         17.42        16.75 o
  -6  13   8         20.21         49.79        19.89 o
  -5  13   8         37.97         22.70        18.40 o
  -4  13   8          4.80         30.78        17.67 o
  -3  13   8          8.27         50.22        15.08 o
  -2  13   8         11.44         16.91        19.27 o
  -1  13   8          6.11         -7.39        18.92 o
   0  13   8          5.97        -11.39        28.01 o
   1  13   8          9.50          6.01        29.70 o
  -6  14   8         22.29         59.60        34.26 o
  -5  14   8          1.34         15.63        18.89 o
  -4  14   8          9.34         30.96        16.42 o
  -3  14   8          8.99         31.56        20.46 o
  -2  14   8         27.59         29.39        22.38 o
  -1  14   8          0.01         14.43        19.10 o
  -4 -16   9          0.30         15.14        22.31 o
  -3 -16   9          0.55         46.42        22.53 o
  -2 -16   9          1.03         16.56        20.03 o
  -1 -16   9         54.10         77.56        21.69 o
   0 -16   9          0.22         14.39        17.22 o
   1 -16   9         57.67         99.02        25.67 o
   2 -16   9          0.05         25.33        20.38 o
  -6 -15   9          4.08        -13.68        50.35 o
  -5 -15   9         20.02         27.29        23.92 o
  -4 -15   9          0.47         26.28        26.32 o
  -3 -15   9         57.85         61.13        17.78 o
  -2 -15   9          2.85         19.92        15.74 o
  -1 -15   9         54.54         71.01        22.91 o
   0 -15   9         33.00         51.79        20.96 o
   1 -15   9          6.84         32.99        19.44 o
   2 -15   9         32.97         54.69        32.58 o
   3 -15   9          0.48          9.67        18.65 o
   4 -15   9          4.30          3.79        18.19 o
  -7 -14   9         27.74         63.76        24.85 o
  -6 -14   9          0.28        -18.42        25.82 o
  -5 -14   9         20.70         35.85        21.66 o
  -4 -14   9         88.48         91.28        18.12 o
  -3 -14   9         48.92         63.21        19.39 o
  -2 -14   9          8.56         13.09        14.03 o
  -1 -14   9         80.82        148.15        60.19 o
   0 -14   9         45.44         66.28        22.35 o
   1 -14   9         30.48         23.13        18.95 o
   2 -14   9         32.04         52.64        21.40 o
   3 -14   9         10.41         55.46        21.50 o
   4 -14   9         19.12         50.34        28.41 o
   5 -14   9         65.55         94.75        28.63 o
  -9 -13   9          5.15         39.53        36.75 o
  -8 -13   9        186.14        161.88        32.82 o
  -7 -13   9          0.90          0.54        18.47 o
  -6 -13   9         58.12         35.82        25.82 o
  -5 -13   9         41.54         29.73        26.62 o
  -4 -13   9         28.14         25.11        13.11 o
  -3 -13   9          3.69          6.69        12.91 o
  -2 -13   9        324.62        387.03        30.21 o
  -1 -13   9          4.40         26.67        12.99 o
   0 -13   9         10.26          5.47        12.90 o
   1 -13   9          0.26         34.82        32.87 o
   2 -13   9          3.12        -14.33        14.60 o
   3 -13   9          6.20         10.41        20.76 o
   4 -13   9          1.41         -5.47        18.81 o
   5 -13   9         41.69         71.14        31.78 o
   6 -13   9         40.03         68.75        26.21 o
  -9 -12   9          5.29          1.08        18.41 o
  -8 -12   9         56.80         67.47        23.47 o
  -7 -12   9          0.28          8.58        15.32 o
  -6 -12   9        158.66        139.49        26.13 o
  -5 -12   9          2.75         29.27        12.79 o
  -4 -12   9         17.59         43.06        14.27 o
  -3 -12   9         25.33         33.28        13.47 o
  -2 -12   9          0.36         -4.97        11.06 o
  -1 -12   9          2.95         19.45        11.88 o
   0 -12   9         50.29         40.77        17.58 o
   1 -12   9        109.57        105.89        22.22 o
   2 -12   9         50.65         49.30        51.94 o
   3 -12   9        152.31        160.36        28.64 o
   4 -12   9          2.06         43.11        19.65 o
   5 -12   9         11.16         31.05        20.41 o
   6 -12   9         46.69         17.16        21.93 o
   7 -12   9          0.84         13.89        23.74 o
 -10 -11   9          4.07         19.88        24.33 o
  -9 -11   9         10.71         -1.77        18.58 o
  -8 -11   9          2.98         21.79        16.83 o
  -7 -11   9          5.33         32.43        18.97 o
  -6 -11   9          0.04         15.78        28.21 o
  -5 -11   9          0.24         -2.35        10.03 o
  -4 -11   9        126.15        124.96        17.36 o
  -3 -11   9         32.91         52.33        13.07 o
  -2 -11   9         75.02         91.10        21.33 o
  -1 -11   9        549.02        603.08        33.97 o
   0 -11   9        295.87        297.96        32.82 o
   1 -11   9        124.83        141.93        23.07 o
   2 -11   9         26.02         18.34        15.04 o
   3 -11   9          0.24          6.64        16.07 o
   4 -11   9          5.93         29.12        18.67 o
   5 -11   9          0.03         29.21        18.75 o
   6 -11   9        151.21        181.82        39.73 o
   7 -11   9        193.14        164.79        32.50 o
 -11 -10   9         10.33         23.16        29.50 o
 -10 -10   9         83.91        117.98        27.68 o
  -9 -10   9        188.60        171.22        29.47 o
  -8 -10   9          1.11         45.23        21.85 o
  -7 -10   9         83.47         39.34        18.65 o
  -6 -10   9         43.65         67.01        19.38 o
  -5 -10   9        459.47        461.12        50.87 o
  -4 -10   9        438.18        427.60        29.14 o
  -3 -10   9          9.39         14.69         9.33 o
  -2 -10   9          2.86         11.47         9.59 o
  -1 -10   9         25.80         25.77        10.09 o
   0 -10   9         34.18         27.94        14.34 o
   1 -10   9        252.24        259.95        29.15 o
   2 -10   9         68.47         36.70        14.22 o
   3 -10   9        239.23        236.93        42.31 o
   4 -10   9         12.90         19.68        14.40 o
   5 -10   9         12.00         24.75        16.36 o
   6 -10   9         82.50        110.27        24.15 o
   7 -10   9         43.55         62.39        22.29 o
   8 -10   9          9.82         31.94        22.91 o
 -11  -9   9         35.15         51.46        26.42 o
 -10  -9   9        403.20        382.57        53.93 o
  -9  -9   9         40.68         38.81        20.86 o
  -8  -9   9        344.78        401.27        63.66 o
  -7  -9   9         47.64         87.76        22.55 o
  -6  -9   9         14.81         -0.29        13.26 o
  -5  -9   9          1.98         13.35        12.90 o
  -4  -9   9         18.40         -2.94        10.10 o
  -3  -9   9         16.73         39.05        28.90 o
  -2  -9   9        555.59        538.33        30.37 o
  -1  -9   9        317.13        268.29        43.06 o
   0  -9   9        157.09        142.04        16.82 o
   1  -9   9          3.58         17.94         9.87 o
   2  -9   9         24.30         37.90        18.67 o
   3  -9   9         34.92         29.40        13.30 o
   4  -9   9         61.25         84.77        29.10 o
   5  -9   9         34.34         77.78        37.05 o
   6  -9   9         59.70         62.46        18.58 o
   7  -9   9         80.40         90.15        36.45 o
   8  -9   9        125.42        147.82        28.63 o
 -12  -8   9         11.03         24.60        18.15 o
 -11  -8   9          2.23         30.16        33.97 o
 -10  -8   9         38.51         22.59        18.12 o
  -9  -8   9         30.66         35.69        18.33 o
  -8  -8   9         33.11         50.64        17.35 o
  -7  -8   9        153.99        155.38        24.69 o
  -6  -8   9        124.47        128.17        22.42 o
  -5  -8   9        999.55        985.79        47.65 o
  -4  -8   9         23.25         45.22        14.73 o
  -3  -8   9        198.98        199.48        52.84 o
  -2  -8   9        321.78        357.12        90.58 o
  -1  -8   9         65.21         50.70        13.65 o
   0  -8   9        207.26        200.18        18.25 o
   1  -8   9          2.42          4.68         8.33 o
   2  -8   9        384.47        361.81        23.59 o
   3  -8   9          0.34         -6.09         9.59 o
   4  -8   9         59.67         50.01        21.06 o
   5  -8   9          8.98         10.29        13.69 o
   6  -8   9          0.89          3.58        14.60 o
   7  -8   9          3.67         47.90        18.72 o
   8  -8   9          1.68         -0.47        19.12 o
 -12  -7   9         14.73         77.59        22.91 o
 -11  -7   9         28.27         40.32        21.06 o
 -10  -7   9          2.76         20.75        15.85 o
  -9  -7   9        159.11        134.78        23.92 o
  -8  -7   9          9.71         25.72        14.76 o
  -7  -7   9         81.52        114.57        35.36 o
  -6  -7   9         17.16         22.68        14.79 o
  -5  -7   9         33.39         56.01        16.41 o
  -4  -7   9        212.74        227.46        25.14 o
  -3  -7   9        175.20        180.45        21.77 o
  -2  -7   9        390.91        324.30        27.38 o
  -1  -7   9        220.93        232.55        25.03 o
   0  -7   9        817.83        767.55        35.27 o
   1  -7   9         74.80         67.97        11.98 o
   2  -7   9         52.63         80.77        19.92 o
   3  -7   9          5.82          8.11        10.68 o
   4  -7   9        173.65        180.55        24.49 o
   5  -7   9         36.99         15.48        13.35 o
   6  -7   9          1.23          7.42        14.05 o
   7  -7   9        199.55        150.19        26.45 o
   8  -7   9         44.26         78.86        32.18 o
   9  -7   9         54.03         65.35        37.15 o
 -13  -6   9          2.78         32.91        19.89 o
 -12  -6   9         16.26         34.69        18.46 o
 -11  -6   9          6.42          7.53        14.45 o
 -10  -6   9         40.05         33.71        16.33 o
  -9  -6   9         61.39         65.49        24.83 o
  -8  -6   9          3.45         35.02        15.22 o
  -7  -6   9         24.38         39.05        15.12 o
  -6  -6   9         63.22         52.70        15.24 o
  -5  -6   9        191.85        179.08        22.45 o
  -4  -6   9       2284.95       2094.62        91.37 o
  -3  -6   9        286.32        306.13        26.02 o
  -2  -6   9          0.06          5.28         8.19 o
  -1  -6   9         68.24         54.96        12.35 o
   0  -6   9         45.01         33.30        21.06 o
   1  -6   9          9.99          8.50         9.02 o
   2  -6   9        162.68        194.45        18.18 o
   3  -6   9         68.93         81.75        13.84 o
   4  -6   9       1612.80       1480.99        58.61 o
   5  -6   9         17.13         17.43        13.57 o
   6  -6   9          8.91         31.73        14.41 o
   7  -6   9        101.57        111.54        34.46 o
   8  -6   9          2.18         19.47        27.41 o
   9  -6   9          4.72         17.48        31.78 o
 -13  -5   9          8.19         18.34        17.32 o
 -12  -5   9        239.90        255.47        34.83 o
 -11  -5   9         42.64         51.51        33.57 o
 -10  -5   9        114.81         95.66        31.88 o
  -9  -5   9         12.22         16.24        14.45 o
  -8  -5   9          1.18         17.84        17.28 o
  -7  -5   9         44.66         56.94        15.24 o
  -6  -5   9         50.17         49.12        13.62 o
  -5  -5   9         26.58         22.75        11.07 o
  -4  -5   9        426.88        410.68        28.99 o
  -3  -5   9         10.06          4.17        16.69 o
  -2  -5   9        124.78        116.86        16.27 o
  -1  -5   9        427.98        412.69        26.48 o
   0  -5   9          2.19         11.71         9.14 o
   1  -5   9         98.33         60.05        12.98 o
   2  -5   9         23.14         41.15        11.09 o
   3  -5   9         61.78         70.73        10.12 o
   4  -5   9         16.82         30.11        14.32 o
   5  -5   9         26.94         51.72        15.58 o
   6  -5   9          7.03         11.10        20.56 o
   8  -5   9         62.92        109.65        40.32 o
   9  -5   9         37.51         82.04        39.73 o
 -13  -4   9         18.56         18.36        17.58 o
 -12  -4   9        216.92        275.01        35.46 o
 -11  -4   9          5.34         34.40        23.94 o
 -10  -4   9         68.34         99.64        19.73 o
  -9  -4   9         54.01         61.31        17.48 o
  -8  -4   9         14.79          6.92        11.48 o
  -7  -4   9        102.86        124.87        19.49 o
  -6  -4   9         96.38         95.16        16.25 o
  -5  -4   9       2559.67       2374.65       179.61 o
  -4  -4   9        246.00        281.22        12.80 o
  -3  -4   9       1272.87       1204.33        43.04 o
  -2  -4   9        387.89        368.54        29.39 o
  -1  -4   9         27.79         40.19        12.94 o
   0  -4   9        669.39        632.86        30.58 o
   1  -4   9         55.98         76.28        10.54 o
   2  -4   9         34.57         33.27         9.00 o
   3  -4   9         61.32         60.00         9.98 o
   4  -4   9          0.48         -0.60        14.30 o
   5  -4   9        498.83        503.90        72.01 o
   6  -4   9         45.47         82.66        17.73 o
   7  -4   9          0.24         13.71        25.43 o
   8  -4   9         20.78          8.34        28.80 o
   9  -4   9         16.41         17.68        32.18 o
 -13  -3   9          9.10          2.58        21.85 o
 -12  -3   9         71.05        138.82        24.34 o
 -11  -3   9         84.80        108.66        43.60 o
 -10  -3   9        233.67        192.14        17.59 o
  -9  -3   9         95.75        119.83        13.01 o
  -8  -3   9        289.90        259.74        17.70 o
  -7  -3   9         71.23         68.61        12.56 o
  -6  -3   9        261.66        274.31        30.71 o
  -5  -3   9          0.41         15.69         6.49 o
  -4  -3   9         10.62         16.67         5.88 o
  -3  -3   9       1552.53       1592.78        36.98 o
  -2  -3   9        298.16        329.59        34.82 o
  -1  -3   9          1.53          5.77         7.94 o
   0  -3   9        284.00        261.63        25.28 o
   1  -3   9       1905.35       1851.43        46.23 o
   2  -3   9          0.32         29.93         9.33 o
   3  -3   9         18.96         26.41         9.22 o
   4  -3   9         33.91         34.10        15.79 o
   5  -3   9         82.68         94.83        25.72 o
   6  -3   9          0.02         14.90        22.64 o
   7  -3   9        103.86         94.15        34.17 o
   8  -3   9        134.60        120.77        40.32 o
   9  -3   9          2.53         -5.16        30.99 o
 -13  -2   9         46.85         56.41        24.63 o
 -12  -2   9          0.01         11.05        12.99 o
 -11  -2   9        148.33        153.72        19.61 o
 -10  -2   9         23.07         49.95        11.12 o
  -9  -2   9          4.62          7.39         7.86 o
  -8  -2   9          0.18         11.20         7.52 o
  -7  -2   9        391.59        429.92        23.65 o
  -6  -2   9         99.09        143.55        21.19 o
  -5  -2   9         10.29         44.35         7.51 o
  -4  -2   9       3713.40       3750.65        72.70 o
  -3  -2   9       2566.77       2486.83        51.81 o
  -2  -2   9          3.36         -4.37         4.43 o
  -1  -2   9         24.27         34.36         6.35 o
   0  -2   9        424.94        401.96        58.10 o
   1  -2   9        512.40        509.46        26.88 o
   2  -2   9          3.26          6.42         9.05 o
   3  -2   9         43.96         56.79        13.04 o
   4  -2   9       3825.64       3385.40        75.11 o
   5  -2   9        103.35         96.99        14.18 o
   6  -2   9         51.03         60.78        29.80 o
   7  -2   9         35.66         42.51        25.82 o
   8  -2   9          7.69         -8.14        27.21 o
   9  -2   9          8.13         26.82        35.36 o
 -13  -1   9         13.73         42.48        18.18 o
 -12  -1   9        136.50        224.21        27.98 o
 -11  -1   9        404.87        455.12        26.46 o
 -10  -1   9        146.79        120.56        16.63 o
  -9  -1   9        449.32        448.91        23.45 o
  -8  -1   9         11.36         19.72         7.23 o
  -7  -1   9        125.83        121.25        11.86 o
  -6  -1   9        239.38        254.23        15.19 o
  -5  -1   9         39.61         41.10         7.04 o
  -4  -1   9        330.32        383.98        17.98 o
  -3  -1   9         80.35        102.75        11.12 o
  -2  -1   9        267.74        317.78        18.11 o
  -1  -1   9         73.22         67.06        10.98 o
   0  -1   9         16.00         33.01        10.38 o
   1  -1   9        917.06        869.37        34.35 o
   2  -1   9        927.95        868.80        36.00 o
   3  -1   9         14.61         15.97        11.82 o
   4  -1   9         20.45         21.89         9.72 o
   5  -1   9          7.75         21.91        20.76 o
   6  -1   9         56.36         79.88        20.66 o
   7  -1   9        179.82        198.84        44.30 o
   8  -1   9         26.85          6.16        29.00 o
   9  -1   9          7.53         35.16        36.35 o
 -14   0   9        130.79        160.90        34.96 o
 -13   0   9         13.66         45.01        18.04 o
 -12   0   9        258.56        289.14        31.98 o
 -11   0   9        105.03        112.01        14.33 o
 -10   0   9          2.61         10.55         8.76 o
  -9   0   9         11.74         27.33         8.57 o
  -8   0   9         15.63         32.92        10.38 o
  -7   0   9         40.59         49.60         8.70 o
  -6   0   9       1394.81       1374.78        32.90 o
  -5   0   9        669.30        725.96        21.23 o
  -4   0   9       1248.42       1259.84        61.19 o
  -3   0   9        698.87        711.39        18.51 o
  -2   0   9        377.25        349.98        14.35 o
  -1   0   9          0.01         13.20         9.53 o
   0   0   9         73.17        102.98        18.98 o
   1   0   9         14.77          7.96         6.19 o
   2   0   9        202.57        245.12        32.97 o
   3   0   9         16.45         16.01        15.30 o
   4   0   9        404.69        426.56        32.49 o
   5   0   9        513.32        595.20        39.65 o
   6   0   9        217.95        282.86        30.49 o
   7   0   9         39.93         84.62        32.78 o
   8   0   9         18.41         58.00        33.17 o
   9   0   9          9.94         60.39        39.13 o
 -13   1   9          0.11         25.68        18.09 o
 -12   1   9         34.63         51.34        17.72 o
 -11   1   9         29.67         30.23        12.16 o
 -10   1   9        416.97        496.52        25.99 o
  -9   1   9         49.78         76.79        11.14 o
  -8   1   9        969.39        892.17        32.63 o
  -7   1   9        101.67        119.69        11.59 o
  -6   1   9       1305.40       1263.46        30.98 o
  -5   1   9        157.98        155.91        10.38 o
  -4   1   9        704.55        673.41        30.06 o
  -3   1   9       1035.97       1018.89        35.81 o
  -2   1   9        171.95        225.37        16.15 o
  -1   1   9        185.56        141.86        11.57 o
   0   1   9        246.81        310.98        21.42 o
   1   1   9       2043.77       1764.14        45.07 o
   2   1   9          1.17          4.56        14.79 o
   3   1   9        979.43        936.44        40.44 o
   4   1   9         23.97         59.92        15.23 o
   5   1   9         15.80          4.26        12.52 o
   6   1   9        123.84        162.11        23.86 o
   7   1   9          1.20          0.47        14.48 o
   8   1   9          1.43         13.90        28.80 o
   9   1   9         40.30         35.56        39.33 o
 -13   2   9         17.44         32.38        31.78 o
 -12   2   9         16.80         23.32        19.08 o
 -11   2   9        255.19        232.38        29.95 o
 -10   2   9         13.26         29.92        11.55 o
  -9   2   9         78.70         86.66        12.17 o
  -8   2   9        126.53        142.35        13.18 o
  -7   2   9          9.61         20.00         8.49 o
  -6   2   9        751.70        713.99        22.43 o
  -5   2   9          0.14         -6.17         6.17 o
  -4   2   9        173.27        199.00        14.91 o
  -3   2   9       1159.35       1109.16        50.43 o
  -2   2   9        749.06        755.08        27.82 o
  -1   2   9        559.73        490.20        17.28 o
   0   2   9         28.34         39.33         8.34 o
   1   2   9         99.81        105.35        12.87 o
   2   2   9         59.47         61.17        11.16 o
   3   2   9        422.85        448.26        31.68 o
   4   2   9        730.45        612.77        38.74 o
   5   2   9        420.40        421.21        35.53 o
   6   2   9          3.68         28.75        14.69 o
   7   2   9         64.41        123.26        22.43 o
   8   2   9          3.85         29.60        29.99 o
 -13   3   9          0.65         27.88        21.70 o
 -12   3   9         42.99         14.66        18.44 o
 -11   3   9        203.49        157.97        26.26 o
 -10   3   9        249.44        228.51        31.48 o
  -9   3   9        755.12        650.26        42.96 o
  -8   3   9        133.55        135.07        21.02 o
  -7   3   9        376.11        394.40        26.20 o
  -6   3   9         10.16         17.37         8.46 o
  -5   3   9        137.42        163.00        14.40 o
  -4   3   9        642.61        569.00        37.85 o
  -3   3   9         61.63         86.53        16.70 o
  -2   3   9          3.17          5.09         7.09 o
  -1   3   9        215.85        212.59        17.89 o
   0   3   9        194.87        218.59        18.35 o
   1   3   9       1302.38       1285.41        43.41 o
   2   3   9        677.40        629.03        32.67 o
   3   3   9        325.83        365.02        25.25 o
   4   3   9        117.96         92.72        18.33 o
   5   3   9          3.99         10.71        13.55 o
   6   3   9         14.27         23.32        14.47 o
   7   3   9          3.12         35.93        17.49 o
   8   3   9         49.81         50.65        34.36 o
 -13   4   9         25.02         60.60        26.92 o
 -12   4   9         33.39         31.54        20.38 o
 -11   4   9        371.96        403.49        49.66 o
 -10   4   9          5.96          2.56        14.45 o
  -9   4   9         75.32         75.45        17.80 o
  -8   4   9         89.20         98.71        19.15 o
  -7   4   9        131.29         81.92        22.31 o
  -6   4   9        324.45        334.26        20.79 o
  -5   4   9          3.80         11.27         8.67 o
  -4   4   9        645.12        638.69        39.44 o
  -3   4   9          3.84          0.00        12.31 o
  -2   4   9        291.18        289.78        21.19 o
  -1   4   9        317.49        316.96        22.01 o
   0   4   9        122.28        121.53        14.41 o
   1   4   9         53.10         56.58        26.22 o
   2   4   9        107.80        154.32        26.82 o
   3   4   9        178.87        189.59        45.09 o
   4   4   9        117.25        119.36        17.52 o
   5   4   9          2.20         19.37        11.82 o
   6   4   9        269.37        256.08        30.41 o
   7   4   9         16.51         34.06        18.28 o
   8   4   9         20.18         74.49        28.80 o
 -13   5   9          9.55         30.03        22.89 o
 -12   5   9          4.14          5.10        19.10 o
 -11   5   9          1.90          9.51        28.01 o
 -10   5   9          0.83        -14.21        15.22 o
  -9   5   9        452.99        339.38        35.31 o
  -8   5   9        222.93        210.74        20.99 o
  -7   5   9        157.33        160.45        15.69 o
  -6   5   9        494.91        504.92        25.83 o
  -5   5   9         65.63         74.47        13.38 o
  -4   5   9         34.11         51.49        12.03 o
  -3   5   9        154.31        134.72        21.31 o
  -2   5   9         82.89         67.74        19.06 o
  -1   5   9         66.88         63.77        12.17 o
   0   5   9        158.07        159.51        21.12 o
   1   5   9        231.77        236.75        25.29 o
   2   5   9        248.79        205.81        26.28 o
   3   5   9         46.39         22.92        15.12 o
   4   5   9         65.13        106.46        21.46 o
   5   5   9         18.90         23.64        16.85 o
   6   5   9         58.48         78.07        21.52 o
   7   5   9         13.06         61.90        21.12 o
 -13   6   9         13.22         31.46        24.32 o
 -12   6   9          2.33          3.49        19.51 o
 -11   6   9          8.85         39.36        20.61 o
 -10   6   9         36.92         93.94        23.39 o
  -9   6   9          8.33        -15.01        16.01 o
  -8   6   9         68.64         78.68        14.87 o
  -7   6   9         37.41         40.66        10.08 o
  -6   6   9        518.93        480.23        37.94 o
  -5   6   9        132.82        146.68        18.09 o
  -4   6   9         38.14         39.69        17.94 o
  -3   6   9        251.27        289.96        25.13 o
  -2   6   9       1330.51       1244.30        49.75 o
  -1   6   9         65.91         62.69        12.00 o
   0   6   9        131.93        129.71        15.82 o
   1   6   9         18.62         43.04        11.06 o
   2   6   9          0.06         10.06        11.82 o
   3   6   9         74.91         74.74        19.70 o
   4   6   9         60.97         72.76        20.80 o
   5   6   9        130.76        167.51        26.10 o
   6   6   9         69.59         48.90        22.50 o
   7   6   9         49.68         77.52        24.06 o
 -12   7   9         64.95        122.72        45.98 o
 -11   7   9         12.61          5.35        20.23 o
 -10   7   9         50.88         51.12        35.26 o
  -9   7   9         57.14         45.33        22.64 o
  -8   7   9        177.79        189.16        30.23 o
  -7   7   9          6.10          9.09         8.87 o
  -6   7   9         77.61         65.80        14.54 o
  -5   7   9         57.21         78.22        20.36 o
  -4   7   9        288.10        266.45        23.21 o
  -3   7   9          2.13         -0.42         9.31 o
  -2   7   9         72.73         92.09        14.79 o
  -1   7   9         21.04         31.22        10.79 o
   0   7   9        309.50        283.01        24.78 o
   1   7   9        112.10        121.61        24.17 o
   2   7   9         49.79         95.91        29.60 o
   3   7   9        141.61        122.28        66.74 o
   4   7   9          2.04         14.30        21.06 o
   5   7   9          9.58         36.58        18.01 o
   6   7   9         45.35         59.89        32.87 o
 -12   8   9         27.66         71.72        26.86 o
 -11   8   9         52.93        106.14        66.54 o
 -10   8   9         11.07         23.78        19.29 o
  -9   8   9         50.35         44.42        20.72 o
  -8   8   9          1.05         17.25        13.89 o
  -7   8   9         49.69         61.59        11.78 o
  -6   8   9          0.12         13.06        10.98 o
  -5   8   9         51.75         40.61        12.76 o
  -4   8   9          2.19         -0.14         9.74 o
  -3   8   9         47.39         39.30        32.72 o
  -2   8   9          1.04         -3.74         9.34 o
  -1   8   9        351.67        355.00        35.78 o
   0   8   9         29.90         32.91        17.78 o
   1   8   9         79.41         70.67        20.70 o
   2   8   9         27.79         40.36        19.94 o
   3   8   9          3.87         24.63        31.98 o
   4   8   9          0.00         34.04        16.75 o
   5   8   9         64.05         72.70        64.66 o
   6   8   9         37.96         53.63        19.59 o
 -11   9   9         12.79         72.65        26.89 o
 -10   9   9         22.61         22.73        29.70 o
  -9   9   9        157.20        185.21        31.31 o
  -8   9   9         14.46         11.01        14.70 o
  -7   9   9        147.57        207.42        29.92 o
  -6   9   9         45.54         47.39        14.11 o
  -5   9   9        162.89        228.03        25.61 o
  -4   9   9         11.16         21.09        11.51 o
  -3   9   9         94.40         80.55        15.22 o
  -2   9   9          7.74         15.87        10.14 o
  -1   9   9         69.98         50.20        16.28 o
   0   9   9          1.52         -3.44        14.90 o
   1   9   9          1.55         18.12        16.56 o
   2   9   9          0.07         -8.00        15.71 o
   3   9   9         10.64          4.62        16.05 o
   4   9   9         59.68        134.75        25.97 o
   5   9   9          4.71         40.46        18.40 o
 -10  10   9          4.35         29.08        22.54 o
  -9  10   9         57.20        106.28        42.51 o
  -8  10   9          5.55         11.89        30.19 o
  -7  10   9          3.65         12.18        25.23 o
  -6  10   9         25.85         17.31        15.60 o
  -5  10   9        183.23        217.03        36.13 o
  -4  10   9          0.39         -9.88        11.91 o
  -3  10   9         22.68         47.48        13.94 o
  -2  10   9         81.25         86.18        15.44 o
  -1  10   9         30.35         37.48        16.74 o
   0  10   9         63.88         98.67        22.39 o
   1  10   9         35.83         55.14        26.92 o
   2  10   9          6.66         39.61        19.99 o
   3  10   9         60.92         29.17        20.76 o
   4  10   9          0.01         14.63        16.63 o
 -10  11   9          0.57         31.60        26.05 o
  -9  11   9          1.98         18.55        33.87 o
  -8  11   9         48.63         72.13        22.55 o
  -7  11   9        100.94        161.59        28.53 o
  -6  11   9         22.96         39.92        17.65 o
  -5  11   9          4.84         12.09        15.26 o
  -4  11   9        126.65        122.13        19.49 o
  -3  11   9         54.29         63.66        17.07 o
  -2  11   9          0.17         17.61        11.81 o
  -1  11   9          8.36         29.46        40.82 o
   0  11   9        102.72         85.60        22.61 o
   1  11   9         10.55         17.73        17.35 o
   2  11   9         92.47         67.18        24.54 o
   3  11   9          9.33         13.08        33.27 o
  -8  12   9         22.05         35.91        19.48 o
  -7  12   9          0.09         51.87        28.80 o
  -6  12   9         10.23         10.16        16.77 o
  -5  12   9          0.61         16.42        17.26 o
  -4  12   9          0.48         26.24        15.78 o
  -3  12   9          0.38         11.20        13.07 o
  -2  12   9          4.99        -16.97        16.97 o
  -1  12   9         10.63         22.73        22.25 o
   0  12   9         53.35         50.62        49.76 o
   1  12   9         17.64         48.96        21.30 o
   2  12   9          3.26         41.76        22.11 o
  -7  13   9          5.28         14.94        16.85 o
  -6  13   9         21.26         64.55        20.09 o
  -5  13   9          1.60          5.32        16.49 o
  -4  13   9         11.37         21.86        21.55 o
  -3  13   9          3.56         -6.65        27.91 o
  -2  13   9          5.97         15.52        20.59 o
  -1  13   9          9.45         20.61        23.04 o
   0  13   9          3.95         12.52        19.06 o
  -4 -16  10          1.48          7.17        21.97 o
  -3 -16  10          5.14         43.51        16.75 o
  -2 -16  10          4.37         37.71        26.42 o
  -1 -16  10          0.97          7.73        18.18 o
   0 -16  10         81.03         90.88        51.05 o
   1 -16  10          7.51         -5.63        19.09 o
  -6 -15  10         19.28         57.15        27.20 o
  -5 -15  10          0.42         15.17        23.58 o
  -4 -15  10        102.74        132.54        30.57 o
  -3 -15  10          0.25         22.29        15.61 o
  -2 -15  10         31.25         25.85        21.06 o
  -1 -15  10          2.59        -11.91        32.78 o
   0 -15  10          0.30         40.58        20.25 o
   1 -15  10          0.00          5.72        18.12 o
   2 -15  10          2.52         19.53        20.05 o
   3 -15  10          4.70         15.59        18.44 o
  -7 -14  10          0.67         40.68        25.13 o
  -6 -14  10         11.16         37.70        23.27 o
  -5 -14  10         74.50        102.68        35.46 o
  -4 -14  10          5.27         12.09        14.35 o
  -3 -14  10          2.36         -3.47        19.69 o
  -2 -14  10         66.96        100.18        18.60 o
  -1 -14  10         38.12         23.16        18.87 o
   0 -14  10         32.46         58.49        21.72 o
   1 -14  10         44.40         13.32        19.83 o
   2 -14  10         24.09         20.47        19.09 o
   3 -14  10         18.01        -16.07        16.49 o
   4 -14  10         74.34         78.92        26.69 o
  -8 -13  10          7.39         49.48        20.94 o
  -7 -13  10          1.18         14.36        24.73 o
  -6 -13  10          8.93         17.97        17.37 o
  -5 -13  10         29.81         42.26        14.40 o
  -4 -13  10         65.84         72.27        15.48 o
  -3 -13  10        173.54        143.47        21.25 o
  -2 -13  10         10.43          1.10        16.03 o
  -1 -13  10         59.34         76.85        17.38 o
   0 -13  10        154.84        141.55        26.10 o
   1 -13  10          7.59         29.88        29.50 o
   2 -13  10          3.19          7.77        16.97 o
   3 -13  10          7.18         -1.99        17.26 o
   4 -13  10          0.97         62.70        23.95 o
   5 -13  10         15.78         40.38        27.31 o
  -9 -12  10         33.14         65.35        23.22 o
  -8 -12  10          0.17         30.28        19.04 o
  -7 -12  10        103.98        125.66        26.26 o
  -6 -12  10         69.54         78.89        21.40 o
  -5 -12  10        148.10        164.84        20.10 o
  -4 -12  10          0.47          9.67        12.13 o
  -3 -12  10          1.68         15.98        11.47 o
  -2 -12  10         64.97         76.20        18.14 o
  -1 -12  10         37.72         34.35        13.31 o
   0 -12  10        103.72        123.47        28.11 o
   1 -12  10        168.92        210.51        28.99 o
   2 -12  10         59.10        107.97        22.62 o
   3 -12  10         30.21         61.63        20.17 o
   4 -12  10          4.96         52.94        22.33 o
   5 -12  10         32.35         43.53        20.85 o
   6 -12  10          0.56         77.63        25.39 o
 -10 -11  10         12.62         11.89        17.38 o
  -9 -11  10          0.60         20.70        17.99 o
  -8 -11  10          4.25        -10.65        14.71 o
  -7 -11  10          9.72         -0.41        14.59 o
  -6 -11  10          0.30        -13.49        16.11 o
  -5 -11  10         34.04         36.87        15.89 o
  -4 -11  10         49.08         48.20        19.37 o
  -3 -11  10        246.92        291.81        25.66 o
  -2 -11  10        103.63        110.25        17.09 o
  -1 -11  10         87.10         99.53        15.98 o
   0 -11  10         93.60         93.00        16.84 o
   1 -11  10         29.43         70.71        17.35 o
   2 -11  10          0.25         15.51        17.18 o
   3 -11  10          0.37          4.47        17.18 o
   4 -11  10         41.24         48.81        17.50 o
   5 -11  10         12.48         31.18        17.61 o
   6 -11  10         11.86         59.51        20.04 o
   7 -11  10         10.47         33.81        21.52 o
 -11 -10  10         23.64         42.19        20.71 o
 -10 -10  10          0.26         16.81        19.03 o
  -9 -10  10         21.04         47.98        21.02 o
  -8 -10  10         65.83         68.97        45.39 o
  -7 -10  10        121.21        109.87        23.37 o
  -6 -10  10         71.89         96.79        27.91 o
  -5 -10  10          0.80          8.41        12.47 o
  -4 -10  10        438.84        461.85        38.91 o
  -3 -10  10          0.38          6.68         9.14 o
  -2 -10  10         10.39         18.87         9.89 o
  -1 -10  10         17.15         28.27        14.48 o
   0 -10  10        185.55        184.84        28.87 o
   1 -10  10          4.86         28.89        14.70 o
   2 -10  10        328.17        323.69        44.00 o
   3 -10  10         43.40         66.02        15.86 o
   4 -10  10        448.44        471.24        42.76 o
   5 -10  10          0.09         28.48        20.16 o
   6 -10  10          6.52         14.14        18.67 o
   7 -10  10          4.20         30.92        20.17 o
 -11  -9  10          3.54         37.36        19.69 o
 -10  -9  10         92.33        185.35        49.46 o
  -9  -9  10        107.20         72.73        35.26 o
  -8  -9  10          6.00         22.40        30.99 o
  -7  -9  10          0.94         -8.35        12.96 o
  -6  -9  10          2.51          7.96        12.51 o
  -5  -9  10          0.00         30.42        13.20 o
  -4  -9  10        325.47        310.31        31.04 o
  -3  -9  10        105.99         77.25        17.52 o
  -2  -9  10        121.92        124.28        33.27 o
  -1  -9  10        116.62        130.72        16.77 o
   0  -9  10        158.50        193.66        19.13 o
   1  -9  10          5.27          7.65        10.46 o
   2  -9  10          0.32         -1.01        11.35 o
   3  -9  10         82.45         86.93        19.61 o
   4  -9  10        192.81        219.36        41.02 o
   5  -9  10         29.65         16.50        15.27 o
   6  -9  10         13.72          7.95        25.52 o
   7  -9  10         68.60         94.35        22.75 o
 -12  -8  10          2.29         11.06        18.18 o
 -11  -8  10          4.93         14.31        19.17 o
 -10  -8  10         97.63        128.58        51.05 o
  -9  -8  10          0.67         21.64        17.58 o
  -8  -8  10         46.22         35.71        16.66 o
  -7  -8  10         89.20         79.26        18.69 o
  -6  -8  10       1263.90       1148.46        60.78 o
  -5  -8  10        155.42        169.25        23.81 o
  -4  -8  10        793.39        662.31        41.77 o
  -3  -8  10        225.51        217.98        24.86 o
  -2  -8  10          4.06         -2.33        10.02 o
  -1  -8  10         67.35         61.40        14.90 o
   0  -8  10          0.54         15.80         9.52 o
   1  -8  10        737.87        705.19        46.22 o
   2  -8  10         27.03         25.91        13.03 o
   3  -8  10        276.04        358.99        35.11 o
   4  -8  10          4.36         -2.45        22.84 o
   5  -8  10        186.19        196.88        27.97 o
   6  -8  10         15.63         35.97        18.76 o
   7  -8  10          1.38         11.08        17.37 o
   8  -8  10          2.90         13.71        24.83 o
 -12  -7  10         15.56         17.92        23.84 o
 -11  -7  10        150.39        153.03        27.06 o
 -10  -7  10          9.23          2.24        14.76 o
  -9  -7  10          0.11          7.22        11.31 o
  -8  -7  10        127.36        107.61        22.37 o
  -7  -7  10          3.45         26.67        13.41 o
  -6  -7  10         83.62         80.54        18.37 o
  -5  -7  10         11.81         21.93        13.95 o
  -4  -7  10          0.01         25.08        12.15 o
  -3  -7  10        688.71        806.07        53.04 o
  -2  -7  10        103.52        128.85        18.97 o
  -1  -7  10        923.48        891.47        39.32 o
   0  -7  10         81.44         52.11        24.83 o
   1  -7  10        444.42        424.64        26.44 o
   2  -7  10          7.37         11.32         9.24 o
   3  -7  10         24.61         18.28        16.59 o
   4  -7  10          6.71          9.81        20.56 o
   5  -7  10        201.20        200.85        62.77 o
   6  -7  10         29.55         31.89        17.28 o
   7  -7  10         16.75         44.26        19.73 o
 -12  -6  10          8.84         21.07        20.26 o
 -11  -6  10         12.35          5.82        17.28 o
 -10  -6  10         52.05         47.76        17.50 o
  -9  -6  10         49.72         61.02        18.26 o
  -8  -6  10          0.12          6.12        12.31 o
  -7  -6  10        270.67        280.79        28.49 o
  -6  -6  10          0.30         15.81        11.35 o
  -5  -6  10        319.78        273.76        29.00 o
  -4  -6  10        229.67        222.41        23.55 o
  -3  -6  10         34.69         22.41        10.97 o
  -2  -6  10         25.98         12.92        11.72 o
  -1  -6  10         14.54         19.64        11.37 o
   0  -6  10          8.16         28.23        13.81 o
   1  -6  10        335.69        306.36        33.17 o
   2  -6  10        230.04        249.04        20.81 o
   3  -6  10         43.21         42.90        14.36 o
   4  -6  10        181.09        162.13        51.05 o
   5  -6  10         76.84         44.40        16.36 o
   6  -6  10          1.00         25.79        15.71 o
   7  -6  10         20.72         50.09        18.27 o
   8  -6  10          1.32         79.65        34.76 o
 -13  -5  10         41.90         58.56        20.56 o
 -12  -5  10          1.67         19.80        18.75 o
 -11  -5  10         50.80         39.73        17.93 o
 -10  -5  10         37.10         51.79        17.67 o
  -9  -5  10        437.74        477.39        41.52 o
  -8  -5  10        183.68        214.87        25.89 o
  -7  -5  10         59.05         69.19        24.13 o
  -6  -5  10         12.06         10.47         9.88 o
  -5  -5  10          2.98         -6.40         8.19 o
  -4  -5  10        277.72        304.81        64.36 o
  -3  -5  10          9.67          9.01         9.26 o
  -2  -5  10        346.12        396.90        28.43 o
  -1  -5  10        569.23        659.30        60.88 o
   0  -5  10        178.53        167.02        19.50 o
   1  -5  10          8.05          7.25        14.10 o
   2  -5  10          0.93          2.29         7.77 o
   3  -5  10         11.60         28.87         8.93 o
   4  -5  10        111.36        111.51        20.22 o
   5  -5  10         10.46         11.33        18.27 o
   6  -5  10          7.84        -12.72        12.72 o
   7  -5  10          0.40         36.15        31.78 o
   8  -5  10        138.94        163.08        43.30 o
 -13  -4  10         10.35         36.88        67.83 o
 -12  -4  10          0.16         -1.01        15.98 o
 -11  -4  10          9.38         30.89        15.48 o
 -10  -4  10         42.48         47.42        17.21 o
  -9  -4  10         57.30         71.07        17.17 o
  -8  -4  10          0.03         16.84        12.10 o
  -7  -4  10         20.09         51.60        13.54 o
  -6  -4  10       1736.09       1581.14       164.67 o
  -5  -4  10         96.81         72.26        14.25 o
  -4  -4  10       2098.88       1984.85        96.64 o
  -3  -4  10         89.73         89.65        14.36 o
  -2  -4  10        235.57        236.51        13.61 o
  -1  -4  10        597.26        531.28        21.08 o
   0  -4  10        149.96        173.05        12.85 o
   1  -4  10         39.47         61.54        11.32 o
   2  -4  10         40.63         33.73         9.38 o
   3  -4  10        232.31        221.84        16.89 o
   4  -4  10         80.66         83.20        13.13 o
   5  -4  10         14.87         27.55        14.65 o
   6  -4  10          8.75         32.38        20.26 o
   7  -4  10         21.10         37.94        27.01 o
   8  -4  10          0.76         17.28        32.58 o
 -13  -3  10         51.47         65.13        21.31 o
 -12  -3  10          0.34         -4.07        16.39 o
 -11  -3  10          6.68         20.12        14.23 o
 -10  -3  10          8.85         25.81        11.36 o
  -9  -3  10        226.43        247.85        21.78 o
  -8  -3  10         13.38         15.15         9.47 o
  -7  -3  10         42.83         62.05        11.92 o
  -6  -3  10          3.53          9.91         7.20 o
  -5  -3  10          0.62         19.75         6.47 o
  -4  -3  10        134.45        162.96        12.37 o
  -3  -3  10        130.59        139.73        11.40 o
  -2  -3  10       1024.98        993.87        53.30 o
  -1  -3  10        438.35        432.04        17.61 o
   0  -3  10        661.80        674.01        21.87 o
   1  -3  10        178.04        198.52        19.83 o
   2  -3  10         17.60         14.70        13.71 o
   3  -3  10         24.99         68.15        14.25 o
   4  -3  10          5.77          6.42         9.00 o
   5  -3  10        100.43        125.88        41.32 o
   6  -3  10        179.57        204.99        43.90 o
   7  -3  10         25.17         27.21        30.79 o
   8  -3  10         50.95        119.78        42.91 o
 -13  -2  10         11.90         19.47        22.64 o
 -12  -2  10         12.87         33.31        18.27 o
 -11  -2  10         34.49         40.17        13.67 o
 -10  -2  10         45.24         45.65        10.89 o
  -9  -2  10         26.65         43.00         9.40 o
  -8  -2  10        210.01        218.27        20.86 o
  -7  -2  10          0.47         -0.07         6.64 o
  -6  -2  10          1.23         15.97         8.95 o
  -5  -2  10         38.99         30.39         7.76 o
  -4  -2  10         50.26         41.63         7.87 o
  -3  -2  10          0.21         17.47         9.78 o
  -2  -2  10         64.25         64.33         9.06 o
  -1  -2  10         55.87         65.38        11.47 o
   0  -2  10        101.72         88.82        12.57 o
   1  -2  10          5.02         21.39         9.19 o
   2  -2  10          0.62          7.53         9.07 o
   3  -2  10          5.49         33.29        12.71 o
   4  -2  10         29.52         31.32        11.08 o
   5  -2  10        231.71        194.35        30.39 o
   6  -2  10         22.08         63.37        29.80 o
   7  -2  10         74.42         91.17        36.35 o
   8  -2  10          1.14         53.63        34.36 o
 -13  -1  10          0.51         12.51        20.06 o
 -12  -1  10         80.51        134.64        18.26 o
 -11  -1  10          8.67         17.86        10.48 o
 -10  -1  10         17.28         49.70        12.21 o
  -9  -1  10        239.33        277.94        19.14 o
  -8  -1  10        599.28        546.28        37.73 o
  -7  -1  10         70.45         83.16        10.48 o
  -6  -1  10         22.68         25.98        11.74 o
  -5  -1  10         76.02         75.89         9.26 o
  -4  -1  10         90.44        100.57         9.66 o
  -3  -1  10          1.48         11.56         5.47 o
  -2  -1  10         30.03         24.07         9.56 o
  -1  -1  10       1021.40       1045.21        30.29 o
   0  -1  10        529.79        543.98        23.03 o
   1  -1  10        149.56        141.44        22.33 o
   2  -1  10          1.81          5.20         9.21 o
   3  -1  10        345.30        332.79        28.30 o
   4  -1  10         39.48         57.49        15.90 o
   5  -1  10         38.51         42.82        16.13 o
   6  -1  10        114.57        102.30        35.56 o
   7  -1  10        107.47         96.93        35.95 o
   8  -1  10         20.79          5.56        33.97 o
 -13   0  10         35.18         59.00        30.19 o
 -12   0  10         61.71         66.26        20.43 o
 -11   0  10         12.28         10.01         9.25 o
 -10   0  10          0.59          9.13         8.82 o
  -9   0  10         84.81        101.50        12.68 o
  -8   0  10        220.70        272.21        18.07 o
  -7   0  10          4.47          9.61         6.91 o
  -6   0  10          8.29          7.88         8.84 o
  -5   0  10        446.45        457.33        26.00 o
  -4   0  10        350.75        334.91        26.80 o
  -3   0  10        394.38        408.94        15.20 o
  -2   0  10         53.28         61.31         8.50 o
  -1   0  10         52.02         56.51         8.87 o
   0   0  10          0.04         11.65         6.78 o
   1   0  10         19.48         40.97         9.21 o
   2   0  10         12.52         12.98        10.20 o
   3   0  10          2.76         -3.20        15.99 o
   4   0  10          5.14         -4.77        11.69 o
   5   0  10         61.75        100.89        20.17 o
   6   0  10         42.72         60.68        22.84 o
   7   0  10         44.69         70.12        32.78 o
   8   0  10         14.32        -24.43        30.59 o
 -13   1  10         18.49         10.93        27.01 o
 -12   1  10         20.99         26.70        18.19 o
 -11   1  10        161.62        170.21        20.15 o
 -10   1  10          7.40          5.20        10.44 o
  -9   1  10        438.94        467.52        49.85 o
  -8   1  10         45.26         48.64        12.22 o
  -7   1  10        247.27        249.22        20.29 o
  -6   1  10          0.92          2.30         8.39 o
  -5   1  10        422.59        392.02        21.06 o
  -4   1  10        227.04        213.06        15.87 o
  -3   1  10        132.46        135.91        18.06 o
  -2   1  10        766.09        662.81        20.05 o
  -1   1  10         38.10         61.93        16.33 o
   0   1  10        601.24        654.02        59.39 o
   1   1  10          1.82          6.03         8.50 o
   2   1  10        827.80        775.03        32.07 o
   3   1  10          0.54         24.23        10.60 o
   4   1  10         39.15         47.43        15.03 o
   5   1  10          0.64         13.66        14.66 o
   6   1  10        277.54        274.41        30.91 o
   7   1  10         55.71        160.90        40.52 o
   8   1  10        118.05        126.33        43.50 o
 -13   2  10         26.06         41.71        30.99 o
 -12   2  10         41.24         82.23        21.64 o
 -11   2  10        110.81         88.35        21.77 o
 -10   2  10         14.72         24.92        13.88 o
  -9   2  10          0.51         11.09        10.36 o
  -8   2  10         23.52         15.85        10.93 o
  -7   2  10        233.27        231.07        20.72 o
  -6   2  10         97.71         93.35        12.10 o
  -5   2  10        720.66        694.60        26.49 o
  -4   2  10          0.10         -5.79         5.79 o
  -3   2  10        979.12        943.09        45.28 o
  -2   2  10        111.83        104.32        13.53 o
  -1   2  10        263.23        284.34        20.75 o
   0   2  10         25.56          8.01        10.80 o
   1   2  10          9.19         17.75         8.94 o
   2   2  10        375.74        387.11        34.59 o
   3   2  10        460.43        483.64        29.23 o
   4   2  10        513.84        570.50        42.21 o
   5   2  10         22.23         45.69        17.28 o
   6   2  10        290.22        306.70        33.36 o
   7   2  10          0.86          7.92        17.04 o
   8   2  10          7.32          6.16        32.58 o
 -13   3  10          0.05         26.78        21.60 o
 -12   3  10         46.23         65.52        22.85 o
 -11   3  10        140.89        124.97        25.98 o
 -10   3  10         59.50         51.48        13.41 o
  -9   3  10          0.72         10.09        10.84 o
  -8   3  10       1004.64        980.89        39.60 o
  -7   3  10        144.90        147.21        17.42 o
  -6   3  10         39.49         33.90         9.42 o
  -5   3  10          0.10          5.58         6.86 o
  -4   3  10        442.34        442.24        26.28 o
  -3   3  10        403.60        382.50        24.56 o
  -2   3  10          1.84          7.16         7.97 o
  -1   3  10        632.81        597.80        46.47 o
   0   3  10        853.05        810.51        44.52 o
   1   3  10         33.76         12.06        11.42 o
   2   3  10        470.67        452.67        36.95 o
   3   3  10        362.84        310.36        31.32 o
   4   3  10         11.44         26.27        21.65 o
   5   3  10          4.52         -0.09        49.56 o
   6   3  10        167.42        119.58        31.38 o
   7   3  10         42.39         24.83        23.84 o
 -13   4  10          0.96         30.47        22.27 o
 -12   4  10        208.25        261.37        35.83 o
 -11   4  10          7.23         -6.53        15.41 o
 -10   4  10         34.56         19.70        18.89 o
  -9   4  10          2.50          1.82        10.71 o
  -8   4  10        114.54         87.38        17.80 o
  -7   4  10         58.87         30.83         9.68 o
  -6   4  10        123.36        121.46        17.52 o
  -5   4  10        133.93        125.61        16.14 o
  -4   4  10         47.68         32.12        10.88 o
  -3   4  10        180.33        209.05        19.36 o
  -2   4  10        238.50        226.04        19.45 o
  -1   4  10         84.80         74.87        13.24 o
   0   4  10          9.32         17.48        10.25 o
   1   4  10        157.36        203.01        53.83 o
   2   4  10        147.68        169.06        23.95 o
   3   4  10         42.01         50.70        16.75 o
   4   4  10        194.09        226.97        29.44 o
   5   4  10        101.07        134.89        24.91 o
   6   4  10         42.93         53.85        20.09 o
   7   4  10         37.24         98.29        24.39 o
 -13   5  10          0.12         37.49        21.66 o
 -12   5  10          8.55         15.21        19.44 o
 -11   5  10         16.80         42.01        19.86 o
 -10   5  10         34.15         30.68        18.47 o
  -9   5  10         29.57         -3.68        15.08 o
  -8   5  10        366.18        356.11        27.53 o
  -7   5  10         29.15         41.97        10.88 o
  -6   5  10        277.89        273.35        19.69 o
  -5   5  10         20.31         45.82        12.05 o
  -4   5  10        145.17        115.32        16.44 o
  -3   5  10          5.54         -4.51         8.32 o
  -2   5  10         64.75         78.01        13.62 o
  -1   5  10         85.29         69.72        12.81 o
   0   5  10         11.00         10.52        11.94 o
   1   5  10        421.66        452.21        38.10 o
   2   5  10          2.01         27.95        14.51 o
   3   5  10         37.27          3.53        11.90 o
   4   5  10         32.54         68.54        20.47 o
   5   5  10         20.00         33.72        17.74 o
   6   5  10        105.77        170.54        29.37 o
   7   5  10         33.45         35.89        34.86 o
 -12   6  10          2.52          9.87        21.68 o
 -11   6  10        130.15        155.69        31.38 o
 -10   6  10          9.61         20.19        20.86 o
  -9   6  10          1.60         35.64        18.20 o
  -8   6  10          7.05         12.84        12.38 o
  -7   6  10        196.80        182.86        21.47 o
  -6   6  10        159.89        150.54        22.91 o
  -5   6  10        468.44        483.64        39.18 o
  -4   6  10         46.70         71.27        13.39 o
  -3   6  10       1094.65       1012.60        42.95 o
  -2   6  10         16.15         27.33        11.16 o
  -1   6  10        652.48        634.14        36.78 o
   0   6  10         72.84         82.13        13.45 o
   1   6  10         15.24         20.90        24.04 o
   2   6  10         47.16         80.80        19.07 o
   3   6  10        196.62        196.91        28.37 o
   4   6  10        184.09        184.67        43.30 o
   5   6  10         24.84         30.09        18.11 o
   6   6  10        129.25        183.24        32.14 o
 -12   7  10         10.42         68.28        35.75 o
 -11   7  10         34.85         29.55        19.87 o
 -10   7  10          3.74         44.44        20.71 o
  -9   7  10          5.46         19.84        18.33 o
  -8   7  10        244.28        283.55        33.91 o
  -7   7  10        172.81        165.66        21.16 o
  -6   7  10          6.14         20.44        11.51 o
  -5   7  10          6.81          6.24         9.69 o
  -4   7  10        340.95        387.58        28.32 o
  -3   7  10         95.53        111.47        16.03 o
  -2   7  10        534.63        484.82        30.20 o
  -1   7  10         63.22         61.09        12.85 o
   0   7  10         18.23         11.24         9.79 o
   1   7  10        175.61        227.94        82.14 o
   2   7  10        110.74        128.35        37.54 o
   3   7  10          1.51         57.80        18.82 o
   4   7  10         18.96         55.63        20.76 o
   5   7  10          0.40          3.74        17.32 o
 -11   8  10         94.01        118.27        29.18 o
 -10   8  10          4.78         38.00        22.36 o
  -9   8  10         45.00         69.96        23.41 o
  -8   8  10         56.21         76.13        23.14 o
  -7   8  10         58.16         45.31        14.50 o
  -6   8  10         84.63         81.00        27.89 o
  -5   8  10         47.22         64.72        13.90 o
  -4   8  10          1.64          6.30        10.23 o
  -3   8  10          1.36          7.34        10.00 o
  -2   8  10        173.63        183.57        24.35 o
  -1   8  10         39.54         30.28        12.14 o
   0   8  10         89.59        138.91        24.92 o
   1   8  10          1.84        -11.24        21.45 o
   2   8  10         10.08         48.20        18.56 o
   3   8  10         57.78         93.26        47.08 o
   4   8  10        124.50        172.37        46.58 o
   5   8  10          1.67         29.86        20.57 o
 -11   9  10          2.86         57.79        26.24 o
 -10   9  10          2.23         -4.02        19.24 o
  -9   9  10         33.73         42.52        21.10 o
  -8   9  10        131.24        162.21        27.43 o
  -7   9  10         10.60         17.74        16.85 o
  -6   9  10        265.08        247.59        24.96 o
  -5   9  10          0.17          8.99        14.45 o
  -4   9  10        159.18        196.36        24.84 o
  -3   9  10          8.78         30.34        11.32 o
  -2   9  10          7.48         17.13        11.34 o
  -1   9  10          0.30          6.17        16.36 o
   0   9  10          1.40         -5.46        15.59 o
   1   9  10          8.14         15.54        27.01 o
   2   9  10         29.62         37.59        39.43 o
   3   9  10         26.42         77.83        23.71 o
   4   9  10         23.42         49.71        19.28 o
 -10  10  10         24.32         32.90        28.50 o
  -9  10  10          0.06         35.35        21.04 o
  -8  10  10         33.16         48.18        19.42 o
  -7  10  10         16.29          1.25        16.23 o
  -6  10  10         36.50         12.61        12.11 o
  -5  10  10         11.70         27.57        19.16 o
  -4  10  10        215.28        208.98        23.14 o
  -3  10  10         28.64         40.20        15.14 o
  -2  10  10         57.91         76.30        15.61 o
  -1  10  10         85.26         97.41        24.58 o
   0  10  10         29.78         35.57        21.30 o
   1  10  10          1.47         17.19        27.41 o
   2  10  10        105.62        136.36        29.37 o
   3  10  10         34.93         30.17        36.95 o
  -9  11  10          0.30         28.02        32.68 o
  -8  11  10          1.80         28.20        19.33 o
  -7  11  10         23.41         49.37        21.09 o
  -6  11  10         28.00         10.73        16.21 o
  -5  11  10          3.43         19.28        14.16 o
  -4  11  10         99.13        131.10        19.94 o
  -3  11  10         39.24         70.59        16.25 o
  -2  11  10        261.52        263.08        34.97 o
  -1  11  10          2.04         20.24        18.71 o
   0  11  10         18.75          0.08        17.29 o
   1  11  10         73.25         81.38        92.86 o
   2  11  10          0.03         -1.02        18.35 o
  -8  12  10         37.40         45.69        36.15 o
  -7  12  10          4.76         30.14        23.34 o
  -6  12  10          9.35         40.54        34.17 o
  -5  12  10         14.53         62.46        20.15 o
  -4  12  10         30.91         37.58        24.92 o
  -3  12  10          2.78          5.99        13.28 o
  -2  12  10          0.20         18.46        25.52 o
  -1  12  10         38.24         67.19        23.19 o
   0  12  10          0.68         20.02        20.08 o
  -5  13  10         16.93         52.82        19.09 o
  -4  13  10          5.21         16.93        14.97 o
  -3  13  10          0.09         11.00        20.17 o
  -2  13  10          0.52         24.19        21.24 o
  -3 -16  11         17.22         18.00        20.07 o
  -2 -16  11          7.88         79.66        24.43 o
  -1 -16  11         37.61         36.90        19.15 o
   0 -16  11          4.12          5.58        17.99 o
  -5 -15  11         29.31         35.65        24.57 o
  -4 -15  11          0.28         32.13        17.52 o
  -3 -15  11         65.63         77.85        19.86 o
  -2 -15  11         17.12         29.60        22.74 o
  -1 -15  11         48.98         56.41        23.09 o
   0 -15  11          2.85         12.85        21.06 o
   1 -15  11          1.76        -18.77        18.77 o
   2 -15  11          1.01         -1.74        24.13 o
  -7 -14  11          6.17         37.42        20.75 o
  -6 -14  11          0.09         34.21        19.29 o
  -5 -14  11          6.75         51.21        19.57 o
  -4 -14  11         27.68         39.50        17.66 o
  -3 -14  11         25.46         25.71        21.56 o
  -2 -14  11          1.12         10.32        18.45 o
  -1 -14  11         67.19         58.37        19.89 o
   0 -14  11         23.32         70.57        26.12 o
   1 -14  11          8.08         26.85        18.69 o
   2 -14  11          2.59          7.19        17.70 o
   3 -14  11          7.06         17.40        18.63 o
   4 -14  11         13.06         72.33        40.72 o
  -8 -13  11         39.98         44.07        35.46 o
  -7 -13  11         11.90         36.05        26.62 o
  -6 -13  11         24.11         49.38        19.85 o
  -5 -13  11         49.00         44.21        14.35 o
  -4 -13  11        105.15        107.11        18.16 o
  -3 -13  11          0.41         24.89        13.36 o
  -2 -13  11        704.19        663.61        40.87 o
  -1 -13  11         74.88         69.55        19.81 o
   0 -13  11          5.85         32.10        31.29 o
   1 -13  11         17.44         12.21        21.35 o
   2 -13  11         10.81         34.74        18.32 o
   3 -13  11          0.85         39.10        17.78 o
   4 -13  11          1.10         21.93        16.04 o
   5 -13  11          7.24         16.66        19.27 o
  -9 -12  11         41.03         55.70        24.22 o
  -8 -12  11          1.90         23.20        19.37 o
  -7 -12  11          3.19         17.48        34.56 o
  -6 -12  11         40.17         47.14        20.26 o
  -5 -12  11          1.19          3.22        10.97 o
  -4 -12  11        108.51        101.67        19.23 o
  -3 -12  11         22.81         45.22        17.20 o
  -2 -12  11         13.53          6.86        11.85 o
  -1 -12  11          0.28         -4.37        11.45 o
   0 -12  11        111.74        108.74        21.33 o
   1 -12  11         28.61         43.92        17.51 o
   2 -12  11         17.15         43.28        17.10 o
   3 -12  11         46.47         67.46        20.38 o
   4 -12  11          0.47         28.33        16.66 o
   5 -12  11          4.82         31.32        44.99 o
 -10 -11  11         20.95         16.45        15.93 o
  -9 -11  11          0.82          9.39        17.74 o
  -8 -11  11          0.05         16.94        16.75 o
  -7 -11  11          8.63        -12.63        13.32 o
  -6 -11  11         18.73         29.00        16.49 o
  -5 -11  11          9.00         46.23        13.16 o
  -4 -11  11        175.84        157.23        19.91 o
  -3 -11  11         30.46         44.03        12.75 o
  -2 -11  11          5.96         14.74        11.36 o
  -1 -11  11        329.49        330.31        27.20 o
   0 -11  11          1.68        -10.92        10.92 o
   1 -11  11          0.06         21.39        16.98 o
   2 -11  11          8.33          4.19        14.44 o
   3 -11  11         10.37          9.89        14.74 o
   4 -11  11         38.86         62.18        19.99 o
   5 -11  11         36.72         25.66        24.04 o
   6 -11  11         52.18         55.96        20.94 o
 -11 -10  11         18.09         43.63        18.86 o
 -10 -10  11         23.78         41.69        20.51 o
  -9 -10  11         70.67         96.17        23.32 o
  -8 -10  11        264.75        348.11        83.13 o
  -7 -10  11          0.17         -3.16        16.55 o
  -6 -10  11        109.88        105.17        22.02 o
  -5 -10  11         46.67         46.01        28.11 o
  -4 -10  11          9.70         47.79        19.67 o
  -3 -10  11          5.04         -4.83        18.37 o
  -2 -10  11         32.19         42.96        12.59 o
  -1 -10  11        224.37        198.18        20.54 o
   0 -10  11          0.11          0.12         9.04 o
   1 -10  11        132.28        177.45        66.05 o
   2 -10  11         54.95         67.45        26.22 o
   3 -10  11         64.48         84.46        20.76 o
   4 -10  11        164.44        148.87        25.70 o
   5 -10  11         65.67        108.97        25.59 o
   6 -10  11         23.93         79.32        22.23 o
 -11  -9  11          0.15          6.27        18.18 o
 -10  -9  11         10.76         10.92        16.43 o
  -9  -9  11        148.06        177.57        34.17 o
  -8  -9  11        173.29        204.44        29.34 o
  -7  -9  11          1.97          4.96        14.43 o
  -6  -9  11          0.20          3.68        20.46 o
  -5  -9  11         79.99        103.04        19.94 o
  -4  -9  11          1.67          7.89        22.35 o
  -3  -9  11         62.65         59.34        16.89 o
  -2  -9  11       1552.87       1416.48        80.05 o
  -1  -9  11        597.93        627.62       112.23 o
   0  -9  11        125.73        139.45        31.00 o
   1  -9  11          3.26         -2.36        17.66 o
   2  -9  11         90.62         73.80        17.67 o
   3  -9  11         93.53        134.45        22.91 o
   4  -9  11         10.43         37.02        20.76 o
   5  -9  11         91.44        134.70        24.79 o
   6  -9  11          4.32         32.70        18.98 o
   7  -9  11         79.17         69.37        23.50 o
 -12  -8  11          0.10          9.23        58.60 o
 -11  -8  11         52.10         58.43        23.94 o
 -10  -8  11          0.03         25.14        17.84 o
  -9  -8  11        263.03        272.72        33.70 o
  -8  -8  11         81.02         94.58        20.62 o
  -7  -8  11        279.76        315.59        47.77 o
  -6  -8  11          0.56         14.07        13.35 o
  -5  -8  11        482.13        511.59        39.02 o
  -4  -8  11        374.41        351.45        40.72 o
  -3  -8  11         44.44         47.44        20.66 o
  -2  -8  11          0.08          2.22        10.73 o
  -1  -8  11        127.19        163.52        21.56 o
   0  -8  11        431.08        427.41        32.46 o
   1  -8  11        133.75        137.94        20.34 o
   2  -8  11         84.23         80.07        17.70 o
   3  -8  11          5.69         17.51        17.98 o
   4  -8  11         25.22         13.50        13.69 o
   5  -8  11         63.66         58.54        18.66 o
   6  -8  11         14.56         16.57        15.36 o
   7  -8  11          2.65         10.29        49.16 o
 -12  -7  11          6.22         11.11        27.11 o
 -11  -7  11        112.44        136.24        45.98 o
 -10  -7  11         66.35         49.50        18.88 o
  -9  -7  11         33.29         79.93        46.68 o
  -8  -7  11          0.23          6.56        18.37 o
  -7  -7  11         33.45         30.56        14.79 o
  -6  -7  11          0.65          6.45        24.43 o
  -5  -7  11         47.64         37.24        13.26 o
  -4  -7  11        568.69        584.05        72.70 o
  -3  -7  11        375.97        347.94        30.54 o
  -2  -7  11        215.93        177.73        22.95 o
  -1  -7  11         84.82        117.35        39.83 o
   0  -7  11        370.38        382.83        30.72 o
   1  -7  11          2.64          6.62        10.53 o
   2  -7  11         14.97          8.17         9.86 o
   3  -7  11          9.72         13.59        12.21 o
   4  -7  11        218.04        180.90        26.32 o
   5  -7  11          2.25         15.05        15.38 o
   6  -7  11        326.81        277.43        33.86 o
   7  -7  11         50.19        122.30        47.47 o
 -12  -6  11         22.97         46.53        37.84 o
 -11  -6  11          0.01         -4.15        21.55 o
 -10  -6  11          4.77         30.87        16.42 o
  -9  -6  11         16.11          5.24        11.47 o
  -8  -6  11        596.20        634.16        59.69 o
  -7  -6  11        249.10        190.43        23.95 o
  -6  -6  11        462.12        471.50        36.24 o
  -5  -6  11        111.29        105.22        17.97 o
  -4  -6  11        435.72        426.83        32.72 o
  -3  -6  11         11.28         18.43        17.88 o
  -2  -6  11         25.93         24.85        11.49 o
  -1  -6  11          3.91         13.00        10.43 o
   0  -6  11        256.46        263.72        29.10 o
   1  -6  11         89.58        109.81        17.53 o
   2  -6  11       1096.22        940.85        36.12 o
   3  -6  11         63.03         60.06        16.18 o
   4  -6  11        670.60        576.36        43.75 o
   5  -6  11         41.00         96.24        27.71 o
   6  -6  11         90.19         89.21        41.81 o
   7  -6  11         48.86         90.98        30.19 o
   8  -6  11         24.04         74.09        40.52 o
 -13  -5  11          0.05         24.10        18.11 o
 -12  -5  11        391.55        371.56        48.07 o
 -11  -5  11        120.50        145.78        24.61 o
 -10  -5  11         28.67         60.56        16.77 o
  -9  -5  11         44.08         45.80        16.00 o
  -8  -5  11        580.00        592.59        41.75 o
  -7  -5  11         43.04         11.27        11.73 o
  -6  -5  11          5.93         24.79        11.16 o
  -5  -5  11          8.42         17.26        10.40 o
  -4  -5  11        156.71        146.65        19.27 o
  -3  -5  11          0.80         12.73         9.59 o
  -2  -5  11        276.84        269.46        24.82 o
  -1  -5  11        769.65        732.46        36.41 o
   0  -5  11          6.66         16.82        10.34 o
   1  -5  11         23.51         44.76        20.86 o
   2  -5  11         61.13         71.43        12.23 o
   3  -5  11         19.05          6.45         9.58 o
   4  -5  11         15.95          2.28        11.71 o
   5  -5  11        178.57        214.05        28.07 o
   6  -5  11        154.41        201.38        27.82 o
   7  -5  11        133.66        162.29        44.49 o
   8  -5  11         39.44         91.97        40.92 o
 -13  -4  11        121.72        122.19        25.04 o
 -12  -4  11         32.79         87.29        21.75 o
 -11  -4  11         39.17         84.85        18.42 o
 -10  -4  11          5.25          7.96        12.46 o
  -9  -4  11        213.05        191.84        24.93 o
  -8  -4  11        254.54        211.50        24.80 o
  -7  -4  11        300.78        377.92        31.48 o
  -6  -4  11        328.97        317.54        41.91 o
  -5  -4  11        563.97        540.52        43.70 o
  -4  -4  11         46.30         58.19        23.34 o
  -3  -4  11        390.20        407.71        50.35 o
  -2  -4  11        264.74        217.08        27.41 o
  -1  -4  11          8.53         -4.71         7.41 o
   0  -4  11         24.86         32.99         7.75 o
   1  -4  11        255.64        205.92        18.49 o
   2  -4  11          2.04         22.32         9.85 o
   3  -4  11        179.55        211.54        19.71 o
   4  -4  11         19.87         19.29        17.28 o
   5  -4  11         58.41         43.81        16.35 o
   6  -4  11         44.64         55.42        34.17 o
   7  -4  11         28.98         17.28        32.58 o
   8  -4  11          0.26         30.19        35.56 o
 -13  -3  11         71.69         72.02        20.92 o
 -12  -3  11         46.25         69.12        22.45 o
 -11  -3  11        149.25        154.84        23.61 o
 -10  -3  11          5.24         -0.79        11.43 o
  -9  -3  11          0.92         12.61        11.51 o
  -8  -3  11         44.10         41.91        12.64 o
  -7  -3  11         22.75         13.53        14.30 o
  -6  -3  11          0.42         -8.44         8.44 o
  -5  -3  11         61.18         82.61        13.84 o
  -4  -3  11          1.43          2.71        11.62 o
  -3  -3  11       1235.03       1278.45        38.40 o
  -2  -3  11        108.34        143.36        16.98 o
  -1  -3  11        803.31        790.02        24.54 o
   0  -3  11        332.40        352.14        23.41 o
   1  -3  11        147.40        169.23        23.17 o
   2  -3  11         26.57          3.77        13.90 o
   3  -3  11        113.61        110.36        18.46 o
   4  -3  11         76.97         92.20        18.36 o
   5  -3  11          8.44         -5.56        18.67 o
   6  -3  11        260.62        276.50        48.07 o
   7  -3  11          3.28         30.19        31.38 o
   8  -3  11        211.97        189.30        47.67 o
 -13  -2  11         91.06        172.02        35.56 o
 -12  -2  11         27.14         76.72        18.58 o
 -11  -2  11          4.19         26.14        17.21 o
 -10  -2  11          0.76         11.68        17.89 o
  -9  -2  11          1.03          8.14         9.85 o
  -8  -2  11        177.94        183.47        18.14 o
  -7  -2  11        408.30        388.67        20.12 o
  -6  -2  11         37.27         32.07        12.73 o
  -5  -2  11        711.72        719.77        40.99 o
  -4  -2  11        171.72        165.27        13.91 o
  -3  -2  11        459.41        465.93        18.40 o
  -2  -2  11         83.87         79.70        10.16 o
  -1  -2  11         28.70         44.28         7.88 o
   0  -2  11         14.65         27.64         7.57 o
   1  -2  11         38.51         21.56         8.52 o
   2  -2  11       1232.19       1089.35        44.25 o
   3  -2  11        130.37        122.63        19.42 o
   4  -2  11        583.86        606.52        38.41 o
   5  -2  11          1.21         14.70        24.04 o
   6  -2  11        181.68        261.80        48.07 o
   7  -2  11         11.90         12.32        32.18 o
   8  -2  11         31.31         81.84        38.54 o
 -12  -1  11        238.92        229.62        41.12 o
 -11  -1  11        329.87        367.11        27.77 o
 -10  -1  11          6.45         38.88        10.23 o
  -9  -1  11         24.94         26.25         9.43 o
  -8  -1  11        490.42        492.31        27.15 o
  -7  -1  11        108.43        122.60        17.35 o
  -6  -1  11        108.60         96.34        10.61 o
  -5  -1  11         20.21         43.24         7.28 o
  -4  -1  11        143.45        165.58        12.28 o
  -3  -1  11       1620.73       1456.74        37.57 o
  -2  -1  11        769.92        744.70        23.60 o
  -1  -1  11          3.68         11.88         7.27 o
   0  -1  11        373.74        368.59        28.59 o
   1  -1  11        144.47        152.44        15.37 o
   2  -1  11        407.45        393.90        37.84 o
   3  -1  11         29.86         54.34        16.13 o
   4  -1  11         53.41         66.82        17.22 o
   5  -1  11          0.47         -2.11        15.20 o
   6  -1  11        251.52        225.65        45.09 o
   7  -1  11          3.09         15.69        31.38 o
   8  -1  11        275.90        172.81        50.85 o
 -12   0  11         86.35        154.50        33.47 o
 -11   0  11         23.67         13.49        16.94 o
 -10   0  11          0.89          7.40        13.96 o
  -9   0  11         13.89         -0.70        10.98 o
  -8   0  11        261.25        251.35        21.68 o
  -7   0  11         33.53         44.70        11.59 o
  -6   0  11         74.73         86.28        14.03 o
  -5   0  11        260.25        226.65        19.07 o
  -4   0  11         18.81         13.10         7.46 o
  -3   0  11          1.46         -4.66         7.43 o
  -2   0  11        180.53        191.79        18.14 o
  -1   0  11         22.68         29.59        10.02 o
   0   0  11         11.75         22.87        19.24 o
   1   0  11         27.89         17.19        11.35 o
   2   0  11         80.13         81.25        13.50 o
   3   0  11        113.11         96.37        19.44 o
   4   0  11        121.20        158.05        23.73 o
   5   0  11         49.59         35.73        39.83 o
   6   0  11         36.65         66.94        30.99 o
   7   0  11          5.48         -4.57        29.40 o
 -13   1  11         20.08         69.32        34.96 o
 -12   1  11         84.10        125.74        25.49 o
 -11   1  11          9.53         22.19        12.53 o
 -10   1  11        164.68        146.26        18.59 o
  -9   1  11         27.94         54.50        13.27 o
  -8   1  11         98.12         98.18        15.50 o
  -7   1  11          0.82         -0.60        13.86 o
  -6   1  11        191.21        170.38        18.45 o
  -5   1  11         23.57         40.78         9.06 o
  -4   1  11          4.41          1.42         6.35 o
  -3   1  11        371.52        413.23        29.09 o
  -2   1  11        791.56        774.20        38.42 o
  -1   1  11        760.80        795.14        56.81 o
   0   1  11         35.94         63.44        24.43 o
   1   1  11        585.01        540.39        37.50 o
   2   1  11         13.58          4.60         9.37 o
   3   1  11        303.52        341.14        26.14 o
   4   1  11          0.01         14.33        14.46 o
   5   1  11          0.28          5.96        13.78 o
   6   1  11         10.65         57.48        19.10 o
   7   1  11          0.03         -8.54        30.19 o
 -13   2  11         32.19         69.15        23.10 o
 -12   2  11          3.45          5.45        18.04 o
 -11   2  11         37.09         28.46        18.66 o
 -10   2  11          2.31         -9.91        10.38 o
  -9   2  11         51.54         34.00        14.66 o
  -8   2  11          1.03          3.62         9.97 o
  -7   2  11          6.11          4.88         9.91 o
  -6   2  11        231.08        211.94        17.59 o
  -5   2  11         43.40         38.34         9.33 o
  -4   2  11        708.91        691.45        28.25 o
  -3   2  11        356.53        320.73        22.78 o
  -2   2  11         14.57         15.84         9.24 o
  -1   2  11          6.53          8.18        11.51 o
   0   2  11         40.84         41.26        26.02 o
   1   2  11          5.86          0.26        11.25 o
   2   2  11        138.97        100.32        19.72 o
   3   2  11         34.57         24.93        22.55 o
   4   2  11          6.69         25.03        17.68 o
   5   2  11         88.62        104.48        29.00 o
   6   2  11          0.65         -7.75        24.04 o
 -13   3  11         12.46         56.90        23.25 o
 -12   3  11         48.61         41.05        22.05 o
 -11   3  11        155.23        172.31        28.92 o
 -10   3  11         57.32         75.58        20.72 o
  -9   3  11          1.11         -0.28        10.57 o
  -8   3  11          5.50         13.43        11.48 o
  -7   3  11         39.48         25.19        12.06 o
  -6   3  11          3.37         21.94         8.34 o
  -5   3  11         23.14         34.41         9.58 o
  -4   3  11        188.30        230.75        20.62 o
  -3   3  11       2431.07       2418.97        77.22 o
  -2   3  11        976.21        848.85        48.49 o
  -1   3  11       1079.44       1067.23        42.27 o
   0   3  11        116.98        117.03        19.63 o
   1   3  11         54.84         45.86        16.54 o
   2   3  11        135.48        123.93        34.86 o
   3   3  11        120.88        145.04        24.36 o
   4   3  11          1.07         20.99        14.90 o
   5   3  11          1.16         29.90        15.76 o
   6   3  11        127.95        207.92        31.86 o
   7   3  11          5.06         24.75        19.99 o
 -13   4  11          1.77         19.55        23.52 o
 -12   4  11          6.32         15.07        22.64 o
 -11   4  11         72.08         66.83        23.03 o
 -10   4  11          0.18          4.70        16.25 o
  -9   4  11         54.33         60.39        14.81 o
  -8   4  11        107.59         96.32        17.08 o
  -7   4  11          9.00          6.12         8.99 o
  -6   4  11         13.74         12.15         8.09 o
  -5   4  11       1070.62        968.71        44.73 o
  -4   4  11         87.78        119.54        16.38 o
  -3   4  11        623.38        593.13        32.00 o
  -2   4  11         83.19         79.33        14.22 o
  -1   4  11        104.09        103.90        27.35 o
   0   4  11         72.47         77.08        18.68 o
   1   4  11          0.57         25.22        17.18 o
   2   4  11          8.09        -10.42        12.50 o
   3   4  11          7.67         27.92        15.30 o
   4   4  11        101.31        104.32        21.98 o
   5   4  11         81.14        111.19        64.95 o
   6   4  11          8.67         33.08        19.57 o
 -12   5  11          2.47         12.29        20.56 o
 -11   5  11          9.25         15.72        23.44 o
 -10   5  11         53.54         73.43        21.35 o
  -9   5  11         97.68         74.73        16.29 o
  -8   5  11          2.53          0.01        14.05 o
  -7   5  11        135.70        142.32        15.31 o
  -6   5  11         11.45         19.31         9.02 o
  -5   5  11          9.72          1.82         9.19 o
  -4   5  11          1.74         10.77        10.19 o
  -3   5  11         25.41          9.59         9.41 o
  -2   5  11        176.53        188.59        20.12 o
[truncated: 124,540 more chars]
